# Supplementary material for: Evolution of metazoan oxygen-sensing involved a conserved divergence of VHL affinity for HIF1α and HIF2α
Source: Nat Commun. 2019 Jul 23;10:3293. doi: 10.1038/s41467-019-11149-1 (PMC6650433; doi:10.1038/s41467-019-11149-1)
Supplement: Supplementary file 4 — Source Data [file 41467_2019_11149_MOESM4_ESM.zip]

Archive with 33 entries (26 files):
- Supp Fig 4a/
- Supp Fig 4a/.DS_Store
- __MACOSX/
- __MACOSX/Supp Fig 4a/
- __MACOSX/Supp Fig 4a/._.DS_Store
- Supp Fig 4a/Supp Fig 4a - Unaligned VHL Full-length CDS.txt
- __MACOSX/Supp Fig 4a/._Supp Fig 4a - Unaligned VHL Full-length CDS.txt
- Supp Fig 4a/Supp Fig 4a - MAFFT Aligned VHL Full-length CDS.txt
- __MACOSX/Supp Fig 4a/._Supp Fig 4a - MAFFT Aligned VHL Full-length CDS.txt
- Figure 3c/
- Figure 3c/.DS_Store
- __MACOSX/Figure 3c/
- __MACOSX/Figure 3c/._.DS_Store
- Figure 3c/Figure 3c - Unaligned HIF1alpha Full-length CDS.txt
- __MACOSX/Figure 3c/._Figure 3c - Unaligned HIF1alpha Full-length CDS.txt
- Figure 3c/Figure 3c - MAFFT Aligned HIF1alpha Full-length CDS.txt
- __MACOSX/Figure 3c/._Figure 3c - MAFFT Aligned HIF1alpha Full-length CDS.txt
- Source Data.xlsx
- __MACOSX/._Source Data.xlsx
- Figure 3a/
- Figure 3a/Figure 3a - Unaligned HIF1alpha Full-length CDS.txt
- __MACOSX/Figure 3a/
- __MACOSX/Figure 3a/._Figure 3a - Unaligned HIF1alpha Full-length CDS.txt
- Figure 3a/.DS_Store
- __MACOSX/Figure 3a/._.DS_Store
- Figure 3a/Figure 3a - MAFFT Aligned Full-length HIF1alpha CDS.txt
- __MACOSX/Figure 3a/._Figure 3a - MAFFT Aligned Full-length HIF1alpha CDS.txt
- Figure 3a/Figure 3a - HIF1alpha ODD.txt
- __MACOSX/Figure 3a/._Figure 3a - HIF1alpha ODD.txt
- Figure 3a/Figure 3a - MAFFT Alignment of HIF1alpha ODD (Concatenation of 21 topp alignments).txt
- __MACOSX/Figure 3a/._Figure 3a - MAFFT Alignment of HIF1alpha ODD (Concatenation of 21 topp alignments).txt
- Figure 3a/Figure 3a - Maximum Likelihood Phylogenetic Trees (100 Bootstraps).txt
- __MACOSX/Figure 3a/._Figure 3a - Maximum Likelihood Phylogenetic Trees (100 Bootstraps).txt
