# Supplementary material for: Evolution of metazoan oxygen-sensing involved a conserved divergence of VHL affinity for HIF1α and HIF2α
Source: Nat Commun. 2019 Jul 23;10:3293. doi: 10.1038/s41467-019-11149-1 (PMC6650433; doi:10.1038/s41467-019-11149-1)
Supplement: Supplementary file 4 — Source Data [file 41467_2019_11149_MOESM4_ESM.zip › Figure 3a/Figure 3a - Unaligned HIF1alpha Full-length CDS.txt]

>NM_001530.3:405-2885|Homo sapiens|HIF1A
ATGGAGGGCGCCGGCGGCGCGAACGACAAGAAAAAGATAAGTTCTGAACGTCGAAAAGAAAAGTCTCGAG
ATGCAGCCAGATCTCGGCGAAGTAAAGAATCTGAAGTTTTTTATGAGCTTGCTCATCAGTTGCCACTTCC
ACATAATGTGAGTTCGCATCTTGATAAGGCCTCTGTGATGAGGCTTACCATCAGCTATTTGCGTGTGAGG
AAACTTCTGGATGCTGGTGATTTGGATATTGAAGATGACATGAAAGCACAGATGAATTGCTTTTATTTGA
AAGCCTTGGATGGTTTTGTTATGGTTCTCACAGATGATGGTGACATGATTTACATTTCTGATAATGTGAA
CAAATACATGGGATTAACTCAGTTTGAACTAACTGGACACAGTGTGTTTGATTTTACTCATCCATGTGAC
CATGAGGAAATGAGAGAAATGCTTACACACAGAAATGGCCTTGTGAAAAAGGGTAAAGAACAAAACACAC
AGCGAAGCTTTTTTCTCAGAATGAAGTGTACCCTAACTAGCCGAGGAAGAACTATGAACATAAAGTCTGC
AACATGGAAGGTATTGCACTGCACAGGCCACATTCACGTATATGATACCAACAGTAACCAACCTCAGTGT
GGGTATAAGAAACCACCTATGACCTGCTTGGTGCTGATTTGTGAACCCATTCCTCACCCATCAAATATTG
AAATTCCTTTAGATAGCAAGACTTTCCTCAGTCGACACAGCCTGGATATGAAATTTTCTTATTGTGATGA
AAGAATTACCGAATTGATGGGATATGAGCCAGAAGAACTTTTAGGCCGCTCAATTTATGAATATTATCAT
GCTTTGGACTCTGATCATCTGACCAAAACTCATCATGATATGTTTACTAAAGGACAAGTCACCACAGGAC
AGTACAGGATGCTTGCCAAAAGAGGTGGATATGTCTGGGTTGAAACTCAAGCAACTGTCATATATAACAC
CAAGAATTCTCAACCACAGTGCATTGTATGTGTGAATTACGTTGTGAGTGGTATTATTCAGCACGACTTG
ATTTTCTCCCTTCAACAAACAGAATGTGTCCTTAAACCGGTTGAATCTTCAGATATGAAAATGACTCAGC
TATTCACCAAAGTTGAATCAGAAGATACAAGTAGCCTCTTTGACAAACTTAAGAAGGAACCTGATGCTTT
AACTTTGCTGGCCCCAGCCGCTGGAGACACAATCATATCTTTAGATTTTGGCAGCAACGACACAGAAACT
GATGACCAGCAACTTGAGGAAGTACCATTATATAATGATGTAATGCTCCCCTCACCCAACGAAAAATTAC
AGAATATAAATTTGGCAATGTCTCCATTACCCACCGCTGAAACGCCAAAGCCACTTCGAAGTAGTGCTGA
CCCTGCACTCAATCAAGAAGTTGCATTAAAATTAGAACCAAATCCAGAGTCACTGGAACTTTCTTTTACC
ATGCCCCAGATTCAGGATCAGACACCTAGTCCTTCCGATGGAAGCACTAGACAAAGTTCACCTGAGCCTA
ATAGTCCCAGTGAATATTGTTTTTATGTGGATAGTGATATGGTCAATGAATTCAAGTTGGAATTGGTAGA
AAAACTTTTTGCTGAAGACACAGAAGCAAAGAACCCATTTTCTACTCAGGACACAGATTTAGACTTGGAG
ATGTTAGCTCCCTATATCCCAATGGATGATGACTTCCAGTTACGTTCCTTCGATCAGTTGTCACCATTAG
AAAGCAGTTCCGCAAGCCCTGAAAGCGCAAGTCCTCAAAGCACAGTTACAGTATTCCAGCAGACTCAAAT
ACAAGAACCTACTGCTAATGCCACCACTACCACTGCCACCACTGATGAATTAAAAACAGTGACAAAAGAC
CGTATGGAAGACATTAAAATATTGATTGCATCTCCATCTCCTACCCACATACATAAAGAAACTACTAGTG
CCACATCATCACCATATAGAGATACTCAAAGTCGGACAGCCTCACCAAACAGAGCAGGAAAAGGAGTCAT
AGAACAGACAGAAAAATCTCATCCAAGAAGCCCTAACGTGTTATCTGTCGCTTTGAGTCAAAGAACTACA
GTTCCTGAGGAAGAACTAAATCCAAAGATACTAGCTTTGCAGAATGCTCAGAGAAAGCGAAAAATGGAAC
ATGATGGTTCACTTTTTCAAGCAGTAGGAATTGGAACATTATTACAGCAGCCAGACGATCATGCAGCTAC
TACATCACTTTCTTGGAAACGTGTAAAAGGATGCAAATCTAGTGAACAGAATGGAATGGAGCAAAAGACA
ATTATTTTAATACCCTCTGATTTAGCATGTAGACTGCTGGGGCAATCAATGGATGAAAGTGGATTACCAC
AGCTGACCAGTTATGATTGTGAAGTTAATGCTCCTATACAAGGCAGCAGAAACCTACTGCAGGGTGAAGA
ATTACTCAGAGCTTTGGATCAAGTTAACTGA
>AF003695.1:258-2768|Mus musculus|HIF1A
ATGGAGGGCGCCGGCGGCGAGAACGAGAAGAAAAAGATGAGTTCTGAACGTCGAAAAGAAAAGTCTAGAG
ATGCAGCAAGATCTCGGCGAAGCAAAGAGTCTGAAGTTTTTTATGAGCTTGCTCATCAGTTGCCACTTCC
CCACAATGTGAGCTCACATCTTGATAAAGCTTCTGTTATGAGGCTCACCATCAGTTATTTACGTGTGAGA
AAACTTCTGGATGCCGGTGGTCTAGACAGTGAAGATGAGATGAAGGCACAGATGGACTGTTTTTATCTGA
AAGCCCTAGATGGCTTTGTGATGGTGCTAACAGATGACGGCGACATGGTTTACATTTCTGATAACGTGAA
CAAATACATGGGGTTAACTCAGTTTGAACTAACTGGACACAGTGTGTTTGATTTTACTCATCCATGTGAC
CATGAGGAAATGAGAGAAATGCTTACACACAGAAATGGCCCAGTGAGAAAAGGGAAAGAACTAAACACAC
AGCGGAGCTTTTTTCTCAGAATGAAGTGCACCCTAACAAGCCGGGGGAGGACGATGAACATCAAGTCAGC
AACGTGGAAGGTGCTTCACTGCACGGGCCATATTCATGTCTATGATACCAACAGTAACCAACCTCAGTGT
GGGTACAAGAAACCACCCATGACGTGCTTGGTGCTGATTTGTGAACCCATTCCTCATCCGTCAAATATTG
AAATTCCTTTAGATAGCAAGACATTTCTCAGTCGACACAGCCTCGATATGAAATTTTCTTACTGTGATGA
AAGAATTACTGAGTTGATGGGTTATGAGCCGGAAGAACTTTTGGGCCGCTCAATTTATGAATATTATCAT
GCTTTGGATTCTGATCATCTGACCAAAACTCACCATGATATGTTTACTAAAGGACAAGTCACCACAGGAC
AGTACAGGATGCTTGCCAAAAGAGGTGGATATGTCTGGGTTGAAACTCAAGCAACTGTCATATATAATAC
GAAGAACTCCCAGCCACAGTGCATTGTGTGTGTGAATTATGTTGTAAGTGGTATTATTCAGCACGACTTG
ATTTTCTCCCTTCAACAAACAGAATCTGTGCTCAAACCAGTTGAATCTTCAGATATGAAGATGACTCAGC
TGTTCACCAAAGTTGAATCAGAGGATACAAGCTGCCTTTTTGATAAGCTTAAGAAGGAGCCTGATGCTCT
CACTCTGCTGGCTCCAGCTGCCGGCGACACCATCATCTCTCTGGATTTTGGCAGCGATGACACAGAAACT
GAAGATCAACAACTTGAAGATGTTCCATTATATAATGATGTAATGTTTCCCTCTTCTAATGAAAAATTAA
ATATAAACCTGGCAATGTCTCCTTTACCTTCATCGGAAACTCCAAAGCCACTTCGAAGTAGTGCTGATCC
TGCACTGAATCAAGAGGTTGCATTAAAATTAGAATCAAGTCCAGAGTCACTGGGACTTTCTTTTACCATG
CCCCAGATTCAAGATCAGCCAGCAAGTCCTTCTGATGGAAGCACTAGACAAAGTTCACCTGAGAGACTTC
TTCAGGAAAACGTAAACACTCCTAACTTTTCCCAGCCTAACAGTCCCAGTGAATATTGCTTTGATGTGGA
TAGCGATATGGTCAATGTATTCAAGTTGGAACTGGTGGAAAAACTGTTTGCTGAAGACACAGAGGCAAAG
AATCCATTTTCAACTCAGGACACTGATTTAGATTTGGAGATGCTGGCTCCCTATATCCCAATGGATGATG
ATTTCCAGTTACGTTCCTTTGATCAGTTGTCACCATTAGAGAGCAATTCTCCAAGCCCTCCAAGTATGAG
CACAGTTACTGGGTTCCAGCAGACCCAGTTACAGAAACCTACCATCACTGCCACTGCCACCACAACTGCC
ACCACTGATGAATCAAAAACAGAGACGAAGGACAATAAAGAAGATATTAAAATACTGATTGCATCTCCAT
CTTCTACCCAAGTACCTCAAGAAACGACCACTGCTAAGGCATCAGCATACAGTGGCACTCACAGTCGGAC
AGCCTCACCAGACAGAGCAGGAAAGAGAGTCATAGAACAGACAGACAAAGCTCATCCAAGGAGCCTTAAG
CTGTCTGCCACTTTGAATCAAAGAAATACTGTTCCTGAGGAAGAATTAAACCCAAAGACAATAGCTTCGC
AGAATGCTCAGAGGAAGCGAAAAATGGAACATGATGGCTCCCTTTTTCAAGCAGCAGGAATTGGAACATT
ATTGCAGCAACCAGGTGACTGTGCACCTACTATGTCACTTTCCTGGAAACGAGTGAAAGGATTCATATCT
AGTGAACAGAATGGAACGGAGCAAAAGACTATTATTTTAATACCCTCCGATTTAGCATGCAGACTGCTGG
GGCAGTCAATGGATGAGAGTGGATTACCACAGCTGACCAGTTACGATTGTGAAGTTAATGCTCCCATACA
AGGCAGCAGAAACCTACTGCAGGGTGAAGAATTACTCAGAGCTTTGGATCAAGTTAACTGA
>NM_001283896.1:297-2777|Macaca fascicularis|HIF1A
ATGGAGGGCGCCGGCGGCGCGAACGACAAGAAAAAGATAAGTTCTGAACGTCGAAAAGAAAAGTCTCGAG
ATGCAGCCAGATCTCGGCGAAGTAAAGAATCTGAAGTTTTTTATGAGCTTGCTCATCAGTTGCCACTTCC
ACATAATGTGAGCTCGCATCTTGATAAGGCCTCTGTTATGAGGCTTACCATCAGCTATTTGCGTGTGAGG
AAACTTCTGGATGCTGGTGATTTGGATATTGAAGATGAAATGAAAGCACAAATGAATTGCTTTTATTTGA
AAGCCTTGGATGGTTTTGTTATGGTTCTCACAGATGATGGTGACATGATTTACATTTCTGATAATGTGAA
CAAATACATGGGATTAACTCAGTTTGAACTAACTGGACACAGTGTGTTTGATTTTACTCATCCATGTGGC
CATGAGGAAATGAGAGAAATGCTTACACACAGAAATGGCCCTGTGAAAAAGGGTAAAGAACAAAACACAC
AGCGAAGCTTTTTTCTCAGAATGAAGTGTACCCTAACTAGCCGAGGAAGAACTATGAACATAAAGTCTGC
AACATGGAAGGTATTGCACTGCACAGGCCATATTCACGTATATGATACCAACAGTAACCAACCTCAGTGT
GGGTATAAGAAACCACCTATGACCTGCTTGGTGCTGATTTGTGAACCCATTCCTCACCCATCAAATATTG
AAATTCCTCTAGATAGCAAGACTTTTCTCAGTCGACACAGCCTGGATATGAAATTTTCTTATTGTGACGA
AAGAATTACCGAATTGATGGGATATGAGCCAGAAGAACTTTTAGGCCGCTCAATTTATGAATATTATCAT
GCTTTGGACTCTGATCATCTGACCAAAACTCATCATGGTATGTTTACTAAAGGACAAGTCACCACAGGAC
AGTACAGGATGCTTGCCAAAAGAGGTGGATATGTCTGGGTTGAAACTCAAGCAACTGTTATATATAACAC
CAAGAACTCTCAACCACAGTGCATTGTATGTGTGAATTATGTTGTGAGTGGTATTATTCAGCACGACTTG
ATTTTCTCCCTTCAACAAACAGAATGTGTCCTTAAACCAGTTGAATCTTCAGATATGAAAATGACTCAGC
TATTCACCAAAGTTGAATCAGAAGATACAAGTAGCCTCTTTGACAAACTTAAGAAGGAACCTGATGCTTT
AACTTTGCTGGCCCCAGCCGCTGGAGACACAATCATATCTTTAGATTTTGGCAGCAACGACACAGAAACT
GATGACCAGCAACTTGAGGAAGTACCATTGTATAATGATGTAATGCTCCCCTCATCCAACGAAAAATTAC
AGAATATAAATTTGGCAATGTCTCCATTACCCACCTCTGAAACGCCAAAGCCACTTCGAAGTAGTGCTGA
CCCTGCACTCAATCAAGAAGTTGCATTAAAATTAGAACCAAATCCAGAGTCACTGGAACTTTCTTTTACC
ATGCCCCAAATTCAGGATCAGCCACCTAGTCCTTCTGATGGAAGCACTAGACAAAGTTCACCTGAGCCTA
ATAGTCCCAGTGAATATTGTTTTTATGTGGATAGTGATATGGTCAATGAATTCAAGTTGGAATTGGTAGA
AAAACTTTTTGCTGAAGACACAGAAGCAAAGAACCCATTTTCCACTCAGGACACAGATTTAGACTTGGAG
ATGTTAGCTCCCTATATCCCAATGGATGATGACTTCCAGTTACGTTCCTTCGATCAGTTGTCACCATTAG
AAAGCAGTTCCGCAAGCCCTGAAAGCGCAAGTCCTCAAAGCACAGTTACAGTATTCCAGCAGACTCAAAT
ACAAGAACCTACTGCTAATGCCACCACTACCACTGCCACCACTGATGAATTAAAAACAGTGACAAAAGAC
CGTATGGAAGACATTAAAATATTGATTGCATCTCCATCTTCTACCCACATACATAAAGAAACTACTAGTG
CCACATCATCACCATATAGAGATACTCAAAGTCGGACAGCCTCACCAAACAGAGCAGGAAAAGGAGTCAT
AGAACAGACAGAAAAATCTCATCCAAGAAGCCCTAACGTGTTATCTGTCACTTTGAGTCAAAGAACTACA
GTTCCTGAGGAAGAACTAAATCCAAAGATACTAGCTTTGCAGAATGCTCAGAGAAAGCGAAAAATGGAAC
ATGATGGTTCACTTTTTCAAGCAGTAGGAATTGGAACATTATTACAGCAGCCAGACGATCATGCAGCTAC
TACATCACTTTCTTGGAAACGTGTAAAAGGATGCAAATCTAGTGAACAGAATGGAATGGAGCAAAAGACA
ATTATTTTAATACCCTCTGATTTAGCATGTAGACTGCTGGGGCAATCAATGGATGAAAGTGGATTACCAC
AGCTGACCAGTTATGATTGTGAAGTTAATGCTCCTATACAAGGCAGCAGAAACCTACTGCAGGGTGAAGA
ATTACTCAGAGCTTTGGATCAAGTTAACTGA
>XM_021651031.1:369-2870|Meriones unguiculatus|HIF1A
ATGGAGGGCGCCGGCGGCGAGAACGAGAAGAAAAATAGGATGAGTTCTGAACGTCGAAAAGAAAAGTCTA
GAGATGCAGCCAGATCTCGGCGAAGCAAAGAGTCTGAAGTTTTTTATGAGCTTGCTCATCAGCTGCCACT
TCCTCACAATGTGAGCTCACACCTTGATAAAGCTTCTGTTATGAGGCTTACCATCAGTTATTTACGTGTG
AGAAAACTCCTCGATGCTGGTGAACTGGACATTGAAGATGAAATGAAGGCACAGATGAACTGCTTTTATT
TGAAAGCCCTTGATGGCTTTGTTATGGTGCTAACAGATGATGGTGACATGATTTACATTTCTGATAACGT
GAACAAATACATGGGGTTAACCCAGTTTGAACTAACTGGACACAGTGTGTTTGATTTTACTCATCCATGT
GACCATGAGGAAATGAGAGAAATGCTTACACACAGAAATGGCCCAGTGAAAAAAGGGAAGGAACAAAATA
CACAGCGAAGCTTCTTTCTCAGAATGAAGTGTACCCTAACTAGCCGGGGGAGAACAATGAACATAAAGTC
TGCAACATGGAAGGTGCTTCATTGCACAGGCCATATTCATGTATATGATACCAACAGTAACCAACCTCAG
TGTGGGTACAAGAAACCACCCATGACATGCTTGGTGCTGATTTGTGAACCCATTCCTCATCCATCGAATA
TTGAAATTCCTTTAGACAGCAAGACATTTCTCAGTCGACACAGCCTGGATATGAAATTTTCTTACTGTGA
TGAAAGAATTACTGAGTTAATGGGTTATGAGCCCGAAGAACTTTTGGGCCGCTCAATTTATGAATATTAC
CATGCTTTGGACTCTGATCATCTGACCAAAACTCATCATGACATGTTTACTAAAGGACAAGTCACCACAG
GACAGTACAGGATGCTTGCCAAAAGAGGTGGATATGTCTGGGTTGAAACTCAAGCAACTGTCATATATAA
TACGAAGAACTCTCAACCACAGTGCATTGTATGCGTGAATTACGTTGTGAGTGGTATTATTCAGCACGAC
TTGATTTTCTCCCTTCAACAAACAGAATGTGTCCTCAAACCAGTTGAATCTTCAGATATGAAAATAACTC
AGCTGTTCACCAAAGTTGAATCAGAGGATACAAGCTGCCTTTTTGATAAGCTTAAGAAAGAACCTGATGC
TCTGACTTTGCTGGCCCCGGCTGCTGGGGACACAATCATATCTCTGGATTTTGGCAGTGATGATACAGAA
ACTGAAGACCAACAACTTGAAGATGTTCCGTTATATAATGATGTAATGTTCCCCTCTTCTAATGAAAAAA
TAACAGATATAAATCTGGCAATGTCTCCATTACCTGCCTCTGAAACTCCAAAGCCTCTTCGAAGTAGTGC
TGACCCTGCACTGAACCGAGTAGTCGCACTAAAATTAGAGCCAAGTCCAGAATCCTTGGAACTTTCTTTT
ACCATGCCCCAGATTCAAGACCAGCCAGCAAGTCCTTCAGATGGGAGCACAAGACAGAGCTCACCAGAGC
CTAACAGCCCCAGTGAATATTGCTTTGATGTGGACAGCGATATGGTCAATGTATTCAAGTTGGAACTGGT
GGAAAAACTATTTGCTGAAGACACAGAAGCAAAGAATCCATTTTCAACTCAGGACACTGATTTAGACTTG
GAGATGCTGGCCCCCTATATCCCAATGGATGATGATTTCCAGTTACGTTCCTTTGATCAGCTGTCACCCT
TAGAGAGCAGTTCTTCAAGCCCTCAGAGTGTGAACACAGTTACAGTGCTCCAGCAGACCCAGTTGCAGAA
ACCTACCATCACTGCTCCTGCCACAGCCGCCACTGCCACAGCCGCCACAGCCACTGCCAATGATGAGTTA
AAAACCGTGACGAAGGACAATATAGAAGACATTAAAATACTGATTGCATCTCCATCTTCTACCCATGTAC
CTCAAGAAACGGCCACTGCTACAGCACCAGCATACAGTGGTACTCACAGTCGGACAGCCTCACCAGACAG
AGCAGGAAAGAGAGTCATAGAACAGACAGAGAAAGCTCATCCTAGGAGCCCTAACGTTTCCGTCACTTTG
AGTCAAAGAAATACTGTTTCTGAGGAAGAATTAAACCCAAAGATAATAGCTTTGCAGAATGCCCAGAGAA
AACGAAAAATGGAACATGATGGCTCCCTTTTTCAAGCAGCAGGAATTGTAAGTGGAACATTATTGCAGCA
GCCAGGTGACCGTGCACCTACTACGTCACTTTCTTGGAAACGTGTGAAAGGATGCAAGTCTAGTGAGCAG
AATGGAGTGGAACAAAAGACAATTATTTTAATACCCTCTGATTTAGCATGCAAACTGCTGGGGCAATCAC
TGGATGAGAGTAGACTGCCACAGCTGACGAGTTACGACTGTGAGGTCAATGCTCCCATACAAGGCAGCAG
ACACCTACTGCAGGGTGAAGAATTACTCAGAGCTCTGGATCAAGTTAACTGA
>XM_013357468.2:288-2756|Ictidomys tridecemlineatus|HIF1A
ATGGAGGGCGCCGGAGGCGCGAACGACAAGAAAAATAGGATAAGTTCTGAACGTCGAAAAGAAAAGTCTA
GAGATGCAGCCAGATCTCGACGAAGCAAAGAGTCTGAAGTTTTTTATGAACTTGCTCATCAGTTGCCACT
TCCCCATAACGTGAGCTCACATCTTGATAAGGCTTCTGTTATGAGGCTTACCATCAGTTATTTGCGTGTG
AGGAAACTTCTGGATGCTGGTGACTTGGATATTGAAGATGAAATGAAGGCACAGATGAACTGCTTTTATT
TGAAAGCCCTGGATGGCTTTGTTATGGTGCTCACAGATGATGGCGACATGATTTACATTTCTGATAACGT
GAACAAATACATGGGATTAACTCAGTTTGAACTAACTGGACACAGTGTGTTTGATTTTACTCATCCGTGT
GACCATGAGGAAATGAGAGAAATGCTTACACACAGAAATGGCCCTGTGAAAAAGGGTAAAGAACAAAACA
CACAGCGAAGCTTTTTTCTCAGAATGAAGTGTACCCTGACTAGCCGGGGAAGAACTATGAACATAAAGTC
TGCAACATGGAAGGTACTTCACTGTACAGGCCATATTCACGTATATGATACCAACAGTAACCAATCTCAG
TGTGGATACAAGAAACCACCAATGACATGCCTGGTATTGATTTGTGAACCCATTCCTCATCCATCAAATA
TTGAAATTCCTTTAGACAGCAAGACTTTTCTCAGTCGACACAGTCTGGATATGAAATTTTCTTATTGTGA
TGAAAGAATTACTGAATTGATGGGATATGAGCCAGAGGAACTTTTGGGTCGCTCAATTTATGAATATTAT
CATGCTTTGGACTCTGATCATCTGACCAAAACTCATCACGATATGTTTACTAAAGGACAAGTCACCACAG
GACAGTATAGGATGCTTGCCAAAAGAGGTGGATATGTCTGGGTAGAAACTCAAGCAACTGTTATATATAA
CACCAAGAACTCTCAACCACAATGCATTGTATGTGTAAATTATGTTGTAAGTGGTATTATTCAGCACGAC
TTGATTTTCTCCCTTCAACAAACTGAATGTGTCCTCAAACCAGTTGAATCTTCAGATATGAAAATGACTC
AGCTCTTCACCAAAGTTGAATCAGAGGATACAAGTAGCCTCTTTGATAAACTTAAGAAGGAACCTGATGC
TTTAACTTTGCTGGCCCCAGCTGCTGGAGACACAATCATATCTTTAGATTTTGGCAGCAATGACACAGAA
ACTGAAGACCAACAACTTGAAGAAGTTCCACTGTATAATGATGTAATGTTCCCCTCATCCAGTGAGAAAT
TACAAAATATTAATCTGGCCATGTCTCCATTACCTGCCTCTGAAACTCCAAAGCCACTTCGAAGTAGTGC
TGACCCAGCACTCAATCAAGAAGTTGCATTAAAATTAGAGCCAAATCCAGAGTCACTGGAACTTTCTTTT
ACCATGCCCCAGATTCAAGATCAACCAGCCAGTCCTTCTGATGGAAGCACTAGACAGAGTTCACCTGAGC
CTAACAGTCCCAGTGAATACTGTTTTGACGTGGATAGTGATATGGTCAATGTATTCAAGTTGGAATTGGT
GGAGAAACTTTTTGCTGAAGACACAGAAGCAAAGAATCCATTTTCAACTCAGGACACTGATTTAGACTTG
GAGATGTTGGCCCCCTATATCCCAATGGATGATGATTTCCAGTTACGTTCCTTCGATCAGCTGTCACCAT
TAGAAAGCAGTTCTTCAAGCCCTCAAAGTGTGAGCACAATTTCAGTATTCCAGCAGACTCAAATTCAAGA
ACCTACTATTAATACCACCACTGCCACCACTGATGAATTAAAAACAGTGACAAAAGATGATATGGAAGAC
ATTAAAATACTGATTGCATCTTGGTCTCCCACCCATGCACCTAAAGAAACTACTAGTGCCACAACATCAT
CATATAATGATACTCAAAGTCGAACCGCCTCACCAAACAGAGCAGGAAAAGAAGTCATAGAACAGACAGA
AAAATCTCATCCAAGAAGCCCTAACGTGGTATCTGTCACTTTGAGTCAAAGAAATACAGTTCCTGAGGAA
GAATTAAATCCAAAGATATTAGCTTTGCAGAATGCTCAGAGAAAGCGAAAAATGGAACAGGATGGTTCAC
TTTTTCAAGCAGTAGGAATTGGTACACTATTACAGCAACCAGATGATCGTGCAACTACTACATCACTTTC
TTGGAAACGTGTAAAAGGATGCAAATCTAGTGAACAGAATGGAATGGAGCAAAAGACAATTATTTTAATA
CCCTCTGATTTAGCATGTAGACTGCTGGGGCAATCAATGGATGAGAGTGGATTACCACAGCTGACCAGTT
ATGATTGTGAAGTTAACGCTCCTATACAAGGCAGCAGAAACCTACTGCAGGGTGAAGAATTACTCAGAGC
TTTGGATCAAGTTAACTGA
>KC700026.1:16-2487|Capra hircus|HIF1A
ATGGAGGGCGCCGGGGGCGCGAACGACAAGAAAAAGATAAGTTCTGAACGTCGAAAAGAGAAGTCTAGAG
ATGCAGCCAGATCTCGTCGAAGTAAAGAGTCTGAAGTTTTTTATGAGCTTGCTCATCAGTTGCCGCTCCC
CCATAATGTAAGCTCGCATCTTGATAAGGCTTCTGTTATGAGACTCACCATCAGCTATTTGCGTGTGAGG
AAACTTCTGGATGCTGGTGATTTGGATATTGAAGATGAAATGAAGGCACAGATGAACTGCTTTTATTTGA
AGGCCTTGGATGGTTTTGTTATGGTTCTCACAGATGATGGTGACATGATTTACATTTCTGACAATGTGAA
CAAATACATGGGATTAACTCAGTTTGAACTAACTGGACACAGTGTGTTTGATTTTACTCATCCTTGTGAC
CATGAGGAAATGAGAGAAATGCTTACACACAGAAATGGCCTTGTAAAAAAGGGTAAAGAGCAAAATACAC
AGCGGAGCTTTTTTCTCAGAATGAAGTGTACCCTAACTAGCCGGGGGAGAACTATGAACATAAAATCTGC
AACATGGAAAGTACTTCACTGCACAGGCCATATTCATGTATACGATACCAACAGTAACCAATCTCAGTGT
GGGTATAAGAAACCACCGATGACATGCTTGGTGCTGATTTGTGAACCCATTCCTCATCCATCAAATATTG
AAATTCCTTTAGACAGCGAGACTTTTCTCAGTCGTCACAGTCTGGATATGAAATTTTCTTATTGTGATGA
AAGAATTACAGAATTGATGGGATATGAGCCAGAAGAACTTTTGGGCCGCTCAATTTATGAATATTATCAT
GCCTTGGACTCTGACCATCTGACCAAAACTCATCATGATATGTTTACTAAAGGACAAGTCACAACAGGAC
AGTACAGAATGCTTGCCAAAAGAGGTGGATATGTCTGGATTGAAACTCAAGCAACTGTCATATATAACAC
TAAGAACTCTCAGCCCCAGTGCATTGTATGTGTAAATTACGTTGTGAGTGGTATTATTCAGCACGACTTG
ATTTTCTCCCTTCAACAAACAGAATGTGTCCTCAAACCAGTTGAATCTTCAGACATGAAAATGACTCAGC
TATTCACCAAAGTTGAATCAGAAGATACAAGCAGTCTCTTTGATAAACTTAAGAAGGAGCCTGATGCTTT
AACTTTGCTGGCACCAGCTGCTGGAGACACAATCATATCTTTAGATTTTGGCAGCAATGACACAGAGACT
GATGACCAACAACTTGAGGAAGTTCCATTGTATAATGACGTAATGCTCCCCTCATCTAATGAGAAATTGC
AGAATATAAATTTGGCAATGTCTCCATTACCTGCCTCTGAAACTCCAAAGCCACTTAGAAGTAGTGCCGG
CCCTGCACTCAACCAAGAAGTTGCGTTAAAGTTAGAACCAAATCCAGAGTCACTGGAACTTTCTTTCACC
ATGCCCCAGATTCAAGATCAGCCAGCTAGTCCTTCTGATGGAAGCACCAGACAAAGTTCACCTGAGCCTA
ACAGTCCCAGTGAATATTGTTTTGATGTGGATAGTGATATGGTCAATGAATTCAAGTTGGAATTGGTAGA
GAAACTTTTTGCTGAAGATACAGAAGCAAAGAATCCATTTTCCACTCAGGACACTGATTTAGACTTGGAG
ATGTTAGCTCCTTATATCCCAATGGATGATGACTTCCAGTTACGTTCCTTTGATCAGTTGTCACCACTGG
AAAACAGTTCTACAAGTCCTCAAAGTGCAAGCACAAATACAGTATTCCAGCCCACTCAAATGCAAGAACC
TCCTATAGCCACCGCCACTACCACCGCCACCAATGATGAATTGAAAACAGTGACAAAAGATGGTACGGAA
GACATTAAAATACTGATTGCATTTCCATCTCCTCCCCACGTACCTAAAGAACCTCCTTGTGCCACAACGT
CACCATATAGTGATACTGGAAGTCGGACAGCCTCACCCAACAGAGCAGGAAAAGGAGTCATAGAACAGAC
AGAAAAATCTCATCCAAGAAGCCCTAATGTGTTATCTGTCGCTTTGAGTCAAAGAACTACTGCTCCTGAG
GAAGAACTAAATCCAAAGATACTAGCTTTGCAGAATGCTCAGAGAAAGCGAAAAATTGAACATGATGGTT
CACTTTTTCAAGCAGTAGGAATTGGAACATTATTACAGCAACCAGATGATCGTGCAACTACCACATCACT
TTCTTGGAAACGTGTAAAAGGATGCAAATCTAGTGAACAGAATGGAATGGAGCAAAAGACAATTATTTTA
ATACCCTCTGATTTAGCATGTAGACTGCTGGGGCAATCAATGGATGAGAGTGGACTACCACAGCTGACCA
GTTATGATTGTGAAGTTAATGCTCCTATACAAGGCAGCAGAAACCTACCGCAGGGTGAAGAATTACTCAG
AGCTTTGGATCAAGTTAACTGA
>KJ619999.1|Delphinapterus leucas|HIF1A
ATGGAGGGCGCCGGCGGCGCGAACGACAAGAAAAAGATGAGTTCTGAACGTCGAAAAGAGAAGTCTAGAG
ATGCAGCCAGATCTCGACGAAGTAAAGAGTCTGAAGTTTTTTATGAGCTTGCTCATCAGTTGCCACTTCC
CCATAATGTGAGCTCACATCTTGATAAGGCTTCTGTTATGAGGCTTACCATCAGCTATTTGCGTGTGAGG
AAACTTCTGGATGCTGGTGATTTGGATATTGAAGATGAAATGAAGGCACAGATGAATTGCTTTTATTTGA
AAGCCTTGGACGGTTTTGTTATGGTTCTCACAGATGATGGTGACATGATTTACATTTCGGATAATGTGAA
CAAATACATGGGGTTAACTCAGTTTGAACTAACTGGGCACAGTGTGTTTGATTTTACTCATCCGTGTGAC
CATGAGGAAATGAGAGAAATGCTTACACACAGAAATGGCCTTGTGAAAAAGGGTAAAGAGCAAAATACAC
AGCGGAGCTTTTTTCTCAGAATGAAGTGTACCCTAACTAGCCGGGGAAGAACTATGAACATAAAGTCTGC
AACATGGAAAGTACTTCACTGCACAGGCCATATTCATGTATATGATACCAATAGTAACCAATCTCAATGT
GGGTATAAGAAACCACCTATGACATGCTTGGTGCTGATTTGTGAACCCATTCCTCATCCGTCAAATATTG
AAATTCCTTTAGACAGCAAGACTTTTCTCAGTCGTCACAGTCTGGATATGAAGTTTTCTTACTGTGATGA
AAGAATTACTGAATTGATGGGTTACGAGCCAGAAGAACTTTTGGGCCGCTCAATTTATGAATATTATCAT
GCTTTGGACTCTGATCATCTGACCAAAACTCATCATGATATGTTTACTAAAGGACAAGTCACCACAGGAC
AGTACAGGATGCTTGCCAAAAGAGGTGGCTATGTCTGGGTTGAAACTCAAGCAACTGTCATATATAACAC
TAAGAACTCTCAACCACAGTGCATTGTGTGTGTAAATTACGTTGTGAGTGGTATTATTCAGCACGACTTG
ATTTTCTCCCTTCAACAAACAGAATGTGTCCTCAAACCAGTTGAATCTTCAGACATGAAAATGACTCAGC
TATTCACCAAAGTTGAATCAGAAGATACAAGTAGTCTCTTTGATAAACTTAAGAAGGAACCTGATGCTTT
AACTTTGCTGGCCCCAGCTGCTGGAGACACAATCATATCTTTAGATTTTGGCAGCAATGACACAGAAACT
GATGAACAACAACTTGAGGAAGTTCCATTGTATAATGATGTAATGCTCCCCTCATCCAATGAGAAATTAC
AGAATATAAATTTGGCAATGTCTCCATTACCTGCCTCTGAAACTCCAAAGCCACTTAGAAGTAGTGCTGA
CCCTGCACTCAATCAGGAAGTTGCATTAAAGTTAGAACCAAATCCAGAGTCACTGGAACTTTCTTTCACC
ATGCCCCAGATTCAAGATCAGCCAGCTAGTCCTTCTGATGGAAGCACCAGACAAAGTTCACCTGAGCCTA
ACAGTCCCAGTGAATATTGTTTTGATGTGGATAGTGATATGGTCAATGAATTCAAGTTGGAATTGGTAGA
GAAACTTTTCGCTGAAGACACGGAAGCAAAGAATCCATTTTCCACTCAGGACACTGATTTAGACTTGGAG
ATGTTAGCTCCTTATATCCCAATGGATGATGACTTCCAGTTACGTTCCTTCGACCAGTTGTCACCATTGG
AAAGCAGTTCTACTACTCAAAGTGCGAGCACAATTACAGTATTCCAGCCGACTCAAATGCAGGAACCTCC
TATAACCACCAACACAACCACAGCCACCACTGATGAATTAAAAACAGTGACAAAAGATGGTATGGAAGAC
ATTAAAATATTGATTGCATTTCCATCTCCTCCCCACGTACCTAAAGAAACTACTTGTGCCACAACATCAC
CATATAGTGACACTGGAAGTCGGACAGCCTCACCAAACAGAGCAGGAAAAGGAGTCATAGAACAGACAGA
AAAATCTCATCCAAGAAGCCCTAATGTGTTATCTGCCGCTTTGAATCAAAGAACTACAGCTCCTGAGGAA
GAACTAAGTCCAAAGATACTAGCTTTGCAGAATGCTCAGAGAAAGCGAAAAATAGAACATGATGGCTCAC
TTTTTCAAGCAGTAGGAATTGGAACATTATTACAGCAACCAGATGATCGTGCAACTACTACATCACTTTC
TTGGAAACGCGTAAAAGGATGCAAATCTAGTGAACAGAATGGAATGGAGCAAAAGACAATTATTTTAATA
CCCTCCGATTTAGCATGTAGACTGCTGGGGCAATCAATGGATGAGAGTGGATTACCACAGCTGACCAGTT
ATGATTGTGAAGTTAATGCTCCTATACAAGGCAGCAGAAACCTACTGCAGGGTGAAGAATTACTCAGAGC
TTTGGATCAAGTTAACTGA
>KP696483.1:225-2702|Phrynocephalus erythrurus|HIF1A
ATGGAGCCCTGCGCGGCCTCCTCCGAGGAGTCGGCCACGGGCGGCTCCCACGAGAAGAAAAGGATTAGTT
CAGAGCGCAGGAAAGAAAAGTCAAGAGATGCAGCCAGGTGCCGTAGGAGCAAAGAGTCTGAGGTCTTCTA
TGAACTTGCCCACCAGTTGCCTCTTCCCCATCATGTGAGCGCACATCTCGACAAAGCCTCCATTATGAGA
CTAACCATCAGTTATCTACGTATGAGAAAAGTGCTTGATGCAGGTGATCTGGAAGCAGAAGCTGAAATGG
AGACCCAGCTGAATTGCTTTTATTTAAAAGCGCTTGATGGATTCGTCATGGTCCTCTCGGAGGATGGAGA
TATGATCTACATGTCTGAAAATGTGAACAAATGCATGGGACTCACTCAGTTTGAGCTTACGGGACACAGT
GTGTTTGATTTCACTCATCCCTGCGACCACGAAGAGCTGAGAGAGATGCTCACCCACCGGAATGGTCCTG
TAAAAAAGGGGAAAGAACAGAACACAGAACGCAGCTTCTTCCTCAGAATGAAGTGTACATTGACCAGTAG
AGGAAGGACTGTCAATATAAAGTCCGCCACGTGGAAGGTACTTCATTGCACAGGACACATTCGTGTCTAT
GACAGTTGCAACAATCAGACCGTGTGTGGATATAAAAAGCCTCCCATGACCTGCTTGGTGTTGATCTGTG
AGCCTATCCCTCATCCGTCAAACATTGAAGTCCCCTTGGACAGCAAGACGTTTCTCAGCCGCCACAGCCT
TGACATGAAGTTTTCATACTGCGATGAAAGGATTACAGAACTGATAGGGTATGACCCTGAGGAGCTCCTG
GGACGCTCTATATATGAATATTATCACGCCCTGGACTCTGATCATCTGACCAAAACACATCATGACATGT
TTGCTAAAGGGCAAGTGACCACCGGGCAGTACAGAATGCTTGCCAAGCAAGGGGGCTACGTCTGGGTTGA
GACCCAAGCCACTGTTATATACAACAATAAGAATTCTCAGCCACAGTGCATAGTTTGTGTGAATTATGTC
TTGAGTGGCATTGTTCAGGGGGACTTGATTTTTTCGCTCCAGCAAACTGAGTGTATGTTGAAACCGGTGG
ATTCTCCAGAAATGGGAGTGATCAAAGTACTTGACAAGAATCAACTGGAAGATAGCAACAGTCTCTTTGA
GAAACTGAAGAAGGAACCGGATGCGTTGACCTACCTTGCCCCTGCAGCTGGAGACACCATAATAGCATTA
GATTTCGGCAGTGATGAGACTGATGAGCAACAGTTTGATGACGTTCCTTTGTATAATGATGTAATGCTCC
CCTCATCCAGTGAGAAATTGCAAAGTATAAATCTGGCAATGTCCCCATTACCTGCTTCTGAAGCGACGAA
GCCGCTCCGTAGCAATGCTGACCCAGCACTCAATAGAGAGGTGGTATCCAAGCTGGAGCCCAGCACGGAG
CCCTTAGATCTCGCTTTCTCCATCCGTCGCACACAAGACCAGCCGGCCACTCCTTCCGACAGAAGCACCA
GCCAGAGCTCGCCGGAGCCGAATAGTCCTCCCAATGATTATTGCTTTGATGTGGATAATGAGATGGCCAG
CGAGTTCAAGTTGGAGCTTGTAGAAAAGCTTTTTGCAATTGACCCAGAATCGAAAAACCCCTTCTCGATG
CAGGAAACCGATTTAGATTTGGAAATGCTGGCTCCCTACATCCCTATGGATGATGACTTCCAGTTACGCT
CCTTCGACCAGATTTCTCCGCTGGAGACCAGTTCCCCTTCCAGCGGGGCCAAAAGTTCCACCGGGGTCTC
AGATTTTCCTCCACCTACGATGCCACCGCCTGCCACAGATAAGATAAAGCCCATGACAATCAAACACGAG
GACGACTCGAAGATACTCATAGCTCCTCTTTGCATCACCACCATAGAAGACCCCAGTAACCCAACACCTC
CTTACACGGAGCATCCAGGTCGGACTCTATCACCAGCACCGGTCCAGCCGGGAGAAGGGACGATAGAGCA
AAAAGAGAAGCCGAATCCAGCGATGCCGAACTTGTTAACGGTCACGTTGGGTAAAAGTAAACCACCTTCA
GCGAAAGAAGAAATAAATCCAAAGATAATTGCTCTGCACAATATACAGAGGAAACGTAAGATGGAGCAGG
AAGGTTTGCTTTTCCAAGCAGTTGGAATTGGCACGTTATTGTCCCAGTCGGGTGCTCCCGGAACAGATGT
ATCACTAGCTTGGAAACGTGTAAAAGGATGCAAGCCTAGTGGGCAGAATGAGATAGCAGAGAAGACCGTT
ATTTTGTTGCCATCAGATATAGCAAGTAAACTTCTAGGGCAGTCGATGGACAAGAAGGGACTCCCACAAC
TTACCAGCTACGATTGTGAAGTGAACGCTCCCATACAAGGCAACCGAAACCTATTACAAGGGGAAGAGTT
GCTGAAGGCCCTGGATCAAGTCAACTGA
>XM_020813439.1:317-2785|Pogona vitticeps|HIF1A
ATGGAGCCCGGCACGGCCACCTCGGAGCCGGCGACGGGCGGCTCCAACGAGAAGAAAAGGATTAGTTCGG
AGCGCAGGAAAGAAAAGTCAAGAGATGCAGCCAGATGCCGTAGGAGTAAAGAGTCTGAGGTCTTCTATGA
ACTTGCTCACCAGTTGCCTCTTCCCCATCATGTGAGCGCACATCTTGACAAAGCCTCCATTATGAGATTA
ACAATAAGCTATCTGCGTATGAGGAAACTTCTTGATTCAGGTGATCTGGAAGCAGAAGCAGAAATGGAGA
CACAACTGAATTGCTTTTATTTAAAAGCTCTTGATGGATTTGTCATGGTTCTCTCTGAGGATGGCGACAT
GATCTACATGTCTGAAAATGTGAACAAGTGTATGGGACTCACACAGTTTGAACTCACTGGACACAGTGTG
TTTGATTTCACTCATCCATGTGACCACGAAGAGCTGAGAGAGATGCTCACCCACCGGAATGGTCCTGTAA
AAAAGGGGAAAGAACAGAATACAGAACGCAGCTTTTTCCTTAGAATGAAGTGTACATTGACCAGTAGGGG
AAGGACCGTCAATATAAAGTCTGCCACATGGAAGGTACTTCATTGCACCGGACACATTCGTGTCTACGAC
AGTTGCAACAGTCAGACTGTGTGTGGATATAAAAAGCCTCCAATGACATGTTTGGTGTTGATCTGTGAGC
CTATCCCTCATCCATCAAACATTGAAGTCCCTTTGGACAGCAAGACGTTCCTCAGCCGCCACAGCCTTGA
CATGAAGTTTTCGTACTGTGATGAAAGGATTACAGAACTGATTGGGTATGATCCTGATGAACTCCTGGGT
CGCTCCATATATGAATACTATCACGCCCTGGACTCTGATCATCTTACCAAAACACATCATGACATGTTTG
CTAAAGGGCAAGTGACCACCGGGCAATACAGAATGCTTGCCAAACAAGGGGGCTACGTCTGGGTTGAGAC
TCAAGCAACTGTTATATACAACAATAAGAATTCCCAGCCACAGTGCATAGTGTGTGTGAATTATGTATTG
AGTGGCATTGTTCAGGGGGACTTGATATTTTCGCTCCAGCAAACTGAGTGTATGTTGAAACCGGTGGATT
CTCCTGAAATGGGAGTGATCAAAGTGCTTGACAAGACTGAGGTGGAAGATAGCAACAGCCTCTTCGAGAA
GCTGAAGAAGGAGCCAGATGCATTAACCTACCTTGCCCCTGCAGCTGGTGACACCATAATAGCATTAGAT
TTCGGCAGTGATGAGACTGATGAGCAACAGTTTGATGACGTTCCTTTGTATAATGATGTAATGCTCCCCT
CATCCAGTGAGAAATTGCAAAGTATAAATCTGGCAATGTCCCCACTACCTGCTTCAGAAGCAACAAAGCC
GCTCCGTAGCAATGCTGACCCAGCACTCAATAGAGAGGTGGTATCCAAGCTGGAGCCCAGCACGGAGCCC
TTAGATCTTGCTTTCTCTATCCGTCGGACACAAGACCAGCCGGCCACTCCTTCCGACAGAAGTACCAGCC
AAAGCTCGCCTGAGCCGAATAGTCCTCCCAGTGACTATTGCTTTGATGTGGATAATGAGATGGCCAGCGA
GTTCAAGTTGGAGCTTGTAGAAAAGCTCTTTGCAATAGACCCAGAGTTGAAAAACCCTTTCTCGATGCAG
GAAACGGATTTAGATTTGGAAATGCTGGCGCCGTACATCCCTATGGATGATGATTTCCAGTTACGCTCCT
TTGACCAGCTTTCTCCACTGGAGACCAATTCTCCCTCCACTGGGGCCAAAGGTTCCAGTGGGGTCACCGG
ATTTCAGCCCCCTCCGATGCCATCGCCTGCCACAGACAAGACAAAGCCCATGACAATCAAACATGAGAAT
GAATCGAAGATCCTCATAGCTCCTCTTCACATTGCCCCTCTCGAAAGCACCAGTGCCCCAACCTCTCCCT
ACACGGAGCATCCAAGTCGGACTCTGTCACCAGTCAGGCCGGGAGAAGGCACGATAGAGCAAAAAGAGAA
GCCAAGCCTGGGGACGCCGAACTTGTTAACAGTCACGTTGGGTAAAAGTAAACCACCTTCATCAAATGAA
GAAATCAGTCCAAAGATAATTGCTCTGCACAATATTCAGAGGAAACGAAAGATGGAGCAAGATGGTTTGC
TTTTCCAAGCAGTTGGAATTGGCACGTTATTGTCTCAGTCGGGTACTCCTGGAACAAATGTATCCCTGGC
TTGGAAACGTGTGAAGGGGTGCAAGCCTAGTGGGCAGAATGAGATGGCAGAGAAGACTGTTATTTTATTG
CCCTCAGATATAGCAAGTAAACTTCTAGGTCAGTCGATGGACAAGAAGGGACTCCCACAACTTACCAGCT
ACGATTGTGAAGTGAACGCTCCTATACAAGGCAACCGAAACCTGCTACAAGGTGAAGAGTTGCTGAAAGC
CCTGGATCAAGTCAACTGA
>AZIM01002394.1|Ophiophagus hannah|HIF1A
ATGGAGCCCTGCCCGACGACGGATGGCTCCTGCGAGAAGAAAAGGATTAGCTCGGAACGTAGAAAAGAGA
AGTCTAGAGATGCAGCCAGGTGTCGGAGGAGTAAAGAATCAGAAGTGTTCTATGAACTTGCTCACCAGTT
GCCTCTTCCCCATCACGTGAGCGCACATCTTGATAAAGCCTCTGTTATGAGGCTTACAATCAGCTACCTC
CGTATGAGAAAGCTGCTTGATGCAGATGACTTAGAGGCAGAAGCTGAAATGGAGACGCAGTTGAACTGTT
TTTACTTAAAAGCTCTGGATGGGTTTGTTATGGTCCTCTCTGAAGATGGTGACATGATATATACTTCTGA
AAATGTGAACAAGTGTATGGGACTCACTCAGTTTGAGTTGACAGGACACAGATCAGTTAAAAAGGGAAAG
GATCAAAATACAGAACGGAGTTTTTTCCTCAGAATGAAATGTACACTGACCAGCAGAGGAAGAACTGTGA
ATATAAAATCAGCCACATGGAAGGTACTTCATTGTACAGGTCATATTCGTGTTTATGAGAATTGCAACAA
TCAGAATGTGTGCGGCTATAAAAAGCCTCCAATGACATGTTTGGTATTAATTTGTGAGCCTATACCTCAT
CCATCAAATATTGAAGTCCCATTGGATAGTAAAACGTTCCTCAGCCGCCATAGCCTTGACATGAAATTTT
CTTATTGTGATGAAAGGATTACAGAACTAATAGGATATGATCATGAAGAACTCCTGGGGCATTCTGTATA
TGAATATTATCATGCACTGGATTCTGATCATCTGACCAAAACACATCATGACATGTTTGCCAAAGGGCAA
GTCACCACCGGACAGTATCGAATGCTTGCCAAGCAAGGGGGCTATGTCTGGGTAGAGACTCAAGCAACTG
TTATATACAATACTAAGAATTCTCAACCACAATGTATAGTGTGTGTGAACTATGTCTTGAGTGGAATTGT
TCAGGGGGACTTGGTCTTTTCACTTCAGCAAACAGAGCGTATGTTGAAACCAGTGGATTCTCCTGAGATG
GGAATGATGAAAGTACTCAACAAGAGTGATGTGGAAGATAGCAGCAGCCTCTTTGAGAAACTTAAGAAGG
AACCTGATGCATTAGCCTATCTTGCTCCTGCTGCTGGAGATACTATAATAGCATTAGATTTTGACAACGA
TGAGCCAGATGAACAACCATCTGATGACGTTCCTTTATATAATGATGTAATGCTCCCCTCATCCAGTGAG
AAACTGCAGAATATAAATTTGGCAATGTCCCCACTATCTGCTTCTGAAACAGCAAAGACCCTCTGTAGCA
GTGCTGATCCAGCACTCAATAGAGAGGTGGTGGCCAAACTGGAGCCCAGCACGGAGCCCTTAGATCTTAC
TTTCTCCAGCCGACGGACCCAAGATCAACCAGCTACTCCTTCTGATGGAAGCACTAGCCAAAGCTCACCT
GAGCCTAATAGTCCTCCTAATGATTATTGCTTCAGCATGGATAATGAGATATCAAGTGAATTCAAGCTGG
AATTGGTGGAAAAGCTCTTTGCAATAGACCCAGAATCGAAAAATCCATTTTCAATGCAGGAAACAGATTT
AGATTTGGAAATGTTAGCACCTTATATCCCCATGGACGATGATTTCCAGTTGCGCACCTTCGACCAGCTT
TCTCCACTGGAGGGCAATACTGCAAGTCCTTCTTCTAGCGTGACTCCTGTGACAGGGTTTCAGCAAACTC
CAATGCAGTCATTGGCCACTGATACGATGAAATCCACAACAATCAAACATGAAACTGCTCCGAAGATGCT
TGTAACGCCTGCCCCTATTAACCCCAAAGTATTACCAGATCCGGCTCCCATAATCAGTGCCCCGACATCA
CCTTATGCTAAGAATGAAAGTCGGACTTCATCTCCAATCAGAACAGGAAAAGGCACAATAGACCAGACAG
ACCAAATGAGTCCAGGAGCACCAGACTTGTTGACAGTCACTTTTGGTAACAGATCACCTGAAGTGAATGA
AGACATCAGTCCAAGGATAATAGCTCTCCATAATATTCAGAGGAAACGAAAAATGGAGCAGGACGGCTTG
CTTTTCCAGGCAGTAGGAATTGGCACATTATTGGCACAATCGGGGCCTCCTGGAACAAATATATCATTGG
CTTGGAAACGTGTAAAAGGATGCAGATCAAACAGACAGAATGAAGTGGCGGAGAAGACTGTAATTTTATT
ACCATCAGATATAGCAAGTAAACTTCTAGGGCAGTCAATGGATGAGAAGGGACTTCCACAGCTTACCAGC
TATGATTGTGAAGTCAATGCTCCTATACAAGGCAACAGAAACTTGTTACAAGGTGAAGAGTTGTTCAGAG
CCCTGGATCAGATCAACTGA
>KP696482.1:203-2680|Phrynocephalus przewalskii|HIF1A
ATGGAGCCCTGCCCGGCCTCCTCCGAGGAGCCGGCCACGGGCGGCTCCCACGAGAAGAAAAGGATTAGTT
CAGAGCGCAGGAAAGAAAAGTCAAGAGATGCAGCCAGGTGCCGTAGGAGCAAAGAGTCTGAGGTCTTCTA
TGAACTTGCCCACCAGTTGCCTCTTCCCCATCATGTGAGCGCACATCTCGACAAAGCCTCCATTATGAGA
CTAACCATCAGTTATCTACGTATGAGAAAAGTGCTCGATGCAGGTGATCTGGAAGCAGAAGCTGAAATGG
AGACACAGTTGAATTGCTTTTATTTAAAAGCGCTCGATGGATTCGTCATGGTCCTCTCGGAGGATGGAGA
TATGATCTACATGTCTGAAAATGTGAACAAATGCATGGGACTCACACAGTTTGAGCTGACGGGACACAGT
GTGTTTGATTTCACTCATCCCTGCGACCACGAAGAGCTGAGAGAGATGCTCACCCACCGGAACGGTCCTG
TAAAAAAGGGGAAAGAACAAAATACAGAACGCAGCTTCTTCCTCAGAATGAAGTGTACATTGACCAGTAG
AGGAAGGACTGTCAATATAAAGTCTGCCACGTGGAAGGTACTTCATTGCACGGGACACATTCGTGTCTAT
GACAGTTGCAACAATCAGACCGTGTGTGGATATAAAAAGCCTCCCATGACCTGCTTGGTGTTGATTTGTG
AGCCTATCCCTCATCCGTCAAACATCGAAGTCCCCTTGGACAGCAAGACCTTCCTCAGCCGCCACAGCCT
TGACATGAAGTTTTCATACTGCGATGAAAGGATTACAGAACTGATAGGGTATGACCCTGAGGAGCTCCTG
GGACGCTCTATATATGAATACTATCATGCCCTGGACTCTGATCATCTGACCAAAACACATCATGACATGT
TTGCTAAAGGGCAAGTGACCACCGGGCAGTACAGAATGCTTGCCAAGCAAGGGGGCTACGTCTGGGTTGA
GACCCAAGCCACTGTTATATACAACAATAAGAATTCTCAGCCACAGTGTATAGTTTGTGTGAATTATGTC
TTGAGTGGCATTGTTCAGGGGGACTTGATTTTTTCGCTCCAGCAAACTGAGTGTATGTTGAAACCGGTGG
ATTCTCCAGAAATGGGAGTGATCAAAGTACTTGACAAGAATCAACTGGAAGATAGCAACAGTCTTTTTGA
GAAGCTGAAGAAGGAACCGGATGCGTTGACCTACCTTGCCCCTGCAGCTGGAGACACCATAATAGCATTA
GATTTCGGCAGTGATGAGACTGATGAGCAACAGTTTGATGACGTTCCTTTGTATAATGATGTAATGCTCC
CCTCATCCAGTGAGAAATTGCAAAGTATAAATCTGGCAATGTCCCCATTACCTGCTTCTGAAGCGACGAA
GCCGCTCCGTAGCAATGCCGACCCAGCCCTCAATAGAGAGGTGGTATCCAAGCTGGAGCCCAGCACGGAG
CCCTTGGATCTCGCTTTCTCCATCCGTCGGGCACAAGACCAGCCGGCCACTCCTTCCGACAGAAGCACCA
GCCAAAGCTCGCCCGAGCCAAATAGTCCTCCCAATGACTATTGCTTTGATGTGGATAATGAGATGGCCAG
CGAGTTCAAGTTGGAGCTTGTCGAAAAGCTTTTTGCCATTGACCCGGAATCGAAAAACCCCTTCTCGATG
CAGGAAACCGATTTAGATTTGGAAATGCTGGCACCCTACATCCCTATGGATGATGACTTCCAGTTACGCT
CCTTCGACCAGATTTCTCCGCTGGAGACCAGTTCCCCTTCCAGTGGGGCCAAAAGTTCCACCGGGGTCTC
AGGTTTTCCTCCACCTACGATGCCACCGCCTGCCACAGATAAGATAAAGCCCATGACAATCAAACACGAG
GACGACTCAAAGATACTCATAGCTCCTCTTTGCATCACCACCATAGAAGACCCCAGTACCCCAACACCTC
CTTACACGGAGCATCCAGGTCGGACTCTATCACCAGCACCGGTCCAGCCGGGAGAAGGGACGATAGAGCA
AAAAGAGAAGCCGAATCCAGCGATGCCGAACTTGTTAACAGTCACGTTGGGTAAAAGTAAACCGCCGTCA
GCAAAAGAAGAAATAAATCCGAAGATAATTGCTCTCCACAATATACAGAGGAAACGTAAGATGGAGCAGG
AAGGTTTGCTTTTCCAAGCAGTTGGAATTGGCACGTTATTGTCCCAGTCAGGTACTCCCGGAACAAACGT
ATCACTAGCTTGGAAACGCGTAAAAGGATGCAAGTCCAGTGGGCAGAATGAGATGGCGGAGAAGACCGTT
ATTTTGTTGCCATCAGATATAGCAAGTAAACTTCTAGGGCAGTCAATGGRCAAGAAGGGACTCCCACAAC
TTACCAGCTATGATTGTGAAGTGAACGCTCCCATACAAGACAACCGAAACCTATTACAAGGGGAAGAGTT
GCTGAAGGCCCTGGATCAAGTCAACTGA
>NM_204297.1:42-2477|Gallus gallus|HIF1A
ATGGACAGCCCTGGCGGCGTCACCGACAAGAAGAGGATTAGTTCTGAACGCAGGAAAGAGAAGTCAAGAG
ATGCAGCCAGGTGCCGAAGAAGCAAGGAATCAGAAGTGTTCTATGAACTTGCTCATCAGCTGCCCCTTCC
GCACACTGTGAGTGCCCACCTTGACAAGGCATCCATTATGAGGCTGACCATCAGCTACCTGCGCATGAGG
AAGCTGCTGGATGCTGGTGAGCTAGAGACAGAAGCCAACATGGAGAAGGAGCTGAACTGTTTCTACTTAA
AAGCTCTTGATGGATTTGTTATGGTGCTTTCTGAGGATGGGGACATGATTTACATGTCTGAAAACGTGAA
CAAGTGTATGGGACTCACTCAGTTCGATTTGACGGGGCACAGTGTATTTGATTTCACTCATCCATGTGAC
CATGAAGAGCTGAGAGAAATGCTTACACACAGAAATGGTCCTGTGAAAAAGGGCAAAGAGCAAAACACGG
AGCGCAGCTTCTTTCTCAGAATGAAGTGTACGCTGACCAGCAGGGGAAGAACAGTGAATATAAAGTCTGC
TACATGGAAGGTACTGCACTGCACTGGACATATACGTGTATATGACACATGCAATAATCAAACTCACTGT
GGCTACAAGAAGCCTCCCATGACGTGCTTGGTGTTGATATGTGAACCAATTCCTCACCCATCAAACATTG
AGGTCCCCTTGGACAGTAAAACGTTCCTCAGTCGTCACAGTCTCGATATGAAATTTTCCTACTGTGATGA
AAGAATTACAGAGTTGATGGGATATGAACCAGAGGAACTCCTGGGTCGTTCAATCTATGAGTACTATCAT
GCGCTGGATTCTGATCATCTGACCAAAACACACCATGATATGTTCACGAAAGGGCAGGTGACTACGGGAC
AATACAGAATGCTTGCTAAACAAGGTGGCTACGTCTGGGTTGAGACTCAAGCAACTGTTATATACAACAC
TAAGAATTCTCAACCACAGTGCATAGTATGTGTAAACTATGTGTTGAGTGGAATTGTTCAGAAGGACTTG
ATATTTTCCCTTGGACAAACTGAGTGTATGCTGAAACCAGTGGAGTCTCCTGAAATGAAAATGACCAAAA
TATTCAGCAAAGATGACTGGGATGATACCAACAGCCTTTTTGAAAAACTTAAGCAGGAACCAGATGCTTT
AACTGTGCTGGCTCCAGCTGCTGGAGACACAATCATCTCCCTAGATTTCAGCAGCAATGAGTCTGATGAA
CAACAATGTGATGAAGTCCCTTTGTATAACGATGTAATGCTCCCCTCATCCAGTGAGAAATTGCAGAATA
TAAATATAGCAATGTCCCCTCTACCTGCCTCTGAAACTACAAAGCCACTTCGTAGCAATGCCGATCCTGC
ACTCAATAGAGAAGTTGTATCAAAGCTGGAGCCAAACACAGAGACACTTGAACTTTCTTTTACCATGCCT
CAGGTACAAGAGCAACCAACCAGCCCTTCTGATGCAAGTACCAGCCAAAGTTCACCTGAGCCCAGTAGTC
CCAATGACTATTGCTTTGATGTGGATAATGACATGGCTAATGAATTCAAACTGGAATTAGTGGAGAAGCT
CTTTGCAATAGATACAGAAGCAAAAAATCCATTCTCCACTCAGGAGACTGATTTAGACTTGGAAATGTTG
GCTCCTTACATCCCAATGGATGATGATTTCCAGCTACGCTCCTTTGATCAACTATCTCCACTGGAAAGCA
GTTCTTCTGGCTCTCAAAATGCAGCCACCATTACCATACTTCAGCAGACTCAGACACCATCAACTGCTGC
TGATGAAATAAAACCAGTGGCAGAACGTGTGGATGATGTGAAGGCACTAATTGTTCCATCATCTCCTGTC
CACGTAATAAATGACACGAGTAGTGCCCCTGCATCACCTTACAGTGGAAACAGGAGTCGAACTGCATCTC
CAATCAGAGCAGGAAAAGGAACATTGGAACAGACAGAAAAATCTTGTCCAGGAGCACCCAGTTTGATAAC
AGTCACGCTGAACAAAAGATCTACTGCAATGGATGAAGAACTAAATCCAAAGATGCTAGCTTTGCATAAT
GCTCAGAGAAAACGAAAAATGGAACATGATGGTTCACTTTTTCAGGCAGTTGGAATTGGGTCTTTATTCC
AGCAGACAGGTGACCGTGGAGGAAACGCATCGCTTGCTTGGAAACGTGTAAAGGCGTGCAAAACAAACGG
TCACAATGGAGTGGAGCAAAAGACAATCATTCTACTATCAACTGACATAGCGAGTAAACTTCTAGGGCAG
TCGATGGATGAAAGTGGACTACCCCAACTCACGAGTTACGATTGTGAAGTAAATGCTCCCATACAAGGCA
ACAGAAACCTGCTACAGGGTGAAGAACTGCTCAGAGCTCTGGATCAAGTTAACTGA
>XM_005029943.3:171-2681|Anas platyrhynchos|HIF1A
ATGTCGAGTACGGGGGCTGCGTTGACATCTGCAACTGGTGCACGTGTGGCTGCTGCTGGTGGGCTCTGCC
TGAAGGCTGCTGGACTGGCTCTTGCTTGCTGTGAAAGGCTGCTGATTAGTTCTGAACGCAGGAAAGAAAA
ATCAAGAGATGCAGCTCGATGTCGAAGAAGCAAGGAGTCGGAAGTGTTCTACGAACTTGCTCATCAGCTG
CCTCTTCCGCACACGGTGAGCGCCCACCTTGACAAGGCCTCCATCATGAGGTTGACCATCAGCTACTTGC
GCATGAGGAAGCTGCTGGATGCTGGTGAGCTGGAGACAGAAGCCAAAATGGAGAAGGAACTGAACTGTTT
CTACCTGAAAGCTCTTGATGGATTTGTCATGGTTCTCTCTGAAGATGGGGACATGATTTACATGTCTGAA
AATGTGAACAAGTGTATGGGACTCACTCAGTTTGAGTTGACGGGGCACAGTGTATTTGATTTCACTCATC
CATGTGACCATGAAGAGCTGAGAGAAATGCTTACGCACAGAAATGGTCCTGTGAAAAAGGGCAAAGAACA
AAACACGGAGCGCAGCTTTTTTCTCAGAATGAAGTGCACACTGACCAGCAGGGGAAGAACAGTGAATATA
AAGTCTGCTACGTGGAAGGTACTGCACTGCACCGGGCACATCCGCGTGTACGACACGTGCAGTAACCAAA
CTCACTGCGGCTACAAGAAGCCTCCCATGACGTGCTTGGTGTTGATATGTGAACCTATTCCTCACCCATC
CAACATTGAGGTCCCACTGGACAGTAAAACGTTCCTCAGTCGTCACAGTCTCGATATGAAGTTTTCCTAT
TGTGATGAAAGAATTACAGAGCTGATGGGATATGAGCCAGAGGAACTCCTGGGTCGTTCCATCTATGAGT
ACTACCATGCGCTGGATTCTGATCATCTGACCAAAACGCACCATGATATGTTCACAAAAGGGCAGGTGAC
AACAGGGCAGTACAGAATGCTTGCTAAACAAGGTGGCTATGTCTGGGTTGAAACTCAAGCAACTGTTATA
TACAACACTAAGAATTCTCAGCCACAGTGCATAGTATGTGTAAACTATGTGTTGAGTGGAATTGTTCAGA
AGGACTTGATATTTTCCCTTGGACAAACTGAGTGTATGCTGAAACCAGTGGAGTCTCCAGATATGAAAAT
GACCAAAATATTCAACAAAGATGACCTGGATGATACCAACAACCTTTTTGAAAAACTTAAACAGGAACCA
GATGCTTTAACTGTGCTGGCTCCAGCTGCTGGAGACACAATTATCTCTCTAGATTTCAGCAGTAATGAGT
CTGATGAACAACGTGATGAAGTTCCTTTGTATAACGATGTAATGCTCCCCTCATCCAGTGAGAAATTGCA
GAATATAAATATGGCAATGTCCCCACTACCTGCCTCTGAAACTACAAAGCCACTTCGTAGCAATGCTGAT
CCTGCACTCAATAGAGAAGTTGTATCAAAGCTGGAGCCAAACACAGAGACACTCGAACTTTCTTTTACCA
TGCCTCAGGTGCAAGAGCAGCCAACCAGCCCTTCTGATGCAAGTACCAGCCAAAGTTCACCTGAGCCCAG
TAGTCCCAATGACTATTGCTTTGATGTGGATAATGATATGGCTAATGAGTTCAAACTGGAATTAGTGGAG
AAACTCTTTGCGATAGATACAGAAGCAAAAAATCCATTCTCTACTCAGGAAACTGATTTAGACTTGGAGA
TGTTGGCTCCTTACATCCCGATGGATGATGACTTCCAGCTACGCTCCTTTGATCAGCTATCTCCACTGGA
AAGCAGTTCTTCCAGCTCCCAAAACGCAGCCACTATTACCATATTTCAGCAGACTCAGACACCATCAACT
ACTGCTGATGAAATAAAACCAGTGGCAGAACGTGTGGATGATGTGAAGACGCTAATTGTTCCTTCATCTC
CTGTCCACATAATCAATGACACGAGTAGTGCCCCAGCGTCACCTTACGGTGGGAACAGGAGTCGAACTGC
ATCTCCAATCAGAACAGGAAAAGGAACATTGGATCAGACAGAAAAACCTTGTCCAGGAACACCCAGTTTG
CTAACAGTCACTCTGAATAAAAGATCTACTGCAATGGATGAAGAACTAAATCCAAAGATGCTAGCTTTGC
ATAATGCTCAGAGAAAACGAAAAATGGAACATGATGGTTCACTTTTTCAGGCAGTTGGAATTGGGTCTTT
ATTCCAGCAGACAGGTGACCGTGGAGGAAATGCATCGCTTGCTTGGAAACGTGTAAAGGCATGCAAAACA
ACTGGTCATAATGGAGTGGAGCAAAAGACAATCATTCTATTATCAACTGACATAGCAAGTAAACTTCTAG
GGCAGTCGATGGATGAAAGTGGACTACCCCAACTCACAAGTTATGATTGTGAAGTAAATGCTCCCATACA
AGGCAACAGAAACCTGCTACAGGGGGAAGAACTGCTCAGAGCTCTGGATCAAGTTAACTGA
>KZ506160.1|Limosa lapponica baueri|HIF1A
ATGGAAGGGACTGTACTGGAGAAAGAGAAGCTGGGAAAGGGACTTTTTGCATCACTTGAAAAGCAGGATG
CCTCGTGCTCAGTCAGTGTCCTTGCTCATCTGACCTGGGTGAGGAAAGAAGAAGAAAACAGGAATTGGAG
GCTAGAGGGGCAGCAGTCGAGGATTAGCTCGGAACGCAGAAAAGAGAAGTCAAGAGATGCCGCCCGGTGC
CGAAGGAGCAAGGAATCGGAAGTATTCTATGAGCTTGCTCATCAGCTGCCCCTGCCCCACACCGTGAGCG
CACACCTGGACAAGGCATCCATCATGAGACTGACCATCAGCTACTTGCGCATGAGAAAGCTGCTAGATGC
TGGTGAGCTGGAGACAGAAGCCAAAATGGAGAAGGAACTGAACTGTTTCTACTTGAAAGCTCTTGATGGA
TTTGTCATGGTTCTGTCCGAAGATGGAGACATGATTTACATGTCTGAAAACGTGAACAAGTGCATGGGAC
TCACTCAGTTTGAGTTGACGGGGCACAGTGTATTTGATTTCACTCATCCATGTGACCATGAAGAGCTGAG
AGAAATGCTTACACACAGAAACGGTCCTGTGAAAAAGGGCAAAGAGCAAAACACGGAGCGCAGCTTTTTT
CTCCGAATGAAGTGTACGTTGACCAGCAGGGGAAGAACAGTGAATATAAAGTCTGCTACGTGGAAGGTAC
TCCACTGCACCGGACACATCCGCGTATACGACACCTGCGGGAACCAAACTCACTGTGGCTACAAAAAGCC
TCCCATGACGTGTCTGGTGTTGATCTGTGAACCTATTCCTCATCCCTCGAACATCGAGGTCCCCTTGGAC
AGTAAAACATTCCTCAGTCGTCACAGCCTTGATATGAAATTTTCCTATTGTGATGAAAGGATTACAGAGT
TGATGGGGTACGAGCCGGAGGAGCTCCTGGGTCGCTCAATCTATGAGTACTATCACGCGCTGGATTCTGA
TCATCTGACCAAAACCCACCACGACATGTTCACGAAAGGGCAGGTGACGACAGGGCAGTACAGAATGCTT
GCCAAACAAGGTGGCTATGTCTGGGTTGAAACTCAAGCAACCGTTATATACAACACTAAGAATTCTCAGC
CCCAGTGCATCGTGTGCGTAAACTATGTGTTGAGTGGAATTGTTCAGAAGGACTTGATTTTTTCCCTCGG
ACAAACCGAGTGTATGCTGAAACCAGTGGAGTCTCCTGATATGAAAATGACCAAAATATTCAGCAAAGAT
GACCTGGATGATACAAACAGCCTATTTGAAAAACTTAAACAGGAACCGGATGCTCTAACTGTGCTGGCCC
CAGCGGCTGGAGACACAATTATCTCTCTGGATTTCAGCAGTAATGAGTCTGATGAACAACAATGTGATGA
AGTTCCTTTGTATAATGATGTAATGCTCCCCTCATCCAGTGAGAAATTGCAGACTATAAATATGGCAATG
TCCCCACTACCCGCCTCTGAAACTACAAAGCCACTTCGTAGCAATGCTGATCCTGCACTCAATAGAGAAG
TTGTATCAAAGCTGGAGCCAAACACGGAGCCGCTCGAACTTTCTTTTACCATGCCTCAGGTGCAAGAGCA
GCCAACCAGTCCTTCTGATGCAAGTACCAGCCAAAGTTCACCCGAGCCCAGTAGTCCCAATGACTACTGC
TTTGATGTGGATAATGATATGGCTAATGAATTCAAACTGGAATTAGTGGAGAAACTCTTTGCGATAGATA
CAGAAGCAAAAAATCCATTCTCTACTCAGGAAACTGATTTAGATTTGGAGATGTTGGCTCCTTACATCCC
AATGGATGATGACTTCCAGCTGCGGTCATTCGATCAGCTCTCTCCGCTGGAAAGCAGTTCTTCCGGCTCC
CAAAATGCAGCCACCGTTACCATATTTCAGCAGACTCCGACACCATCAAGTACTGCTGATGAGATGAAAC
CAGCGACAGAACGCGGGGATGATGTGAAGACGACACTAATTGTTCCTTCATCTCCTGTCCACATCATCAA
CGAAACGAGTAGTGCCCCAGCATCACCTTACAGCGGGAACAGGAGTCGAACTGCGTCTCCAGTCCGAGCA
GGAAAAGGAACGTTGGATCAGACGGAAAAACCTTGTCCGGGGGTGCCTAGCTTGCTGACAGTCACTCTGA
ATAAAAGATCTACTGCAGTGGATGAAGAACTAAATCCAAAGATGCTAGCTTTGCATAATGCTCAGAGAAA
ACGAAAAATGGAACATGATGGTTCACTTTTTCAGGCAGTTGGAATTGGGTCTTTATTCCAGCAGACAGGC
GACCGCGGAGGAACTGCATCGCTTGCTTGGAAACGCGTAAAGGGATGCAAAACGAACGGTCGTAGTGGAG
TGGAGCAAAAGACAATCATTCTACTATCAACTGACATCGCGAGTAAACTCCTGGGGCAGTCCATGGAGGA
AAGCGGACTTCCCCAGCTCACCAGTTACGACTGCGAAGTAAACGCTCCCATACAAGGCAACAGAAACCTG
CTACAGGGCGAAGAACTGCTCAGAGCTCTGGATCAAGTTAACTGA
>XM_023927146.1:1-2466|Cyanistes caeruleus|HIF1A
ATGGGTTCTGCCTGCCCTTGTATCCAAGGGTCATCTGAGCAGGTTAAACGCAGTAAGTGTTACAGCGTGA
TTAGCTCTGAACGCAGGAAAGAGAAGTCGAGGGATGCAGCCCGGTGCAGGAGGAGCAAGGAGTCAGAAGT
GTTCTATGAGCTGGCTCACCAGCTGCCCCTGCCCCACACCGTGAGCGCACACCTGGACAAGGCGTCCATC
ATGAGGCTGACCATCAGCTACCTGCGCATGAGGAAGCTGCTGGATGCTGGTGAGCTGGAGACAGAAGCCA
AAATGGAGAAGGAACTGAACTGTTTCTACTTGAAAGCTCTTGATGGCTTTGTCATGGTTCTGTCTGAAGA
TGGGGACATGATTTACATGTCTGAAAACGTGAACAAGTGTATGGGACTCACTCAGTTCGAGTTGACGGGG
CACAGTGTCTTTGATTTCACTCATCCGTGTGATCATGAGGAGCTGAGAGAAATGCTTACACACAGAAATG
GTCCTGTGAAAAAGGGCAAAGAGCAAAACACGGAGCGCAGCTTTTTTCTCAGAATGAAGTGTACACTGAC
TAGCAGGGGAAGAACAGTGAATATAAAGTCTGCTACATGGAAGGTGCTGCACTGCACTGGCCACATCCGT
GTGTACGACACGTGTGGGAACCAGACTCACTGCGGATACAAAAAGCCTCCCATGACCTGCCTGGTGTTGA
TCTGTGAACCTATTCCTCACCCATCAAACATTGAGGTTCCCCTGGACAGTAAAACGTTCCTCAGTCGTCA
CAGTCTTGATATGAAATTTTCTTATTGTGATGAAAGAATTACAGAGTTGATGGGGTACGAGCCAGAGGAG
CTCCTGGGTCGCTCAATCTATGAGTACTATCACGCACTGGATTCTGATCATCTGACCAAAACACACCACG
ACATGTTCACAAAAGGGCAGGTGACAACAGGACAGTACAGAATGCTGGCCAAACAAGGTGGCTATGTCTG
GGTTGAAACTCAAGCAACTGTTATATACAACACTAAGAATTCTCAGCCACAGTGCATAGTGTGTGTGAAC
TATGTGTTGAGTGGAATTGTTCAGAAGGACTTAATTTTTTCCCTTGGACAAACTGAGTGTATGCTGAAAC
CAGTGGAGTCTCCTGACATGAAAATGACCAAAATATTCAGTAAAGATGACCTGGATGATACCAACAGCTT
ATTTGAAAAACTTAAACAGGAACCAGATGCTTTAACTGTGCTGGCCCCTGCTGCTGGAGACACAATTATC
TCTCTAGATTTCAGCAGTAATGAGTCTGATGAACAACAATGTGATGAAGTTCCTTTGTATAACGATGTAA
TGCTCCCCTCATCCAGTGAGAAATTGCAGAATATAAATATGGCAATGTCCCCACTACCTGCCTCTGAAAC
TACAAAGCCACTTCGTAGCAATGCTGATCCTGCACTCAATAGAGAAGTTGTATCAAAGCTGGAGCCAAAC
ACAGAGCCACTCGAACTTTCTTTTACCATACCTCAGGTGCAAGAGCAACCAACCAGCCCTTCTGATGCAA
GTACCAGCCAAAGTTCACCTGAGCCCAGTAGTCCCAACGACTACTGCTTTGATGTGGATAATGATATGGC
CAGCGAATTCAAACTGGAATTAGTGGAGAAACTCTTTGCCATAGATACAGAAGCAAAAAATCCATTTTCT
ACTCAGGAAACCGATTTAGATTTAGAGATGCTGGCTCCTTACATCCCGATGGATGACGACTTCCAGCTGC
GCTCCTTCGATCAGCTGTCCCCGCTGGAAAGCAGCTCTTCCAGCTCTCCGAGTGCAGGCAGCATCACCAT
ATTCCAGCAGAGTCAGGCAGCGGCGGGCAGCGCTGAGGAGATGAAGCCGGCGGAGCGCGCGGACGATGTG
AAGACGATAATTGTCCCTTCCTCGCCCGTGCGCGGGGCCGCCGAGTCCAGCAGTGCCCCCGCCTCGCCCT
ACGGCGGGAGCAGGAGTCGAACTGCCTCTCCCATCAGGGCAGGGAAAGGAACAGCGGATCAGGTGGAAAA
ACCTTCCCCAGGAGCACCCAGCTTGCTAACGGTCACTCTGAATAAAAGATCTACTGCACTGGATGAAGAA
CTAAATCCAAAGATGCTAGCTTTGCATAATGCTCAGAGAAAACGAAAAATGGAACATGATGGTTCACTTT
TTCAGGCAGTTGGAATTGGGTCTTTATTCCAGCAGACAGGTGACCGTGGAGGAAATGCATCACTTGCTTG
GAAACGTGTAAAGGGATGCAAAACAAATGGTCACAGTGGAGTGGAGCAAAAGACAATCATTCTACTATCA
ACTGACATAGCGAGTAAACTTCTAGGGCAGTCGATGGATGAGAGTGGACTCCCCCAACTCACGAGTTACG
ACTGTGAAGTAAACGCTCCCATACAAGGCAACAGAAACCTGCTACAGGGGGAAGAACTGCTCAGAGCTCT
GGATCAAGTTAACTGA
>DQ529235.1:46-2448|Xenopus laevis|HIF1A
ATGGAGGGATCAGTTGTAGTGAGCGAGAAGAAAAGGATCAGCTCTGAGCGGCGTAAAGAAAAATCACGTG
ATGCTGCCAGGTGTCGGAGGAGTAAGGAGTCGGAGGTTTTTTATGAACTATCTCACGAGTTGCCTCTACC
GCACAATGTCAGCTCACACCTTGACAAGGCCTCTATCATGAGACTCGCCATCAGTTACCTGCGGTTGAGA
AGGTTGCTTGACGCAGGGGATTTGGATGGTGAGACCGATTTGGACAAGCAACTGAATTGTTTCTATTTGA
AGGCTCTGGAAGGGTTTGTCTTGGTTCTAACTGAAGAGGGGGATATGATTTATCTATCTGAAAATGTCAA
CAAGTGTATGGGCCTCACACAGTTTGAGCTTACTGGACACAGTGTGTTTGATTTCACTCATCCATGCGAT
CATGAAGAGCTAAGGGAGATGCTGACTTTCAGAAATGGGCCAGCAAAAAAAGGAAAAGAACAAATCACAG
AGCGAAGTTTCTTCCTTCGTATGAAGTGCACGTTAACTAGTCGTGGGAGAACAGTGAATATAAAGTCAGC
CACATGGAAGGTACTTCACTGTACAGGACACATGCGTGTATATGATAATGCAAACAACCAGAAGCATTGT
GGCTACAAGAAGCCTCCCATGAAGTGCATGGTTGTAATCTGTGAACCAATTCCTCATCCATCAAATATTG
AGTTCCCCCTGGATAGCAAGACCTTCCTCAGTCGCCACAGCCTTGACATGAAGTTTTCCTACTGTGATGA
AAGGGTAACTGAATTAGTAGGATATGACCCAGATGAACTTTTGGGACGTTCTGTCTATGAATATTATCAT
GCCTTGGACTCTGATCATTTGACCAAAGCTCATCATAATATGTTCACAAAGGGACAGGTGACTACTGGGC
AGTACAGAATGCTTGCAAAGAAAGGCGGGTATGTCTGGGTTGAAACACAAGCCACTGTTATATACAATTC
TAAGAACTCCCAACCACAGTGCATTGTTTGTGTAAACTATGTACTCAGTGAGGTGGTGGAGAAAGATTTG
ATCTTGTCCCTGGGCCAGACAGCATGTGTTTTGATTCCAGCGGAATCCCAAGAGATGAAGATGCCAGAAA
TCTTCACAGACCTGAGCGAGGAGAACAATGACGAGTGCTTGTTTGATAAACTGAAGCAGGAGCCGGAATC
TCTTACAGCTCTTGCGCCCGATGCTGGGGATGACATTATTCCACTGGATTTCAGTTCAGGTGATTCTGAC
AAGCCATATGAAGATGTTCCACTTTACAATGATGTAATGCTTCACTCTACCAGTAAGAAACTGGAAAGTA
CACCAGTCACTCCTCTCCCAGCCTCAGAAATGCTAAAGCCTTTGCGGAGCAATGTTGACCCTGCACTTAA
CCGGGAAGTTGTGATAAAGATGGAATCAAATCCAGAACAACTTGAGCTGGCGTTCACCATTCCACAACTA
TCCAAGCCAGGCAGCCCTTCGGATATCGGTTCCAGTCAGAGCTCAACAGAGCCTAGTTCACCTCCAGAAT
ATTGCTTCAATGTCGACGGTGAAATTGCAAGTGAGTTCAAGCTGGATTTGGTGGAAAAATTGTTTGCAAT
AGATACAGAAGTAAAAGCACCTTTTACTACCCAGGAAACCGATTTAGACTTGGAGATGTTGGCACCATAT
ATTCCTATGGATGATGATTTCCAGTTGCGAACCTTTGACCAACTTTCATCTTTGGAATGTGATTCATCAA
ATCCGCAAACCTTCCAGAGCATGAGCGCTCTATTTCAGTCTATATCCACCAGTGATTTCAAGCCTGAGGA
TGCCATGAACGATCTTAAAACCATTATTCAGTCACCTGTTCATGTAATGAAAGAGTCCACTAGTGCTCCA
GCATCTCCATACAATGGAAACAGAAGCCGCACAAGTTCACCAGTAAGGCCAGCCAAAGCAGTGATGGATA
CAACTGAAAAATCACGTCCAGGAACTCCAAATTTACCTGTTCAGTTAAATAAAAGGTGTCCCGTATTGGA
TGAAGAACTGAATCCAAAGATGATTGCGTTACACAATGTACAGAGAAAACGTAAAATGGAAAGCGATGGC
CCTCTTTTCCAGGCTATTGGAATTGGTAGCCTCTTCCAAACAAATGTTGATCCTGGGCCAAACTCATCTC
TCCTATGGAAACGTGTAAAAGGATCCGACTCGGACAGGCCCAGTAGTGCAGAGCAAAGAACAATGCTCTT
GCTGTCAACAGATATGTCAAGTCAGTTGATTAGACAGTCTTTGGATGGAACTGGTCTTCCTCAGCTGACT
GGCTATGACTGCGAGGTGAATGCCCCTGTTCATGGCAACAGAAACTTGCTCCAAGGTGAAGATCTACTAC
GAGCTCTAGATCAAGCTAACTGA
>EU262663.1|Rana temporaria|HIF1A
ATGGAGGGAACAGTGGTCACCGACAAGAAAAGTTCGGAGCGACGGAAGGAGAAATCTCGGGATGCTGCAA
GGTGTCGAAGAAGTAAAGAATCGGAGGTGTTTTATGAACTGTCCCACCAGCTGCCTCTGCCTCACAATGT
CAGCTCTCATCTTGATAAAGCCTCCATAATGAGACTCACCATCAGCTACCTGCGTATAAGACGGCTCCTC
GATGCAGGTGATATGGATGGAGAGTCTGAAATGGAGAAACAGCTGAATTGTTTTTATTTGAAAGCCTTGG
AGGGATTTGTTTTGGTCCTGACTGAGGAAGGGGATATGATCTACCTGTCTGAAAACGTCAACAAGTGCAT
GGGACTCACTCAGTTTGAGCTGACTGGGCACAGTGTGTTTGACTTCACTCATCCCTGTGATCACGAAGAG
TTGCGGGAGATGCTGACATTTAGAAATGGACCATCAAAGAAGGGTAAAGAGCAAATCACAGAGCGCAGCT
TCTTCCTGCGTATGAAGTGCACCCTGACAAGCCGGGGGAGAACCGTGAATATAAAGTCTGCCACGTGGAA
GGTTCTTCACTGCACGGGGCACATGCGTGTGTATGACGGCTGCAACAGTCAGAACCATTGTGGATACAAA
AAGCCACCCATGACCTGCATGGTGCTGATCTGCGAACCCATCCCTCACCCATCAAATATTGAATTTCCAT
TGGACAGTAAAACCTTCCTGAGCCGCCACAGCCTTGACATGAAGTTTTCCTACTGTGATGAAAGAGTTAC
AGAGCTAGCGGGATATGAGCCAGATGAACTCCTGGGACAGTCAGTGTATGACTATTATCACGCCCTGGAC
TCTGACCATCTGACCAAAGCACACCATGACATGTTCACAAAAGGGCAGGTGACAACAGGACAGTACAGAA
TGCTGGCAAAGAAAGGTGGCTACGTGTGGGTGGAGACGCAAGCCACAGTTATATATAACACAAAGAACTC
TCAGCCCCAGTGTATCGTGTGTGTGAACTATGTCCTCAGTGACATTGTGGAGAAAGAGCTGATCTTGTCC
CTCGGCCAGACAGAGTCCACTTTGGTGTCTTCAGAACCCGCTGAATCAAAGATGCCTCAGTTCTTCACCA
AACTGGCTGACGAGGAGGAGGACGACGCCAACGTTTTGTATGAGCAACTAAAAAAGAAGGCGCCTGAGTT
TCTTAATGTTCTGGCACCTGATGCTGGAGATGAGATCATACCCTTGGACTTCAGCTCTAGTGATTCAGAG
TCGCAGTATGACGATGCCCCATTGTATAATGACGTCATGCTACACTCAACCAGTAAGCCTCCTGAAAACA
TCCTGGTGTCTCCACTTCCAGTGCCAGAGAAGCCAAAGTCTGTGCCTCTGCGTAGCAATGCCGACCCTGC
GCTGAACAAGGAGGTAGTGATCAAGATGGAGTGTAGCTCAGAACAGCTGGGGCTGGCTTTTACCATTCCA
CAGCTCTCCAAGCCATCTAGTCCATCAGAAATCAGCAGCAACCAGAGCTCAACAGAGCCTGGCACTCCTG
CAGAATATTGTTTTGATGAGGATATAAACGTTGCCCCAGAATTTAAGATGGACTTGGTAGAGAAACTTTT
TGCCATGGACACAGAAGCAAAGGCTCCATTCTCTACACAGGAAACAGACTTGGACCTGGAGATGTTGGCT
CCATATATCCCAATGGATGATGACTTCCAGCTAAGAAGCTTTGATCAGCTTTCCTCAATGGAGACTGATT
CCGCTCCTATTCAGTCCCTGGGAAGCATGACCAATCTGTTCCCTCCCTCTACAGCTTCATCTTCCACCGA
TCTGAAACCAATCACCACAGAAGCCATGAGCGATCCTAAAACCATCATTGTGCACCCACCGACACCAACC
AATAAAGAGGCGCTGAGTGCCCCCGCTTCCCCATATAATGGAAACCGAAGTCGCACAAGTTCTCCTGTGA
GAACAGACAAAGCAGCCGTAAAGGAGAGATCCCGCCCTGGAACTCCTACTATAACAAGTCCACTAAATAA
AAGACCTGCGGTCCTGGATGATGAATTGAGCCCAAAGATGATCGCTTTACATAATGTCCAGAGAAAACGC
AAAATTGAAAGTGATGGCCCTTTGTTTCAAGCAGTGGGACTAGGAACGATATTTCAAACGAATGTTGATC
CAGGCTCAAACTCTCCTCTCTTATGGAAATGTGTCAAAGTATCGGACTCAGATAAGCCAACTGGACCTGA
ACAAAGAACAATCCTCTTATTGTCTACAGACATGGCCAGTCGATTGCTCGGACAGTCGTTAGATGGCACT
GGGCTTCCACAGCTAACCGGTTATGACTGCGAAGTGAACGCCCCCATACAAGGAAACCGAAATCTACTAC
AGGGCGAGGATTTATTAAAGGCCCTTGATCAAGCTAACTGA
>JQ031040.1|Protopterus annectens|HIF1A
ATGGAGACAACCATTTGTGACAAAAAACGGATCAGTTCAGAGCGCAGAAAAGAGAAGTCCCGTGATGCAG
CCAGGTGTAGGAGAAGCAAAGAATCAGAGGTGTTCTATGAGCTGGCTCATCAATTACCTCTTCCTCATAA
TATCAGCTCACATCTGGACAAAGCCTCCATCATGAGACTAGTAATTAGCTACCTACGCATGAGAGCACTT
CTTAGTACATCTAACATTGAAGATGATGAGTCAGACAAGCAGCTGAACAGCTTTTATTTAAAAGCCCTAG
ATGGGTTTGTTATGGTGCTCACAGAGGATGGAGATATGATCTATCTTTCTGAAAATGTAAACAGGTGCAT
AGGACTTACTCAGTTTGAACTGACTGGACACAGTGTCTTTGACTTCATGCACCCTTGTGACCATGAGGAG
CTAAGAGAAATGCTTACACACAGAATTGGTCCCGTGAAAAAGGGGAAAGGACAAAGTACAGAGCGTAGTT
TTTTCCTCAGAATGAAATGTACCCTGACCAGCAGAGGTCGGACAGTAAACATCAAGTCTGCCACTTGGAA
GGTACTTCACTGCTCTGGTCATATTCGGGTTTATGAATCTGGCAGTGATCAGACACATTGCGGATTCAAG
GAGCCTCCACTGACTTGTCTTGTGTTAATCTGTGAACCTATCCCACATCCATCGAATATTGAGGTTCCAT
TGGACAGCAAGACGTTTTTGAGTCGCCATAGCTTAGACATGAAATTTTCCTACTGTGATGAAAGGATTAC
AGAATTGATGGGATATGACCCTGAAGATCTCCTAAACCACTCTGTTTATGAATATTACCATGCTCTAGAT
TCTGATAATTTAACGAAAACTCACCATGACTTATTTACAAAAGGGCAGGTCACCACTGGACAGTACAGAA
TGCTTGCCAAGGAAGGTGGTTATGTTTGGGTTGAAACCCAAGCAACAGTTATTTATAATACTAAGAATTC
CCAGCCACAGTGCATAGTCTGTGTGAATTATGTTCTGAGTGGTATTGTTGAAAAGGGCCTCATCTTTTCA
GTTGAGCAAACCAAGAGTCTAATGAAATCTGTTCCTGCACTCGATGCAGACAAGACTAAGCATTTGTCTA
CAGAAAACCCTGGTCACTTGTTTGAGAAGCTGAAAGAAGAACCTGAAGCTCTTACACTTCTTGCACCTGC
TCCTGGAGATACCATCATTCCTTTGGATTTTAATAACACTGATACAGATGCACAGAGCCTTGACAGTGTT
GCACTCTATGATGATGTTATGCTTTCATCAGATGAAAAAGTTCACTCTAGCATGGATAAGTCTCCACTGC
CTGCATCAGAAGCAGCAAAACCACTGCAAAGTGATACAGACCCAGCACTTAATATGGAAGTAGTAACAAA
GTTGGAACTGCCTCCTGAACCACTAGGGCTCTCCTTTACTGTAGCTCAAACACAGAAGCAACCAAACAGT
CCTTCTGACCCCAGCGCTAGTCAGAACTCAACAGAGCCAAGCAGTCCCTCGGACTACTGTTTCAGAGTAG
AGAGTGATATTGACAATGAATTTAAACTTGATTTGGTGGAGAAACTTTTTGCTGTTGACACAGAGGCAAA
GAATCCATTCTCTGCACAGGTTGAAGGTTTGGACCTAGAGATGCTGGCTCCTTACATTTCAATGGATGAT
GACTACCAGTTACGCTCTTTTGATCAGCTTCCTCCTCTTGAAAGTGACTCTGTTGATGAAAATATGGCAG
GCAGTGTAACCCCCGTATTTCAGCCAACTCTAGCACCTGCCTGTACCAATGAAGCAATTATGATGACACC
AGAAATAAAATCCTATGTAAGCAAGTCAGTACCTGCATCTCCTCAGTCTCCCATCCGTGTAATAAGAGAA
ATAAGCAGTGCACCTACATCACCTTACAGTGCCAGCAGAAGTAGAACATCATCTCCAGTTAGAACAAATG
CCCAGGGAAAGGGACCAACAGAGCACTTAGACCGATCACGCCCAGGAACTCCAGTCACTTCACCTGTACT
ACAGGTCATTTTCAGTCACAGAGCTGCCAGTTCAGATCAAGAATTGAGCCCCAAGATGCTTGCTTTACAA
AACGTACAGAGAAAGCGAAAGATGGAAAATGAGGGATCCCTGTTCACTGCTGCTGGAATTGGAGCCCTAT
TTCAGGAGCAATGTATGAATAACTCATCTACTCGGAAGAGAGTGAAAGGATACGAGTCTAGTGGCAGAAA
CGAAGAACAGATGACACTTTTGTTATCATCAACAGATTTGGCAAGCAGACTTTTGGGACAGTCAGTGGAG
AGCAGTAAACTCCCACAGCTTACAAGTTACGACTGTGAAGTCAATGCTCCAATACAAGGCAACAAGAATT
TACTTCAAGGTGAAGACCTACTTAAAGCCCTTGATCAAGTCAACTACTTACCTTCACAATGA
>EU262662.1|Mustelus canis|HIF1A
ATGCAGGAGCAGGGCAGCGAGAAGAAGTGCGGTGGTAGTTCGGAGCGAAGAAAGGAGAAGTCTCGTGATG
CTGCCAGATGTCGAAGGAGCAAAGAGTCAGAGGTCTTCTATGAGCTGGCTTATGAACTGCCTCTTCCTCA
CAGTATCACTTCTCATCTGGATAAAGCCTCTATCATGAGGCTGACTATCAGTTACCTGCGAATGAGAAAA
CTACTCGATGCTGGGAATGCTGAGATTGAAGCTGACGTGGAAAAACATCTCAACAGCTTTTATTTGAAGG
CGCTGGAAGGATTTGTCATGGTGTTAACACAGGATGGAGACATGATCTACATGTCTGAGAATGTCAACAA
GTGCGTGGGACTCACCCAGTTTGAACTGATTGGTCACAGCGTTTTTGATTTCACCCACCCCTGTGATCAT
GAAGAGATGCGGGAAATGCTCTCGCACAGACAAGGACCTTTGAAGAAGGGGAAGGATCAGAATACTGAAC
GCAACTTCTTCCTACGGATGAAGTGTACTTTAACGAGTCGGGGCCGCACTGTCAATATCAAGTCTGCAAC
ATGGAAGGTCCTTCATTGCACAGGACACATTCGAGTATACAAATCCAATAATGAGCAGACCCATTGTGGT
TACAAGGAGCCACCCATGACCTGTCTGGTTTTGATCTGTGAGCCCATTCCACATCCATCCAACATAGAGG
TACCACTGGATAGCAAGACATTTCTCAGTCGTCATAGCCTGGACATGAAGTTCTCCTATTGTGATGAGAG
AATAACTGAGTTAATGGGTTACCAGCCAGAAGAATTGCTGGGTCGTTCGGTCTACGAATTTTATCATGCA
ATGGATTCAGACCATCTGACTAAAACTCATCATGACTTATTTACTAAAGGCCAGGCCACCACAGGCCAAT
ACAGGATGTTGGGCAAGGAAGGTGGCTATGTTTGGGTGGAGACTCAGGCCACAGTGATCTACAACAGCAA
AAACTCCCAACCTCAGTGTATTGTCTGTGTGAACTATGTTTTAAGTGGTCTAGTTGAGAAAGAAGTGGTT
CTTTCACTGGATCAGACGGAGTGTGCACCTGTATCTGATGAGAAGTCTGAGGAACCTAGTAAGAGCCCTG
TTTCGTCCACAAACAACAAGGCGGACAATCTTTTTGACAAACTGAAAGAGGAGCCAGAAGCTTTGACTCA
GCTTGCACCAGCTGCCGGCGATACGGTTGTCTCACTGGATTTCAGCCCCTCAGAAATGCAGCCGTTTAAA
GAGGTGCCTCTCTACAATGATGTCATGTTGCCCTCCTCCACGAACCAGAAGACGGTAGACATGGCACTGT
CACCCTTGCCTCCCACTGACTCAAAAAAGGCACTGTGCAATAGCACAGATCCAGCCTTGAATTTGGAATC
CATCATCAAGCTTGAAACAAACCAAGAGTCGCTGGAATTTTCATTTACCATTCCACAAATGAATGAGCAG
CCAAGCAGCTCTTCCTGTCCCTGCACCAGTCAGAATTCACCACAACCAAGCAGCCCTTCAGATTACTGCT
TTAATGTGGATGCAGACATTTCCAATGAGTTCAAACTGGATATAGTGGAAAAGCTCTTTGCAATTGACCC
GGAGGCCAAACACCCATTCTCTGTTCAGGACATTAATGACTTGGATTTAGAGATGTTGGCTCCTTACATC
CCAATGGATGATGACTTTCAGCTTCGATCACTGGACCAGACTTCACCACTTGCTGATTCTCAAACCACGT
CTACCAAAACACCGAGCTTGAACACTATGGTTGGTGTCTTCTCAGACACTGGAACATCTGATAATAACAC
TCCAGACAAACACATGCCAGCGTTAAAAAAAACAATGGAAAATATTGAGCCTCCAGTTGCAACAAAATCA
TTGTCTTCCCTGCGTACAAATCAAATAGTTAGTACTCCAGGCTCACCACAAAATGAGAAAAGCAGCAGAA
CAGCTTCACCTGTCCGAACCGGAGGAAAAGAATTAATAACACAGCAGACTGATACTTCACATCCACAAAG
TACCATGTCTCCAGTGGAGTCGTTGCTTACTTACAGTGAAAGTTCTGCAACAAGAGAAGCTCCAAATGAA
GACCTGAGCCCGATGGTGCTGCTTTTGCACAACTCGCCAAGGAAGCGCAAGCTGGAAAATGCAGCCTCGC
TGTTCCAGGCAGTTGGAATTGGGTTATTGTTCCAAAGTGACAGTGATCCTCCAGTGAGTACATCACAAAC
TTGGAAACGTGCAAAAGAATTTGATGCCAACAGCAGTGAACAGAAGACACTCGTGTTGTTACCTACAGAT
ATAGTGACAAGGCTTCTTACTCACTCAGCAGAGGGCAGTAGCTTGCCCACGCTCACCAATTATGACTGTG
AAGTGAATGCACCTATCCAAGGCAACAGGACCTTGCTTCAGGGTGAAGAAGTTCTCAGAGCATTGGATCA
AGTCAACTAA
>EU262661.1|Hemiscyllium ocellatum|HIF1A
ATGCAGGCGCCCGGTACCGAGAAGAAGTGCAGTGGTAGCTCTGAGAGAAGAAAGGAGAAATCTCGTGATG
CTGCCAGATTCCGAAGGGGCAAAGAGTCGGAAGTTTTCTATGAGCTGGCTCGTGAACTCCCTCTTCCTCA
CAGTGTCACTTCTCATCTAGATAAAGCCTCTATTATGAGGCTGACTATCAGTTACCTACGCATGAGGAAA
TTGCTCAATGCTGGAGATATGGAGGTGGAAGCTGACCTGGAGGAACAACTAAACAGCTTTTACTTAAAGG
CTCTAGAAGGATTTGTCATGGTGTTGACACAGGATGGGGACATGATCTACATGTCTGAGAATGTAAACAA
GTGCATGGGACTCACTCAGTTTGAGCTGATTGGACACAGTGTTTTTGATTTCACCCATCCTTGCGATCAT
GAAGAGATGCGTGAAATGCTTTCTCATAGACAAGGACTTCTGAAGAAGGGGAAGGATCAGAACACTGAGC
GCAATTTCTTCTTAAGGATGAAGTGTACTTTAACAAGCCGAGGACGCACTGTTAATATCAAGTCTGCAAC
ATGGAAGGTCCTACATTGCACAGGACATATTAGAGTATACAAATCCAGTAATGAACAGACCCATTGTGGT
TACAAAGAGCCACCCATGACCTGTCTGATTTTGATCTGTGAACCTATTCCACACCCCTCCAACATAGAGG
TACCACTGGATAGCAAGACATTTCTGAGTCGTCATAGCCTGGATATGAAGTTTTCTTATTGTGATGAGAG
AATAACTGAATTAATGGGATACCAGGCAGAAGAATTGTTGGGCCGCTCTGTCTATGAATTTTATCATGCA
TTGGATTCAGACCATCTGACCAAAACCCATCATGACTTATTTACTAAAGGTCAGGCCACAACTGGTCAGT
ATAGGATGCTGGGCAAAGAAGGTGGCTATGTTTGGGTGGAGACACAGGCCACTGTGATCTACAACAGCAA
AAACTCCCAGCCTCAGTGCATAGTCTGTGTGAACTATGTTTTGAGTGGTTTAGTCGAAAAAGAAGTGATT
CTTTCCCTGGATCAGATTGAATGTGTACCTGTCGAGAAACCCGAGGAACCTAGTAAGCATCCTGTTTCAT
CCACAAAAGAGACCAATAACCTTTTTGACAAACTGAAAGAGGAACCAGAGGCTTTAACTCAACTTGCACC
AGCTGCTGGTGATACAGTTGTCTCACTGGATTTCAACCCCTCAGAAATGCAGCAGTTTAATGAGGTCCCA
CTCTACAATGATGTTATGTTGCCCTCCTCCACAAACCAGAAGACTGTAGACATGGCATTGTCACCTCTGC
CTCCCTCTGATGCAAAAAAGCCACTATGCAGTAGCACAGACCCAGCCTTGAATTTGGAATCCATCATCAA
GCTTGAAACAAATCAAGAGTCAATGGAATTTTCATTTGCCATTCCACAAATGAATGAGCAGTCCAGCAGC
TCTTCCTGTCCTTGCAGCAGTCAGAATTCACCGCAACCAAGCAGCCCTTCAGATTACTGTTTTAATGTGG
ACACAGACATTTCCAATGAATTCAAACTGGATATAGTGGAAAAGCTTTTTGCAATTGACCCAGAGGCCAA
ACACCCATTCTCTGTTCAGGACATTGATAACTTGGATCTGGAGATGTTGGCTCCTTACATCCCGATGGAT
GATGACTTTCAGCTTCGATCACTGGACCAACTTTCACCATTTTCTGATTGTCAAACCACCCCTACCAGTA
CACCAAACGTGAATGCAATGGTTGACATCTCAGAGGCTGGGACATCTGTTAATGGCACTCCCAACAAATA
CATGTCAATTTTAAAAAACACAGGGAAAAATGATAAGTCTTCAGCTGCAACAAAACCTTTGTCAACCCCA
CACACAATTAAAAGGGATAATGGCCCAAGTTCATCACAAAATAAGAAAAGCAATAGAACAACTTCACCTG
TCCGAACTGGAATCCAAAAAGGACTGCTCACTCAGCAAATGGATATTTCACGTCCACAAAGTTCCTTGTC
CCCTGTGAAGGCATTGCTTGCTTACAGCAAAAGATCTGCAATAGGAGAAGCTCCAAAAGAAGAGCTGAGC
CCTCAATTACTGATTTTGCACAATTCACCAAGGAAACGCAAGCTGGAAAACGCAGCCTCCCTTTTCCAAG
CAGTTGGAATTGGATTATTATTCCAAAGTGACACCGACGCTCCAGTGAGTACATCACAAACATGGAAACG
TGCAAAGGGATTGGAAGACAGTAACAGTGAACAGAAGACACTTGTGTTGGTACCAACTGATATAGTGTCA
AGGCTTCTCACTCACTCAGCAGAGAGCAGTAGCTTGCCAACACTCACCAATTACGACTGTGAAGTGAATG
CACCTATCCAAGGCAACAGAACCTTGCTTCAGGGTGAAGAAGTTCTCAGAGCATTGGATCAAATCAACTA
A
>XM_020515091.1:225-2681|Rhincodon typus|HIF1A
ATGCAGGCGCCCGGTAGCGAGAAGAAGTGCAGTGGTAGTTCCGAGAGAAGAAAGGAGAAGTCTCGTGATG
CTGCCAGATTCCGAAGGGGCAAAGAGTCGGAGGTCTTCTATGAACTGGCTCGTGAACTCCCTCTTCCTCA
CAGTGTCACTTCTCATCTGGATAAAGCCTCTATCATGAGGCTAACTATCAGCTACTTACGCATGAGGAAA
TTGCTCAATGCTGGAGATGCTGAAGTGGAAGCTGACCTTGAGGAACAACTAAACAGCTTTTACTTGAAGG
CCCTAGAAGGATTTGTCATGGTGTTGACACAGGATGGAGACATGATCTACATGTCTGAGAATGTGAACAA
GTGCATGGGGCTCACCCAGTTTGAGCTGATTGGGCACAGTGTTTTTGATTTCACCCATCCTTGTGATCAT
GAAGAGATACGGGAAATGCTTTCTCATAGAGAAGGACTTCAGAAGAAGGGGAAGGATCAAAACACTGAGC
GCAATTTCTTCTTGAGGATGAAGTGTACTTTAACGAGCCGAGGCCGCACTGTTAACATCAAGTCCGCAAC
ATGGAAGGTCCTTCATTGTACAGGACATATTAGAGTATACAATTCCAGTATTGAGCAGACCCATTGTGGT
TACAAAGAACCGCCCATGACCTGCTTGGTTTTGATCTGTGAACCTATTCCACACCCCTCGAACATAGAGG
TACCGCTGGATAGCAAGACATTTCTGAGTCGTCATAGCCTGGACATGAAGTTTTCTTACTGTGATGAGAG
AATAACTGAATTAATGGGATACCAGCCAGAAGAATTGTTGGGCCGCTCTGTATATGAATTTTATCATGCC
ATGGATTCAGACCATCTGACCAAAACCCATCATGACTTATTTACTAAAGGCCAGGCCACAACTGGTCAGT
ATAGGATGTTGGGCAAAGAAGGTGGCTATGTTTGGGTGGAGACACAGGCCACAGTGATCTACAACAGCAA
AAACTCCCAGCCCCAATGCGTGGTCTGTGTGAACTATGTTTTGAGTGGTCTAGTTGAGAAAGATGTGATT
CTTTCACTGGATCAGACTGAAAGTGTATCTGTCGAGAAGCCTGAGGAACCTAGAAAGAACCCTGTTTCAT
CCACAAATGAAGAAACCAATAATCTTTTTGACAAACTGAAAGAGGAACCAGAGGCTTTGACTCAACTTGC
ACCAGCTGCAGGTGATACAGTTGTCTCACTGGATTTCAGCCCCTCAGAAATGCAGCAGTTTAATGAGGTC
CCACTCTACAATGATGTCATGTTGCCCTCCTCCACAAGCCAGAAAACTGTAGACATGGCACTGTCACCCC
TGCCTCCCTCTGATGCAAAAAAGCCACTATGCAGCAGCACAGACCCAGCCTTGAATTTAGAATCTATCAT
CAAGCTTGAAACAAATCAAGAGTCAATGGAATTTTCATTTACCATTCCACAAATGAATGAGCAGTCAAGC
AACTCCTCTTGTCCTTGCACCAGTCAGAATTCACCGCAACCAAGCAGTCCTTCAGATTACTGTTTTAATG
TGGACACAGACATTTCCAATGAATTCAAACTGGATATAGTGGAAAAGCTTTTTGCAATTGACCCAGAGGC
TAAACACCCATTCTCTGTTCAGGACATTGATAACTTGGATCTGGAGATGTTGGCTCCTTACATCCCGATG
GATGATGACTTTCAGCTTCGATCACTGGACCAACTTTCACCACTTTCTGATACTCAAACCACCTCTGCCG
ATACACCAAGCATGAAACCAATGGTTGACGTCTTCTCAGAGGCTAGAACATCTGTTAATGACACTCTAGA
CAAATACATGTCAGCTTTAAAAACCACAGGGAAAAATATCAAGTCTTCAGCTGCAACAAAATCTTCATCT
TCCCTGCACACGAATGAAATGGATAATGCCCCAGCTTTATCACAAAAGAAGAAAAGTAGCAGAACAACTT
CACCTGCCCGAACTGGAGTCCAAAAAGGACTGCTCACTCAGCAAACTGATATTTCACGTCCACAAAGTTC
CTTTTCTCCAGTGAAGGCGTTGCTTGCTTACAGTAAAAGATCTGCGATAGGAGAAGCTCCAAATGAAGAG
CCAAGCCCGCAATTACTAATTTTGCACAACTCACCCAGGAAACGCAAGCTGGAAAATGCAGCCTCCCTTT
TCCAAGCAGTCGGAATTGGATTATTGTTCCAAAATGACACTGACCCTCCAGTAAGTACGTCACAAACATG
GAAACGTGCAAAGGGATTTGAAGCCAATAGTAGTGAACACAAGACACTCGTGTTGGTACCTACTGATATA
GTGTCAAGGCTTCTCACTCACTCAGCGGAAAGCAGTAGCTTGCCAACACTCACCAATTACGACTGTGAAG
TGAATGCACCTATCCAAGACAACAGAACCTTGCTTCAGGGTGAAGAAGTTCTCAGAGCATTGGATCAAAT
CAACTAA
>NM_001310042.1:389-2722|Danio rerio|HIF1A
ATGGATACTGGAGTTGTCACTGAAAAGAAAAGGGTGAGCTCGGAGCGCAGGAAGGAGAAGTCCAGGGATG
CAGCGCGATCTCGCAGGGGAAAGGAGTCTGAGGTGTTCTACGAGTTAGCACACCAGCTCCCCCTGCCACA
CAATGTCACGTCTCACCTGGACAAAGCCTCCATTATGAGGCTCACCATCAGCTACCTGCGCATGAGGAAG
CTGCTCAATTCCGATGAAAAAGAGGAGAAGGAGGAGAATGAGCTGGAAAGTCAGCTGAATGGCTTTTATC
TGAAGGCCCTTGAGGGTTTCCTTATGGTCCTGTCTGAGGATGGAGACATGGTTTATCTCTCTGAGAATGT
CAGCAAGAGCATGGGCCTCACACAGTTTGATCTGACCGGTCACAGCATCTTTGAATTTTCACACCCATGT
GACCATGAAGAGTTGAGAGAGATGCTCGTCCACAGAACAGGATCCAAAAAGACCAAGGAACAAAACACAG
AGCGTAGCTTCTTCCTGCGGATGAAGTGCACACTCACTAGCAGAGGACGCACCGTCAATATCAAGTCTGC
GACGTGGAAGGTTCTTCACTGCGCTGGTCATGTTCGTGTGCACGAGGGCAGCGAGGCTTCAGAAGACTCT
GGCTTTAAAGAGCCCCCTGTCACTTACCTTGTGCTCATCTGTGAGCCCATTCCTCATCCCTCGAACATCG
AGGTGCCATTGGACAGCAAGACCTTCCTCAGCCGCCACACTCTGGACATGAAGTTCTCATACTGTGATGA
AAGGATCACTGAGCTGATGGGATATGAGCCAGATGACCTCTTGAACAGATCAGTCTACGAGTACTATCAC
GCCCTTGATTCAGATCACCTCACCAAGACACATCACAACCTGTTTGCAAAGGGCCAGGCCACCACAGGCC
AGTACCGCATGCTGGCTAAGAAAGGTGGTTTTGTGTGGGTTGAGACTCAGGCCACTGTAATCTACAACCC
CAAGAATTCTCAGCCGCAATGCATTGTGTGCGTCAACTACGTTCTCAGTGGCATTGTAGAGGGGGATGTA
GTCCTGTCCTTGCAGCAGACCGTGACTGAGCCCAAGGCTGTTGAGAAAGAAAGTGAGGAGACTGAGGAAA
AGACCTCTGAATTGGATATTCTCAAGCTCTTCAAGCCAGAAAGCCTCAATTGCTCATTGGAAAGCTCTAC
ACTTTATAATAAGCTGAAAGAGGAGCCAGAGGCCCTCACTGTGTTGGCACCTGCAGCAGGCGACGCCATT
ATCTCTCTGGACTTCAACAACTCAGATTCTGACATACAGCTGCTGAAGGAGGTGCCCCTCTACAATGATG
TCATGCTGCCTTCCAGCAGTGAGAAGCTGCCACTCAGCCTATCTCCTCTCACACCCAGCGACTCCATCCC
AGCTCTGACCAAACTAGAGACTGGAGGAGAGGACTTCCCTTTCAGCTCTGCCTCTGATCGTGTGCCAGAC
CCCACAAACACACCCTCCACATCTGGACTCGGCTCTTCGGGGCCCAACAGCCCCATGGATTACGGTTTCC
CAGTGGAACCAGACATCAGTTCTGAATTTAAACTCGACCTGGTTGAGAAACTGTTTGCTATTGATACCGA
AGCAAAGACACCTTTTTCCACCCAGCCCATGGAGGATCTCGACCTAGAGATGCTGGCTCCTTACATCCCA
ATGGATGACGACTTCCAGCTGCGCATCCCATCTCCACTGGATCCGCTCCCATCTGCCACTCACTCTGTGT
CAGCCATGAGCTCTTTATTCCAACCCTTACCCTCCTCGCCAGCATCTCCAGCCTCATCTACCAGCAGCAC
AGTGAAGCAGGAGGCGTCATCCCGGGCCCCTTCACCCCTACACCTGCTGCAGGAGGTGTGCAGTGCACCT
GTCTCGCCCTTCAGTGGCAGTCGGGATGCCTCACCTGTTCGATCCAGCACCCCACAGAGCAGCAGTCAGC
TCAACAACAGAGAAATGTCTCCAAAGATGTTAGCCTTCCAAAATATCCAGCGTAAGAGGAAGCTAAACGA
AGTGACGTCGCTTTCTGAAGCTGTTGGACTGGGGGCTTTGCTTCACAGTGTGGACAGTGCTATAGACCCT
GGAAAGAGAGCGAAGGTTTTAGAGGTGAAAGGGTCCAGTGTGCTCGGGGGAAACAAAACAATTCTCATAC
TGCCCTCTGATGTGGCCAGTCGTCTGTTGAGCAGTTCTCTAGAGGGCAGCGGCGGCCTCCCTCAGCTCAC
ACGCTACGACTGCGAAGTCAACGCTCCCGTGCAGGACCGCCACCATCTGCTCCAGGGAGAGGAGCTGCTG
CGTGCTCTGGACCAAGTCAACTGA
>EF100701.1|Acipenser gueldenstaedtii|HIF1A
ATGGAGGTGGTGGCAGTTACAGAGAGAAAACGGGTCAGTTCTGATCGTAGAAAGGAGAAATCAAGAGATG
CAGCAAGATGTCGAAGAGGCAAAGAGTCGGAGGTCTTCTACGAGCTGTCCCACGAGTTGCCTCTGCCTCG
CAATGTCACCTCGCACCTGGATAAGGCATCCATAATGAGGCTGATCCTCAGCTACCTTCGCATGAGAAAT
GTACTCGGTGCTGCAGGTGACCAAAAGGAGGAGTCTGAATTGGAGAGCCAATTTAACAACTTCTACCTGA
AAGCACTGGATGGATTTGTAATGGTCCTGTCAGAGGATGGAGATATGGTTTATCTTTCTGAAAATGTCAG
CAAGTGCATGGGCCTTACTCAGTTCGAGTTAACAGGGCACAGCTTGTTTGATTTTGCACACCCCTGTGAC
CATGAGGAGTTGAGAGAAATGCTCACACACAGAACAGGATCCACCAAGAAGGGTAAGGAGCATAATACAG
AACGCAGCTTTTTCCTCAGAATGAAGTGCACTCTGACCAGTAGAGGCCGTACTGTTAATATCAAGTCTGC
AACTTGGAAGGTTCTTCACTGCACAGGCCACATCCGGGTGTGTGACCCCTCCAAAGGAGAACAGAATAAC
TGCGGGTACAAGGAGCGCCCAATGACTTCCATGGTGTTGATCTGCGATCCAATCCCACACCCGTCAAATA
TTGAGGTTCCATTGGACAGCAAAACATTTCTAAGTCGCCACAGCCTAGACATGAAATTCTCATACTGTGA
TGAGAGAATTACAGAGCTGATGGGATACCAGCCCGAAGATCTCCTGGGCCGTTCAGTGTATGAGTATTAC
CATGCCCTGGATTCTGACCATCTTACTAAAACGCACCATGACTTGTTTGCAAAAGGACAAGCCATCACAG
GGCAATACCGGATGCTGGCCAAGAAAGGGGGGTTTGTTTGGGTTGAAACTCAAGCTACTGTCATCTACAA
CACCAAGAATTCTCAGCCACAGTGCATTGTGTGTGTGAACTATGTCCTGAGTGGTGTAGTTGGAGAAGAC
CTTGTATTTTCCCTGGGTCAGACTGAGAACGTATTAAAACCAGTCGAGTCTCCAGATGCAGACATTACAA
AGCTCTTAATGCAGGTTGATCCAGAGGAGAATACAAACAGCCTGTTTGAGAAACTGAAAGAAGAACCAGA
GGCCTTGACACTGCTTGCCCCAGCTGCAGGAGACACCATCATTTCTTTGGATTTCAGCAAATCAGATAAT
TCAGAGATAAAGAAGCTTGAGGAGGTTCCATTGTACAATGATGTCATGCTGCCTTCATCCAGTGAGAAGA
TGCTGATGTCCCCTCTCCCACCCACAGAAGTGGTGAAGCCATTGCTTAGCAGTCATGACCCAGTTTTGAA
TGTGGAAGTAGTCACAAAGCTGGAGTCCAGCGCAGAGCCACTGGGAATTTCATTTACCATTCCTCAAACA
CCAGACTTACCTTTACCAAGTGCAACCCAGAGTTTGCCAGAGCCAAGCAGTCCCAGTGATTACTGCTTTA
AAGTTGAAACTGATTTTTCCGGTGAGTTTAAGATGGATCTGGTTGAGAAACTCTTTGCCATTGATACTGA
AGCTAGGACCCCCTTTACTACACAGGTTGCAGATGACTTTGATTTGGAAATGTTGGCTCCTTATATCCCA
ATGGATGATGACTTCCAGTTACGCACACTGGACCAACTGTCTTCTATAGAGCCCATCTCTGCAAGCCCTC
CTGACATCTTTCATAAAGCTCAGACATTAGTCACATTTGCACCAACAGCAGCAAAGTATGACGTCCTGCC
CCTGATGAGTATAGTCTCACCTCTGCATATGACAGAAGAAGTAAAGAGTGCTCCAAATTCGCCTTTCAGT
GGAAAAAATAGCCGAACATCCTCTCCGATCAGAAAAAGCACACAACCTCTAGTAAAGTTGGAGGAACAGT
CTAACCAATCCCATCCAGGAACTCCTTTGAGAAGTAAAAGGCCTACTGCTTTCGATGAAGAGTTATCCCC
AAAGATGCTAGCTCAGCGGAAGAGAAAACTAGAAAGTGGGCTCTCACTTTCCAAGGCAGTTGGCATTGGT
ACTCAGCTACATCAACATGAAGGGACATTGAAAAGATCCAAGGCATCTGAGGATAGTGGTAAAGAGGTGC
TGACGCACAAGACCATTCTCCTACTGCCAACAGACTTGGCAAGCAGACTGCTAGCCTGTTCATTTGAAAA
CAGCGGATTACCACAGCTCACCCGTTACGATTGTGAAGTAAATGCTCCGGTTCAAGGCAAACAGACCTTG
CTTCAGGGTGAAGATCTAATCCGGGCTCTGGATCAAGTCAGCTGA
>JQ844128.1|Trichoplax adhaerens|HIF1A
ATGATTAATAGACGCAAAGGAAATGCAAGTCATAACGCCAAAGCTGCATTCAAACAACAAGTTAGAAGAG
AAAAGTCGCGAGATGCCGCCAGATCGAGGCGAGAAAAGGAATCAAATGAAATCACGGCTTTAGCGCAGAG
TCTCCCTTTGCCTTTTGCTACTGTTTCAAAACTGGATAAGAGTTCGGTAATTCGTTTGGCTACAGGCTAT
ATGTTATGCAGAGAGTTGGCCAAATTTGGTTTAAGCAAAGCAGACTTACCGCATGGCTTAAAAAACGCAT
ATGATGGGGTTGCTTTAGAAGCTCTTAATGGTTTCGTCTTTGTTGTAACGCCGGGTGGAAAGATTATCTA
CATTTCAGACAATGTTGTCTCTTATTTAGGATTATCTGCGGTTGATCTTTGTGGTCTTAGTATCTATGAT
TATCTACACACTGCGGATGCTCAAGAATTTAGCAACAACATTCGTAGTGGTTGTACTGATCTTAGGAGTA
CATACTGTAAGGATGTAATGAAGAAAGGAAAATGGCATGAGATCTTTATGCGAATGAAGTCAGCGTTTTA
TAAGAATCAGTCAGTTACTCCGAAATCTCCTGATTATAAGACTCTTAGGTGCACTGGGCGATGCTGTGTA
CAACTACGTTCATCATCTGATAAAATTTGTAATGACTTAAGAGCAACTGATAATATATCAGCTTGCTTTG
TATGCTTTGCGGAGCCTTTGCCTAGCTCTATTGCAATGGACGTGCCACCTCAGCAGAAATACTTCAAAAC
AACATTTACACTTGACTTAAAATTTAACCATTGCGATAACAGAATAACTGACTGGACAGGATATGATCCC
GTGGACCTATACGGAATGTCTTTATATCAGCTCTGCGATAGGGGTGATGATCATAGGGCTAAGGAGTTCC
ATAAAAATTTGATATTGAAGGGACAGTGTGTTCTTACAAACCTGAAAATTTTGGCTAAGTATGGCGGGTG
GATCATGATTTACATGAACGCTTCGGTTGTCTGTGATAATGGAGCGCCATCGCCTCAACGTATTGAAGCC
GTTAGCTGTGTTATAGGGACATCAAGTGGAAAGGATATCACGTCATTGGAGCAACGTTGCGAAAGTCTTA
ATAACTGTAGAATGTATGCAAGTGAAACTCAAATGTGCTTTGGAAAAGATGAAAATACAGTAACTCTTAA
CGCAAATTCAGAAATTTCTTGTGACGTAAGTGATCGTATCAGAATCCCGTATGAAGGGGCGGACGTTAAA
TCTGCTTCGGAAATGGAAGAATCCGACGTGGAATGGTTAGCTGATGTACTTGACTACGATACTTTCTCAT
CAAATCCAATGCTATGCGATTATAACGCGCAGTCTGAGTTCTGTAAAGACAAGACTGGCAATCATATTGA
GGCAGAACAAGTGGCGGTTCCAATTAATGAGAAAGAGGATTATGATGATCTTGCACCATTCGTACCTCCT
CCAAGCTTCGATAATCGGTTGTATGATAACTTTGTGAGCATTTGCAATGATATACGTACTGAACAGGAAT
TCATGCCAGATTGCACTTTCCTGCCAGCAAATGAAATTTCTAATGAAGATCTAGTTAAAAGTAATTATGA
CATCATTACTGATAAACGTTACCTGTTGGTTCCATAG
>XM_023055980.1:165-2678|Onthophagus taurus|HIF1A
ATGTGTAACAAACCAGCTGTTAAAGAGAAACGCAGGAATAATGAAAAAAGAAAAGAAAAATCGCGAGATG
CGGCCAGGTGCAGAAGATCAAGAGAAACTCAAGTATTCACGGATATGTCGGAAGCGTTACCGTTAACGCA
ACAACAAGTGAGCCAGCTGGATAAAGCTTCCGTTATGAGACTTGCTATTGCTTTCTTGCGTGTAAAGCAA
ATGATAAATATAGTTCCTGAAGTTGCGGTTGAAAAAGAAGAAGTAAATCTTGATGAAAGCGTCTTCTTAA
AATCATTGGAAGGATTCCTTTTAGTTCTATCACCAGAAGGAGATTTTGTTTATTTGTCAGAAAACGTCAG
CGAATATTTAGGTATTTCACAAATTGATTTAATGGGTCAAACAGTTTATGAATACTCTCATCCTTGTGAT
CACGATGAAATTAGAGAAATTCTTTCAACAAAATCCCATGGAAGTAAACAAGATAAGAAATCGTTTTTTA
TTAGGCTTAAGTGTACATTGACGAGTAAAGGAAGATCTGTGAATTTAAAAAGTGCTACCTACAAGGTTAT
TCATGTGACTGGTCACATGGTACAAAAATCTTTTAAAAAAGACATTAAAGATAGTAATAAAGATGATGCT
AAAGGAACCATGCAACAATGTCTAATAGCTATAGGACAACCAATTCCTCATCCTTCTAATATTGAAGCTC
CTTTACCACATCAAACGTTTTTAACTAAACATAGTCTCGATATGAAAATTACTTATGCTGATGAAAAAAT
AGCTGAGTTTCTTGGATATAAATCAGAAGATCTAATGGGAAAATCAGTTTATGAATATCATCACGCGATG
GATTCTGAAGCAATCAGCTCTGCATTTAAGTGTCTGTTTTCTAAAGGCCAGTGTGAAACGAGCAGGTATC
GGTTTTTAGCGAAAACCGGTGGATACGTATGGGTTTTGTCTCAAGCAACGCTCATCTACGATAAAATGCA
GAAACCGCAGAGTGTCGTTTGTGTGAATTACGTCATAAGTGAGATCGAATGTAAAGATGAAATTTATTCT
TCGTGTCAACTCCAATCTAGTATTAAATTGGAAGCGGTGAAGAAACAACAACAAACGAAAGTTGAGGATA
ATAATAATAATAGTGAGAAATCGGTCGTTGTTGAAGGAATTGCAAAGAAAGTTAAAGCGCCGAATAAACC
GTTGACGGTTACAGAAAAAATTTTGGGGGGACCCTCAGAAATTGGGCAAACTTTAAGACAAACGGCCACA
TCAAAATTATTCGTGCCAAGAACCGAAGAAATGAGTAAAGGGTTTATTACGTTTTCGGAAGAGGAACCTG
ATATTACCATGTTGAAAGACGAACCGGATGCCGATTTAACACATTTGGCTCCAGTTGCGGGAGATGTTTG
TGTCCCTCTGGATCACCATAGTCACCCTTTTCTCGTAGACATCGAAGATTTTCTTTTAACAGGAGAGTTT
CTAAGAGACGATAATGTAGCCTTAAGGGCCCCCACAGATCCTTTTCTTACTTATCGCGATTTATGTGATC
CCTCTCCACAGTTATTATCACCAAATATTTCTAAGAGTTCAGACTGTAGCTTATTAAACAGCCCTACAGA
TTCTTTACAAGACGAAGATCAAATGTCTACATTTATGTCTCTTCAAATGGATGACGATCCAGACTTAGTA
ATGAAAGCGCCGTATATTCCGATGACTATATGCGATGATTTTCCTTTATTATCATCTGATGAAGTAATGT
GGAGCGATAGCGATCGGAGTAGTAAGAGTTCAACACCCGATAGCCAATTGGCACAGCTTTTATTACCTGT
AAATACAAATAACAGATTTACAAACAGTAACGCAAACGATCATGGAGGTGGGTCAATTAAAAATGAAAAG
ACGGTTGTAAATTCTTACGAAAAAAATTCTTCACATCATTGGAAAAGTACAAAAGAAAAAGATCAAAGTG
TACCAAAAACCACAAACTTAACAACAAATCATAAACGTACAAGTTCGACAAGTTATGATAACACGTCGAA
TAAACGAACGAAAGCCGAACCGAAAAATAACAATAATAATAATGATAAAATCCCATCGGAATTATTTCAA
CAGTTAATTTCGTCGAATAGAGGACGTCCAAAATCGAAAAATAATTGGAGTGTTTTGGATTCGGGGGGGC
CGTTACAACACCAAAAAGCGACGTGTATAAGTCAACCAAGCGATAGTGTTTTAATGAATTTATTGGATGA
CGAAAAAGGTGCAATAAACCCAAAACTACTAGAAGAACGTCTAAGAGAGCTTTCGTTTGCACGAATCATC
CAAAATCGTAAAGATAAACGAGAAGCTGAAGAACGTGCTAATAAAATCCGAAAGAACTCATTCAGTCTTT
TAGATTTAAATAATGGCATCCCTTCGTTACTCGATCTAACCGAACAAGATTACGAAGTAAACGCGCCTGT
AAACAGTAACTTATTGCAAGGCGAAGACCTCTTGATTGCTTTAGAAGTGCCTGAGCCGATTTAG
>XM_022331880.1:40-2901|Nilaparvata lugens|HIF1A
ATGTGGCTGTGTAATGGGGCCTTTATTACGCCGAATACTGTGATTTATTTTGATAATGAAGTTTTGTGTG
GTGTGTTTAGGAACTCGGAGCGGCGCAAAGAGCGGTCACGAGACGCGGCGAGATGTCGACGCAGCCGCGA
AACGGAGATCTTCACAGACCTGGCGCACGCCCTTCCCCTCCTCCCAACCACCAATGCCTCCCACCTCGAC
AAGGCGTCCATCATGCGCCTGGCCATCGCCTATCTGCGCGTAAGATCCATCATCAAACACATTCCAGAAG
AAGTTTCAAAAGAAGAAGGCGATCCAGAATCGTTATACCTGAAAGCTCTGGATGGTTTCTTGCTGGTCGT
TTCTTCAGAGGGAGACATCGTGTTCTTATCAGAGAATGTTACCAATTATCTAGGATTGACTCAGATGGAG
TTGATGGGACAAAGCATTTACGAAGTGAGTCATCCGTGTGACCACAGCGAAATCAAAGAAATATTGGCGA
CCAAGAAAGAATCCGCATCCCTTCAGCATTCATTTCTGCTGCGTCTGAAGTGCACGCTCACTAGTAAAGG
CAGGAATGTCAATCTCAAATCAGCATCATACAAGGTGATCCAGTGCACGGGCCACGTGTTGGGTGGCGAT
GACTGCGGCATAAAGAAGGAGACTGGTGAAGGGGTGGGGGGTCTGTGCTCGCAGCAATGCCTGGTGGCCA
TAGGGGAGCCCATCCCACATCCGGTCAACATTGAGACACCGCTCGGCCATCACACCTTCCTCAGCCAACA
CTCGCTCGACATGAAGTTCTCCTATGCTGATGACAAAATGGAAGAGTTTCTTGGCTACGAGTCGAAAGAC
TTGATGGGAAAATCAATCTTCGACTACTTTCATGCTCAAGACAGTCCTGCTGTTGAGAAAGCATTCAAGT
CATTGTTCTCGAAGGGCCAATCACAAACAGGGCGCTACAGGTTCTTGGCTCGCGGCGGTGGCTACGCGTG
GATCATGACTCAGGCCACGCTCATTCACGAGAAGACGCACAACAAACCACAGAGCGTNNNNNNNNNNNNN
NNNGTCGTCTGCGTCAATTACGTCATCAGTGGAATAGAGAATCGCAATGAGATCTACTCATGCACACAGC
AGCAGCAGCAGCAACAGCAGAAGCAGCAGCAGCAGCTTGTCAAGGTGGAGCTGAAACCGACGGCAGAGTC
TAGGTGTGGACCCGTGTCGGTCACGGAGGCGGTCTTCCGCAAAGCAGCCACCATCAAAACGGCCCCCGCT
CCCGCCCCCAAGCCAGCGACCATCCTGCCGCAAGTCATACCCATCACGCCTGACTCCATCAGGAAGAAGG
TCATCCCCATTCAAGTCATCAAGACCCTCGAAGCTCATCACAAACGAAAGCTAGCTGATCAACTACCTCA
GCCATCGAAGATTGCTAGGTCTGGACAACAAGACGAAGTTGACACGCTTATTGACAGTCTGTCTAGAGCT
AAACCATTCCCTGGACCACAGCCGGCTACCCTGAAGGTTATTGCTCCTGCTCCAAGCGGACCACAACCAG
CCACACTCAAAGTGATTGCTCCAGCTCCACAACCTGCAACCTTGAAGGTCATTTCTCCAGCTCCATTGGG
GCCACAATCAGCAACTCTGAAGGTCATTTCTCCAGCTCCAACTGGTCCACAACCAGCAACTCTGAAAGTG
ATTGCCCCAGCTCCCACTGGATTGCAGCAGCAGGATAGTTCCTCTGGACCTCAGCTGTCCACGTTGAAGG
TCATTGCTCCGGCCCCAACTGGACCGCAAACTGCTACCACCAAGACATTCGTCCCAAAAACAAAGGAAAT
GAACAAGGGATACCTCTATATCGAAGATGAATCCGGTATCACAACTAAAGATGAGCTAGACACAGAGGAC
CTAACACACCTGGCGCCGACGGCCGGCGACGTGTGCATCCCTCTCATTCCGAGCTCGAGCATCTTCGCTG
ATGTGCTCGACACGTTCATGCTCAACGAGAACTATGGCCCGCTGCTCAGCGACACCTCCAAGGAGATCTC
ACCGGCCAGCTCGCCCTACTTCCACTACCGCGATGACCTCTCTAACTCGGGATCACAGTCTCCAGCTCTC
ACACATAGCCCAGGCGGGTGCAGCCTTCCATCACTGTGCAGCATGGAGGACTCGCCGGCCCTGGAGAGCA
CACTGCTGGGTCTCGACATCGTTGACAACTCGAGCGTCGACGCCGACGACTTCGCCGTCACGGCGCCCTA
CATCCCCATGTCCGAGGGCGATGACCTGCCCCTACTCACCGGCGACTTCATGTGGGGGTCGGGCCTCAAC
TCACCTACCAGCTCCAGTAGTTCCAGTAGTCGCAATGGATGGTCTTCGACATCGACATCACCAAGAGAAG
ACCGGAAACCAGACAGAGATTCCAGTTTAGCCAAATTACTACTCACAAATTCGAATCCAGCCGCTAGGTC
CAGTCACATGTCCGTCACCTGTAGAAAAGGAGGAGGAGGAGGTATAGGTGGCGGAGGAGGTGACGCGTGC
GGTGACAAGAGGGGGGGCAAGCGAGCCGGCTGCCCGGAGCTTAGTCACAATGGCGGATCGGCAAAGCGGA
GTCGGCAGCAGCCGTCGATAGCGCGCCCGGGGGTCCTTGACGGCGGGGGGCGCACAAATAGTGTGCTAAT
GAACCTTTTAGACAGCGGAAGACGGCGGGCGAACGCAGACGGCGACGGCCGAACGCGGCTCAAGTCGCTG
ACGCTGCTAGATCCGGATGGCACTGTTCCCTCCCTCATGGACCTCACAGAGCAGGACTACGCCGTCAACG
CTCCCAGCAGCCTTCTGCTGCACGGCTCCGATCTGCTCACTGCGCTCGATGTGCCCATGTAA
>XM_012420115.2:16-3456|Orussus abietinus|HIF1A
ATGTCTCGGAGGGTCTCCTCAGGGGGTGGATGTCCTCTTGGCTTCCCCTTGGCCAGCCTCCCCTGCGAGA
TTGACCCCACGTTGTGCGCGAACTCTTATCAGGATCGCGGGTGGTCGGGCAGGTGCGTCACCAGGTGTTC
CATCCTCAACCCCTCCGCCGAGGTCGACCTCTATCGGTGCGGGGATGGCACCCTAGTGCCCTACCCCTGC
GAGGACGAACATTGCGAGCTCGCCTTCTATTATGGCGAGGAACACGGATATCTACTCCCGGTCGAGCAGG
GCAGGCTCTTCGACGCCTACTTGAGTAACGAAAAGAGGAAGGAGAAGTCCCGGGATGCGGCTCGTTGCAG
GAGGAGCCGGGAAACCGATATCTTTACGGAACTGGCTGCGGCACTTCCGGTTCCGCCAGATCAGGCTGCG
CACCTGGACAAGGCCAGCATCATGAGGCTCGCCATTGCCTACCTCAAGGTCCGGACCGTGGTCAGTGCCG
CCATCCCGGAACCCTTGGCCAAATCGGAGCCCAACGCCGAGATCGACGAGCTCTTCCCAAAGGCGCTCGA
CGGGTTCGTCCTGGTCCTCTCAGGCATCGGCGACGTCGTCTATCTCTCCGATAACGTTCAGGAGTACCTT
GGAATATCACAGATGGACATGATGGGGCAGAGCGTGTACGAGTACAGCCACCCTTGCGATCACGACGAGC
TTCGGGATTATCTCTCGACGAAGCTCCCCGAGGACGGCGAGAAGAAACCCTGCAGCTTCTTCTTGAGACT
CAAGTGCACCCTGACCAGCAAGGGGAGGAAGGTCAACCTGAAGAGCGCCTCGTACAAGGTCATCCACTGT
GTCGGGCACTTGATGGCGCTCCAAGGCGCGTACTCCTCGGAAGAGGAACCCGAAGACCGCGAGGACGGAT
ACGAAAGGGACTCCGGGGCGTGTCTTGTCCTGGTGGGGTGTCCCATACCTCACCCGAGCAACATCGAGGT
CCCCTTGGGCCGCCACACTTTCTTGTCGAAGCACAGTCTCAGCATGAAGTTCACCTATGCCGACGATAAG
CTGGCCGAGTTCCTGGGATGGGAGAGCAACGAGCTGGTCGGTCGCTCCGTCTTCGAGTTCTACCATGCCC
TGGACAACCTGGCGCTCGACAAGTCCTTCAAGTCCCTGTTCAGCAAGGGCCAGTGCGAGACGGTGGCTTA
TCGGTTCCTGGGGAAAAAGGGCGGGTACGCGTGGGTCGTCACCCAGGCGACTCTCATCCATTGCTCCAAA
CAGCACAAGCCCCTCTCCGTCGTCTGCGTCAATTACATCCTAAGCGGGGTCGAGCGAGAAGATGAGGTGT
ACAGCTCCTGTCAGCTGGAGGCCCGCTCCTGTCCGGGGTCCCCGAAGGAGCCGACCGTCCTGGCGACCAA
CCTGAACGGGTGTTCCCTGCCGGAGCTCCTGCCGACGGAGCCGTCGCTCCTGCCCCCGATCGAGGCCCAG
CCTCCGGAGGTCGGCGATCCGCTTATCCTGGAGCAGGCGGCGACCGCGAGCTTGCTCTTCGGCCAGGAGG
AGGTCCAGGAAGAGGTCCCGGAGTTGGCCGAGGAGGCCTTCCCTGGGCCGGTCCCCGTCACCAGGGAGAT
CTTCTGCAGGACCGAGGCCTCGAAGAAGCCGGAAGAGGAACGGCAAACAAGGGACCGCCTCGAGGAACTG
GCCGAAGCGGCGCCGAAGCGCGCCAAGGACTTCCTCTTCCAGGGCAAACCCGTCCTGGAGTACGACCCTG
CGGTGCATCGTTCTCGGCCCCAGGCGGTCACCAGGAGTCTGTTCGTCCCGACTCCTATCCAGGAACAACC
CAGCAGACCTCCACCTCAGACCGCGACGGCCACCATCTTCGCCCCTCGCACCGAGGACATGAACAAGGGT
TTCCTCACCTTCAGCGAGGACCAACCAGGCCTGACCATGCTCAAGGACGAGCCGGAGGATCTTACTCACC
TGGCCCCCACGGCCGGCGACGTCTGCGTCCCCCTGGAGGATCCGCCCTTCCTCTCGGACATGCTGGACGA
GTTCATGCTCGGGAACGAGAACTACTGCCCTCTCCTGAGCCCGGGCCTCTCGACGGAATTGCGCACCTCC
GACCTGGGCGAGTCCTTGAAGGACTCCGACCCTGGGGACTGCGCCGACTGCGGAAACGTGCCCGGGGATC
GACTCGGCGGTACCGTCGCCGATGGCGATCCCTTCATCTACAGGGACTCCTGCAGTCCCTGCAGCCTGAG
TCCGGATCTCCTGTCGCTGGCTCTCAGCAAGAGTCCGGAGCGAAGCGTGGACTCGCTTTGCAGCCCTAAC
GACAGCGGCGAAGGCCTCTCCGAGGACGAGATGCTCTACCTCAGCATCGGGGACGTGATGGCGGACGACG
AGCTGGCCCTAAGGGCGCCCTACATCCCGATGTCCGACCAGGACGAGACTCTTCAGCTCCTGATCAGCGA
CGACATGGTCATGTGGGGTCCGTCCCAGCCCGAAGACAAGAGGTCCAAGTGTTTCAGGGATCACCCGAGT
AAAGGAACCCGGGGGACCGACTCCAGCCTGGCGCAGCTGCTCAGGTCGGATTCCGAGACCAGGAAGTACA
ACGACCATGGCGGAGGGCTCGTCGACCCTGCCCAAGTCCTCGACCAGGTCTACAGAAAGAGTCCCGGGGA
GAGGTCCTGGCCGGAGAAGAAGGCAGACCAACCCCGAGGAGGCGACCGGTCGAACAAACGGGTCCACGCC
GCCTCGACGAACCCTGAAAACGAGAACAAGAGGATCCGGTGCGAGGAGGTGGCGGCTCGCAGGAGCCCCA
AGGATCCGGGGACGCCTTGCCAGGAGGAGCAGCAGACCGAGTCGCTGTCGCTGCCTCGGGGCAGTCAACT
CCTGCAGCAGCTGATGTCGCAGCAGGTCCCCAAGTCGCGCTCCCGGTTAGGGCCCAAGGACGACGAGGGT
GGAGGGGAGGGCGGGGGCGGCCTCGAGGACGGTCCACCACCCGCGAAGGCCTCCACTGCGCAACCGACCT
CGCCCTCGCCCTCCCAGCAGTCCAGCAGCGTTCTCATGAACCTCCTGGTGTCCGGCTGCGACAACGTCGT
CCCTGATCCACATATCCGGCTGGCGTCCTCATGGCGAAGCCCGCTGTCGCCATTGAGCGTAGCTCTCGAG
GAGTCACGTGGTCAGCCACGTGGTCAGCCACGCGGTCAGTCACGTGGCCAGTCACGTGACCCGCCCACGT
GGCCGGGTGACGTTTCGCTGGACCACCTCAGCCCGGACACCCGGAAACAGCTCGTCAACTCCCTGGCTAC
CAACAGGAAACTCTTCCTAAAGGCCGAGTCGAGGACCCTGGACTCCACGACCTTGTCTTTTGACAACTTC
GAGTTCGACGTGGGACCGTTCAACCCGGGCCTCCTTGAGACCGCCGATCTTCTCAGGCCCTTGGACCGGA
GCCTGGTCTAG
>KQ978957.1|Trachymyrmex cornetzi|HIF1A
ATGGACACCCATAAGAAGGAGAAGAAACACAAGGAGAAAAGGAGGAGCAACGAGAAGAGGAAGGAAAGGT
CTCGCGATGCAGCGCGTTGCAGACGTAGCAGAGAAACCGATATCTTCACTGAACTCGCGGCTGTTCTTCC
GGTCACGCCGGAACAAGCAGCGCTCTTAGATAAGGCCAGCGTAATGAGGTTGGCGATTGCCTACCTCAAA
GTCCGAGCCGTCGTGGATTCCATTCCAGTTACGCTGACAAAATCCGAGTCATCCACGGAGGAGATGGATG
AATTATTTCCAAAAGCTCTCAACGGCTTTATGTTAGTACTCTCCAGTGACGGCAACATGGTCTACCTCTC
AGAGAATGTCGGAGACTATCTCGGAGTGTCACAAATGGATATGATGGGACAAAGTGTATACGAATACAGT
CATCCCTGCGACCATGATGAATTGCGTGAGTGCCTGTCTTCGAAGTCGGCGAATAACAATGAGAAACGTA
CCTGCAACTTCTTCTTACGACTCAAATGTACTCTCACTAGCAAAGGCAGGAAGGTCAATCTGAAGAGTGC
TTCTTACAAGGTGATTCACTGCACTGGCAGATTGACAAACATCCGCGACTCAAACTCGAACTCTATGGAA
GTTGATAATGAAGAGCGATGCAAAGAGGATGAGGACATAGGACAAGACACAGGCATTTCTCTGGTGCTCG
TAGGTAGTCCTATACCTCATCCTAGTAATATCGAGATACCTTTGGGACGCCATACCTTTTTATCGAAGCA
CAATCTCAGCATGAAATTTACCTACGCTGACGAAAAATTAGCCGAATACTTGGGCTGGAGCAGTGAGGAG
CTAATGGGTCGATCAGTCTTTGAGTTTTATCATGCACTTGACAATCTTACGCTGGACAAGTGTTTCAAAT
GCTTGTTCAGCAAGGGCCAGTGCGAGACCGTAGCGTACAGATTCCTTGGCAAGCGAGGCGGTTACGCCTG
GGTTATTACCCAGGCCACCCTCATCCACTGCTCCAAGCAGCAGAAGCCGATCTCCGTCGTCTGTGTCAAC
TACATCCTAAGTGGGATCGAGCACGAAGATGAGGTATACAGCGTGCGCCAACTGGCCGCGCGTGACAACG
ACGCCAATTTGGTGAAGATAGAGAAACCGTTGCCGGTCTTGGTGCCAACCGGTAGTAGTGCTGTATCGAC
GACGGATTCGAGTCAGGTATCGCTGAACGACGAGGAGAAGATTCCCGTGGAGGAATCAACCGTCGACGAC
GAGTCCAGGAGCGACGATCGACCGTTCGCCGTCACCGCGTCGATCTTCCATTCAATCGACGAAAAGAGCG
ACTGCAAAGCCGATTCGCGGAAGGACGGTGCCTTGCCGAAACACGCCCAGAAAGAAAAGGCATTCGTTTT
CCTCGAGAAGGCTCTCAAAGAGTCTCTGGAGGAGTCGATTAAGGAGAACGACGTGCCGGCAACGGTGAAC
CGACAGTCCTTCGCTAAGAAAACGCCTTTTATATTCCAGGGTAAACCGACGGTGGTGAACGATTCATCAG
ACAGTGCTAAACACCGTGATCGTCCACAGTCAGTCACAAGACATCTATTCGCACCGCTCGCGACTGCCGT
GCAACAACAGGAACAACAGCAACAACAGGAACAGTCACAATTATCCTGTCGTCCGCAAACGGCCACAGCG
AGCATTTTCGCGCCTCGTACCGAGGATATGAATAAAGGCTTTTTGACTTTCAGCGAGGATCAGCCGGGTC
TCACCATGTTGAAAGACGAGCCGGAGGACTTGACACATCTCGCACCTACGGCCGGTGACGTGTGCGTACC
TTTGGAGGACACTCCCTTCTTATCAGATATGTTGGATGAGTTTATCTTCGGTAACGATAACTATGGCTGT
CCTCTATTGAGTCCGGGAGACACTCTGACACCGGAGTTACGTTCCGCAGATCTCTCGGGATCCCTCAAAG
ACGCAGATCTCATGGACACTACTAGAGCCAAGAATGCGGTCGATCGTTTAGCTGATAGTGATCCCTTCAT
GTACGGTGACTCGCCCGGAAGTCCCTGTGGCATCGATCCGAGCACTGTGTCACCGTCCCTCTCGAAGTAC
CGACAAAGTCCTGAGCGCAGCGTGGACTCATTAGGTAGTCCTACAGGAGGTAGCGGCGGCGGGGGGGGCT
CCAAAAACGAGGATGAGATGCTTATGTTAGGTATCAGCGATAGTATAGCAGATGAAGAATTAGCGCTCAG
AGCACCCTATATTCCGATGTCGGACCAGGACGAGGCGTTAGAGTTCCTCATTAATGATAACATGGTAATG
TGGAGCTCGTCGCAATCTGCTGACAAAGGATCCTCGAAATGGTTACTCGACGATCGAGAGCAACGTAATT
CCGAATCCAGTCTGGCACAGTTACTACGAACTGATCAAGCAGTATCGCGGCGATACAATGATCACGGTGG
AGGTTTGCTAAATTCGACGCAGATATTGGGACAAACACCTAGAAAAAACATGCTTTTCGAATCCGATCGA
TGGTCCTCTCATCAGGAACGTCCCAATAAACGCATTCACTCCGAACTTAATACGGACTCTGAAAACGAAT
ATAAGCGTCTTAAGTGCGAGCACTCGTCATTTGAGCGTATAAATCTTGAAGATACTTTGGTGACGAAGCA
ACAGCGGCAGTCGACAACGCTTCATAAGAAGTCGCCGCCGACTCTCGGTAACACCTGTGGCAGCCAGCTT
CTGCGTCGCCTCGTTTCGTCACAGATACCAAGTATCGTGTCACAGGTGGCAACTTTGCCTGACAGTAACG
GCCATATTCGCAGTGACAACGAACGTCATCGCGAGGACTTTTCGAAGCAGCGTGATAGCGACCTCGACGA
TATCATCGATTTTGTTGAATCGGAAGGCGACCGCGGTGGGGGAGGAGGCGGAGGCGAAAATCACGGCGGT
ATCGGTGATGGCCTAGACAAGATTGATGCAACAAGTCGGAGAAGGAATCCTTCCTGCGGCACTGGTGGCA
GCAGTGTGCTAATGAATCTCCTGGTTTCCGGCTGCGACGTGAGTGCAGGATATGTTTGCTTCGTGAAGCC
AACGATGAAGAGCATCGGGAACTCGTGA
>KJ411881.1:221-2158|Nematostella vectensis|HIF1A
ATGGCAAGTAAAGGACCACGAAAAAGCCGGGATGTTCAAAAAAAGTGCAAATCAAGAGATGCAGCCAGGT
CCAGAAGAGGACAGCAGAATGACGAGTTTGCGGAATTGTCACATCAGCTACCCTTGCCCAAATCCATATC
AAGTCAGCTGGACCGGCTTTGCATCATGAGGCTAACAAACAGTTACATCAAGATCAAACGGCTCCTCAGC
ACGATGATGAACCAAGATGTACCCAATGTGTATGCCCTTAACTTCCAAGAATCCTCTTTGTTTGACAAAC
AGTTGCTTCAGGCTTTAGATGGGTTTGTGTATGTTATAGCCCAAGATGGACAATGCTTGTACATCTCTGA
AAATGTCACTTATTACTTGGGACTCTCACAGATCGAGGTAACTGGCAACAGTTTGTACAAGTATGTTCAT
CCCTGCGACCATGAGGAACTTGCCAATCAACTTGGGGCAGGCTCAAAACGTGTTGACAGCAGCGACCACT
ACAAGTCTTTCTTTTTGCGCATGAAGAGCACACTAACAAGCAGAGGGAAAAATGTCAACCTCCGGGCATC
AACTTACAGAGTGGTCCACTGCACTGGTAGCATGAAGTACAAGACGATCATCAATAAAGAAGGCCAGGAA
CAGAAAGTCCCCCTCTTCCTGGTCGCCATTGCTGTACCTCTGATGTTTGCTACCACATTCGAGGTACCTC
TGGATCGGGGAACATTTACTAGTCGTCACATGTTGGACATGAAATTCCTCCAGTGTGATGACCGGGTATC
CAGCCTGCTGGGTTACACTAGAGAGGAGATGATAGGCAAATCGTGGTATAGCTTCCATCATGCTGCAGAC
TTAGACAACGTGCTCAATACTCATAAAATGCTTTTGACCAAGGGACAGTCGGTCAGCAAGTACTACCGCT
TCATGGTCCGGGGAGGTGGCTGGGTGTGGCTACAGACGAAAGCTAACGTGGTTTACGATAGCAAGACTTG
TCAGCCCCAATTCGTATTCTGCATTAACTATGTTCTAGGCGGAAAGCAGGATAGTTCGGCGCTGCTTGCA
ACAGAGCAGATAAACCCTGTCCCTAGTGCACTCGCCCTAGAAACCATCATCAAGACCGAGGAAGGCCAAC
AGCCCCCGTTGCCCTTAAAAGAGACAATCGTGTTGGAGGAGCAAGCCAAAGCCAGGAAAAACATGGCTAA
AGAGGCAAAGAGCACTCAAGTGAAATCGGAGCCGTCCTTTACGCCCTGCAAGATCAAGGAAGAAAACGAC
AGCCGCGACTGCAGCTGCATCGAGATGGATTGCGAACACATGAACTTCCAGGAAGTGACACCCGTCACGT
GGGAAGACATGATCCAGCAGCAACAAGAGTACGATCGCTCCACGTGGGACCATTACAACAACTCACGGGA
CGCGGACAGGGGGATGGACACGCCCCGCCTGTCTCCCGACCCCAAGGACGAGTCCATGCCCAGCTCAGAG
GAGTCCACGGAGGACAGCAAGGAAAGCGAGGAGAGTGAGGCGGTTGACGAGTCGAACGAGCTGCAGAACC
GCGCGCCGTACATCCCCCCACCCACCGGTGATGCGGCGCTCATGTGCGATAGCGGGCTGTTGGAAGAGAT
CTCGTTCGCCGACTCCCCGCTTGTGATGCCTTCGTGGTTAGATGGAGACGAGCTACTGCATGTTCGAAGG
GTCACCATCCCCCAACAGACAGCGCAGAAGAGTCTTTCCAACGGGCCCTCGCCCATCCTGTCGCGGAAGA
GGTTCTTGCCGGACGCCATCCGCCGCAATGGTTACATTACGAACGATATGCTGACGGGCGTGAAAGCTCT
ATTCCCCTATGTAACCCAAAGCGATGCCGAGGTGAATGCGCCTGTACAATCGTGTAATCTCCTGCAAGGT
AGCGACCTCCTGACGGCGCTAGACCAGTGCGATCCAACCTTCATGTAA
>XM_020774709.1:16-2415|Orbicella faveolata|HIF1A
ATGCTAAGCACGTTTCAGCGTTTTCAAGACCGCGATGCAAAGTCGTCTCGCTTCCAAAACTATCACGCAA
TCAAGCAATCGAGCTCTCGTCAAACACACAAGAAAAGATTCAAAAGAGGAGAGATTTTAAATCGTCCTCG
ATTTTTATCCCTGGGTACGGATTTTAGAAGACGTTTTGCCCCGTCAGTTTTCAATCCTGTAAGACCTTTT
AGTCAAGAAGGTATTTTGCACAATCCTCGGCAGAGGTTCGAGACTGTGTGGAGACTTTCAGAGCAGGAGA
AAACAACAAAGCGAACAACTCATCAATCGAAGAGAAGATCATTAACAGCAGGGAAAATGGCAACCAAATC
ACTCAAAACCAGTGAATTCCAAAAGAAGAGAAGATCAAGAGATGCAGCGCGATCAAGGAGGGGACAACAG
AATGACGAGTTTGTGGAACTAGCCAATCAGCTGCCTCTTCCAGTTGGCCTGGCATCGCAGCTGGACAGAC
TCTGCATCATGCGCCTCGTCAACAGCTACATTAAAATCAAAAACCTTCTTCAGACCCTTGTCACACAAGA
TGTGAAGAAAATTGTATCTCTGAATGTGTCAGATACCAACGTTTATGACAAGTCTTCACTGGAGGCATTG
GATGGCTTTGTCTTTGTGGTAACACCTGATGGCCAGTGCATTTATGTGTCAGACAATATCAACCACTACA
TGGGTCTCACACAGATTGAAGTAACTGGTAACAGTTTCTACAAATACATTCACCCTTGTGATCATGAAGA
GCTATCCAATCAGCTTGGAGGGCAGATTCCACTGGAAGACATGGAAATCTTTGATGGCCTTTTCTGCTCC
GATTCCGTGTTCATGATGAGCAACCACCTCAAGGGAGGATCAAAAAATGTTGTTCATGAGAATCCACACA
AGTCATTCTTCCTGCGCATGAAAAGCACTTTGACAAGCAGGGGGAAGAACGTGAACCTCCGAGCATCAAC
CTACAGGGTGGTTCACTGTACAGGCTGCATGAAAATGCAGGTCAGAGTCTCAGAAAATGGTGAGGAGGAG
CAAGTGCCAATGTTTTTGGTAGGCATTGGAGTACCGCTGATGTTCAGCTCCACGTTTGAGGTTCCACTGG
ACAGAGCAACATTCACCAGTCGTCACAGCCTTGACATGAATTTCCTGTCATGTGATGAAAGTGTTGCAGA
CCTGCTTGGTTTCACGCCTGCAGAGATTGTCGGCAAGTCTTGGTACCATTTCCAACATGCTTGTGACCTG
GACACTGCACTAACATGCCACAAGACATTGCTCACCAAGGGACAGTCAGTAAGCAAGTACTACCGCTTCT
TGGTGCGCAATGGAGGCTGGGTGTGGCTACAGACCAAAGCCAATATAGTTTACGACAGCAAAACATGCCA
GCCACAATTTGTGCTGTGCACAAATTACATCATCATGAGAACGGACAAGCAGGATTACATTCTGTCCTCA
GAGCAATTGAACCCAGTGCCTGCTCCACTGGGACTGGACTTAGTGGTGAAAAAAGAAAATGTGAAAGGCA
GGGGGACAAGGAGAAAACACTCCATTGTGTTAGAAGAACGCACTAAGCTGCTCAAGGCCACCGCACATGA
ACAGCGTCCCAGTGGAGATATCGTTCCAAAGAAGGAGACCAACCTTGACGCATGCTGTTTGAGGGCGCCA
TCAAAATCCATTGCTAAGAAGTCTTGTCAGTGTCTGGAGGATGTTGACTGCGAGCACATGAATTTTCAAG
ACTGCCTGCCTGTAGCATGGGACACCAATGAAGAAGTTATCACACAACAGCAAAAATATGAAAACATGCT
GCACAGCCATTATGGCCTCATCGACTCTTCTCAGCCCTCTACTCCAGGAGGCAGCACCACTGATAACAGA
ACACCGTACATTCCTTCACCAAGTGACGACCAAAAGATTAGTGCAGACAAAGAGAAAGAGGCGCAAGAGG
AAGAAGAAAACTTTGATGAGCGTGCACCATTCATTCCTTTGTCAATAGTCGACTCAGGATTGGACTGCGA
CGACGACTTACTAGTTGAAATTCCTTTCATTGATTCACCAATGACACCATCGTCATGGCTGCTTAATGCA
GAGGAGAGCATTCCTTCTCCAGGAAGTGTATCTATGACACCACCACCAACAGGCAGACCCACTGTTCCTT
ACACCCGCCCACCAAGTTTCTCCAACTCGTCTTCACCAGTCACATCACGGAAAGGCATACCCACAGCTGT
GAAACGAAATGGTTATGTGACAAATGAAGTCGTGTCCAAAGGGAAGGCATTCTTTCCAAGCCTCACATCG
TGGGAAGCCGAGCTCAATGCTCCAGTTCAGAATACGCTTCTTCAGGGGGAGGAACTCCTAAGAGCTCTTG
AATGTGGAGATTTTTTGTGA
>XM_022941810.1:317-2383|Stylophora pistillata|HIF1A
ATGGCGAGCAAGGCAGTAAAGACTAGTGAGAATCAGAAGAAGAGAAGATCACGTGATGCAGCTCGATCCA
GGAGAGGACAGCAGAATGATGAGTTTGTGGAGCTTGCCAATCAGCTGCCATTGCCTGCAGGACTGTCATC
GCAGCTTGACAGATTGTGCATCATGCGGCTGGTCAACAGCTACATTAAAATGAAAAACCTTCTTCAATCT
CTGGTGTCCCAAGACACAAAGAAGATTGTCTCTCTTAATGTAGCAGATACCATGGTATACGACAAGGCGT
CACTGGAGGCACTAGATGGGTTCGTCTTTGTTGTAACACCAGATGGCCAGTGCATTTATGTGTCAGATAA
CATAACCCATTATATGGGACTCACACAGATTGAAGTAACTGGTAACAGTTTCTACAAATATATCCATCCC
TGCGATCATGAAGAACTGTCCAATCAGCTTGGAGGACAGATTCCACTGGAAGACATGGAAATCTTTGATG
GCCTGTTCTGCTCTGATTCTGTCTTTATGATGAGCAACCACCTGAAGGGCGGATCAAAAAAATCCATCCA
TGAGAACCCACACAAGTCATTCTTCTTGCGCATAAAAAGCACATTGACGAGCAGAGGAAAGAATGTTAAC
CTTCGAGCCTCAACCTACAGAGTCGTCCACTGCACTGGTTGCATGAAAATGTCTGTGAAAGTGTCAGACT
CAGGAGAAGAAGAAAAGGTTCCATTATTCATGGTCGCCATTGGAGTACCACTTATGTTCACATCCACTTT
TGAAGTTCCGCTGGACAGAGCCACATTTACCAGTCGTCACAGCCTTGACATGAAATTCCTTTCATGTGAT
GACAGTGTATCAGACCTCCTTGGTTTCACACCAGCAGAGATTGTTGGCAAGTCTTGGTATCACTTCCAAC
ATGCATGTGACTTGGACACAGCATTAGCATGTCACAAGACATTGCTGACCAAGGGGCAGTCTGTGAGCAA
ATACTACCGATTCTTGGTTCGTAATGGAGGATGGGTGTGGCTTCAGACCAAGGCCAACATTGTTTATGAC
AGTAAGACATGCCAGCCGCAGTTTGTCCTCTGCACAAATTACATCATCATGAGAGTTGATGAGAAGGATT
TTGTACTGTCCACTGAACAACTCAACCCCATTCCTGCTCCTCTGGGTCTGGACCTTGTGGTGAAAAAAGA
AAATGAAAAGGGAAGGGGAAGGGGAACTAGGAGAAAACATTCCATTGTGCTGGAGGAACGTACCAAGGTG
CTGAAGGCAACAGCTAATGAACAGCGTCCAAGTGCAGACATCAAACCAAAGAAGGAGAGCAACCTAAAAT
CCTGCTGTATGAAGACACTCCCAAAACAGGCAGCAAAGAAATCCTGTCAGTGTCTTGAGGATGTTGACTG
TGAGCATATTAATTTTCAGGAGTGCATTCCAGTGGCATGGGACACCAATGATGACCTCATTGAGCAACAA
AAGGAATATGAAGAGCTGCTGCAAACACACTATGGTGTTACTGATGACTTTCCCAGTCCCACCCAGTCAG
AAAACAGCACTGCTGAAAATAGAGTCCCCTACATTCCTTCTCCAAGTAACGACCAAAACATTGACAAAGG
GAAGGTAGCTAATGAGGAGGAAGAAAATTTTGATGAACGTGCTCCATTTATTCCACTTTCTATCATGGAC
TCAGAGCTGGATTGTGATGATCATTTAATAGTTGAGATTCCTTTCCTTGATTCACCAATGATACCATCAC
CCTCATCATGGCTACTAAATGCTGACGAAAGCATTCCATCTCCAGGAAGTTCTGGTATGCTGCCTCCAGC
CAACCCTCCACCCTACAACTGTCGCCCTAGTCTGTCAAACTCAAGCTCACCTGTGTTAAACAGAAAGGAG
ATCCCTATGGCTGTTAAACGCAATGGGTATGTGACAAACGAGACAGCTTACAAAGGGAAAGCACTGTTTC
CAAACATCAGTCCCTGGGAGGCTGAAGTGAATGCACCAGTTCAGAATATTAATCTTTTGCAAGGTGAAGA
CCTGCTTGAAGCGCTTGAATGTGGCGACTTCTTGTGA
>LJWW01000106.1|Exaiptasia pallida|HIF1A
ATGGCGTCCAAGACGACTACCAAAAACAAAGAAATACAAAAAAAGTGTAAGTCAAAAGAAGCAGCCAGAT
CTAGAAGAGGACAACAAAATGATGAGTTCCAAGAGCTCTCCCGTCAGTTACCTCTACCGGATGCCATCTC
AAACCAGCTTGATCGGCTGTGTATAATGAGACTAACAAACAGCTACATCAAAATCAAGAAACTTCTGGAA
TCTATGATGAATAGTGATCCAAAACAAATGCACAAAATGAGTATAACAAGAACTTCAGTATATGATAAAG
AAGCTTTAGAGGCAATGGATGGTTTTTTGTACGTTGTGGCACCTGATGGTCAATGTTTGTATATCTCTGA
TAATGTTAGCTACTTCATGGGACTTTCACAGATTGAAGTTACTGGAAATAGCCTTTACAAATATGTTCAC
CCTTGCGATCATGAGGAGCTGGCTAATCAGCTTGGAGGACAAATTCCTCTTGAAGATATGGAGATATTTG
ATGGCCTGTTCTGTTCTGACTCTGTCTTCATGATGAGCAATTATCTGAAAAAGGGTTCCAAGAAAAAAGA
TGATGTCAATCCACACAGGTCATTTTTCCTTCGTATAAAGAGYACACTTACAAGCAGAGGGAAGAATGTG
AACCTMAGAGCCTCAACTTACAGGGTTGTTCACTGTACTGGCAGCATGAAATACACCACACGTTATGATG
ATGACGGCAGAGAGGAAAAAGTGCCTTTATTTCTGGTTGCTATTGCGGTACCGTTGATGTTCGCAACTAC
CTTTGAAGTTCCTCTTGATAGAAGTACTTTTACCAGTAGACATATGTTGGATATGAAGTTCTTGCAGTGT
GATGAAAAGGCGACCAGTCTCCTGGGTTACTCACAGAAAGAGTTGGTCGGGAAGTCATGGTACAACTTTC
ATCACGCTGCGGATTTGGACAACGTTCTGAATACTCACAAGCTATTGTTGACCAAAGGACAGTCTGTCAG
CAAGTACTATCGATTCTTGGTTCGTGATGGTGGATGGGTATGGATACAAACTAAAGCACATGTTGTTTAT
GACAGTAAAACATGTCAACCACAGTTTGTGTTCTGCATTAACTATGTCTTGGGGGGCAAACAAAACAGTA
TGTCATTCCTTTCAAGTGAACAAACCAATCCAATCCCTCTTGTCAATGGTTTGAACAACATTCTTCATAC
AAAAGACCAATTGAGCAAGCGAAGRAAAGATGATATTGTACTCGAAGAGCGAACCAAATTGATCAAGCAA
GAAGCCAAAGCAGAGAACAAGAGTAGTGAGCTTCCTATTCCCAAACAGGAGACAATCTATASAAGCTGCG
CTAAACAGGGTTCTCAGAAAGAAAAGAAAATCTGTGATTGTTCTGAGGTAGAATGCGAACATATGAACTT
CCAGGAGTGCTTTCCTTTGGCGTGGGAAGATGTCATCCAGCAGCAAGATGCCTATCAYAAGTATACCTGG
GATCACTACGGTATTTCACCCATCGAGACTCCACCACTCTCGCCAGGACAAACAAGCATTGAATCATGTA
AAMCTCTCGACTTGGAGACAAGTGCGCCGTTTCTTCCATCACCTAGCTCAGACAAGAGTTTAAATCACGT
GAAACAAGAAAAAGATGAACAGCAGGACGACGATGAAAATGATGACTTGGACATGCAAGATCGAGCTCCT
TTCATTCCTCCCCCCTCTACTGATGCGGGGCTGATGTGTGATGATGAAATGTTGGCGGACATATCTATCG
GACCTTCATCATGCTGGCTGGATGGAAATAGCATCAAGACCTCGTACCTCTCGCCTGGAAAGATAAAAAG
AACGTCACAAAGCCTTTCGGCACTCAGTTCTCCTGTCTCATTGAGAAAGATCCCAGAATCCATTCGACGA
AATGGCTATATCACCAATGATCTGATGAGCACAGGGCAGGTTTGCCTCCCTTCTGTTACCCAAGTTGATG
CTGAAGTCAATGCCCCTGTCCAGTCTTGTAACCTTCTCCAAGGAGCTGAACTACTTACTGCTCTTGACAT
AGACATGGTGGATATCAGCAATGGCTACATAGGTTAA
>XM_022242264.1:264-2936|Acanthaster planci|HIF1A
ATGCCGACTTCGAATTCAACAATAATGACATTGTCGACATCTGCACAACCAAAAGAGAAGAAGAGAAGGA
ATTCTGAAAAGAGGAAGTTGAAATCGCGCAATGCTGCCCGAACTAGACGGGAGAAGGAGACGGCCATCTT
CTACGAGCTTGCCCACCAGCTGCCCATGCCACACAGTATGTGTGCCCAGCTTGACAAGGCCGGCATCATG
AGGCTAATACTCAGTTACCTCAAAGTGCAGAACTTCACACCAACAGCCATCAAGTCGGAACCCATGGACC
TTGATGAGGATGCTCCAGTCACAGCAGAACAGCTCATTGATAACTACTACCTCAAGGCTCTGGATGGCTT
TGCCATGATGCTGTCGCAAGAGGGTGACGTCATCTTTATCTCCGAAAATGTCTCGCAGTACATCGGCCTC
AAACAGATTGACTTGATTGGACAGAGCATCTATGACTTCTCCCATCCCTGTGACCATGAGGAGATCAGGG
AACACCTCTCTGACCATCCCTGGATGGGGCAGTCCCACAGCACCAAGGCGGCCAAGCGCCAGCATCAAGA
GAAACATAGCTTCCTGATGCGCATGAAGTGTACCTTGACTGCCAAAGGGAAGATAGTCACATTGAAAGCG
GCCACATACAAGGCAATGGATTGCAATGGAATCCTGAAAGTTTCTCCTTCTGTGGTGACCTCCAATGGTT
ACCGGCTGCCCCAACTGAGCTGTCTGTCACTCATCGCCATGCCCATCCATCATCCAGCCAACATAGAGAT
ACCCATGGATGAACAGACTTTTCTGACCAGACATAGCATGGACATGAAGTTCACATACTGCGATGACAGA
ATTCAGGACCTCCTTGGCTATGATCCAGAAGACTTGGTGGACCAATCCTTCTATGATTTCTACCATGCCT
TGGACAATCACACCATTGACAAATTTCACAAAGATTTGTTTGCCAAGGGACAAGCTACGAGTGGACGCTT
TCGCTTCCTTGCCAAGAAGAGTGGCTATGCCTGGATGGAGACGCAGGCTACTATCATCTACAACAACAAA
ACCAACAAACCACAGTGCGTGGTCTGCATCAACTACATGATCAGTGGCATTGAGGATGAGGATGTAGTGA
TTGCAACTCACCAGCTGGATGAAGCCATGCAGATGAGCACAGAGAAGACCTTCATGCCTCGGCCTGATGG
CATGGATGATGATGAATTCCCTCTCTACTTGACGGGATCAAAGAGTAATGTGGTGAACGCAGAGGATTTG
ACCTACTTGGCCCCGACTGCTGGTAATGCTATGGTCCCCCTAGACTTCCCAAGCCCCCCTGTCCCCATCA
CCGAGAGTGACCATATTCCCAAACCCGAGATGGATGGCCAGCAGGAGTTTGTGCCGTTTTTCCCATTTGT
TCCATTGACCCCCAGTGCCGATGAGAAGCAAACCAGTGACGGGGGAGGCATGACAAACCAGGAATCACCT
GCCAGGAAGGTGGTGACACCTGACTTGATTCTCCCTGACAAGAACTCTCCCATGAGCTCGAGTAAAGACC
CTCTCATGCTGGACTGCACCACAGAGGCTGGTGGCCAACTTCACGCTGATGACTTGTCAATGCGGGCGCC
ATACATCTCCATGAGTGATGACTTGGACTTTGGCGGAGACAAACTCATGGTTGACACGCAGCTGGCTGAG
ACTTGGGAACCTGTGGACCTTTTTGGAAACATGAACAGCAATGGCTACATGGACTCAGTGATATCACCGT
CGTACAAAGACCAGAAGCAAGAATTACTGAGTCCATCGTCTGGTGCCCTTACTGCTCCTAGCACGCCTTA
TAGTCCACAGTCACGGTCACCGTTCAGTCCCCAGTCAGTGATGTCACCCGTCAATAAGCTTTGCCAGAGC
CTGCCTAACCTGTGGTTGGCTCGCGACGATGACCACCCTGGGCCGACCTCAGCCACAGGGCAGCCTACCA
GCTATTGGGACACCAACAAGTCTCCTCCCCCTCTCCTGCCTATGTCTCCGCAGACCTGTTCACCCCTCGT
CAGCCCTGCTGGACGCCCAGCCTCCACAGAGAACTACAGCAGTTTCTCCAGCGGGAAGCATCCCCCAAGG
CCGGAGGTACAGCAAGCCCTGAAGAGGAAACTAGAGACTCGGAGCAACAAGAGAGCCAGACAGTACAAAG
TGGCTCGACTAAACGATGGAGGGACAGATTTGGGGGGAGGGAACAGTCCAGGAGGGAGAGGAGGTGGCAG
AGGATGGAGCGTCTCTAAGGGGGGCCTGGAACTGGATGCATTACAACCTCCAGGACGTGGCAAAGACATA
AGCAGTCTGCAGTCACTGTTGCTGCAACCAGCTGGTAGAAGCATCAACAATCACTTTGGCCACTCGTTGC
TCCTACAGAAAGTCGCTCAACAGGTGGTCAACAAACAAGTAGGTAGTGGTGGAACCAACAAGGCTGACGC
CAGTAAGTCCTTGCTTTCTGTTAGCGGCGGTCAGGAACACTTCCCTCTCTTCCAGGCCCAGCCCTCGCCA
GGTGATGCCGAGGACGGATTGGTGGACAGCAACAACCTCCTGAGCTGCCTGCCGCTGATCACGAGACAGG
ACCTAGACGTCAACACGCCCCTGCAGGCCTCGGCGGGACTGCTACAGGGCGAAGAGTTATTGCGGGCGCT
GGACGTACCCTGA
>KX786251.1:246-3047|Strongylocentrotus purpuratus|HIF1A
ATGGCGACCGTCCACAGAGAAAAACGAAGAAACTCCGAGAAGAGGAAAGAGAAGTCAAGAAATGCAGCGC
GATCACGAAGAGGGAAAGAGACAGAGATATTTTATGAGTTGGCCCACACTTTACCTCTAGCACACAATGC
CTGTGCCCAGCTAGATAAAGCAGGCATAATGAGACTTATACTCAGCTATCTCAAGGTTTCAAAAGTGCTT
CCCAAAGAAATCAAGGTGGAGGAGAAAGAGGAGAAAGAAGAGAGCAAAACCATGGCGATAGAAGAGATCA
TCGACTCTCACTACCAGAAGGCTCTAGATGGATTTTTATTAGTCTTATCCCAAGAGGGCGATATGATCTA
CATCTCAGAAAATGTCTCAAAACACATCGGTATCAATCAGGTGGACCTAATGGGCCAGAGCATCTACGAC
TACGCTCACCCATGCGACCACGATGAGATCCGAGAACAGTTGTCCGACCGACCAGGCCTGACGCTGACCA
CCCTCCCCTCAGCAACATCCAAGCGTAAACACCATGGTTTCCTCATGAGGGTCAAGTGTACACTCACACC
CAAGGGAAAGATTGTCAACCTCAAAGCAGCCTCTTATAAGGCTGTCCATTGTCAAGGCCACATGAAACTC
GCACTATCAGACACCTCGGTACTGGGCTACAGGATGCCCCCCACACCCTGTCCTGTCCTCATTGCTAGTC
CTATACCACACCCCTCCAACATCGAGGTGCCACTGGATTGCAGTGCATTTCTCACCCGGCACAGCATGGA
CATGAAGTTTACCTACTGCGATGAGAGGATTGAGCAACTGATGGGATACATCCCCAATGAACTGGTTGGC
CAATCTTTCTATGTGTACTACCATGCTTTGGATGGCCAACTCATTGACAAAAGCTACAAAGACTTGTATG
CCAAGGGTCAGACATCAACCGGCAGATACAGGTTCTTGGCCAAGAACGGTGGTTACATGTGGCTAGAAAC
ACAGGCAACTATCATCTATAATAACAAGACCAACAAACCACAGTGCATTGTATGTGTCAACTATGCCATC
AGTGGTGTGGAGCATGGAGATAGAGTCCTCTCAGTTGGCCAACAAGAGAAGGAGAAGGAAGAGACGAGAG
ATATTGAGATGAATGAAGAAAAGACCTTCACTCCTCCTCGTCATGCCAACATTACCAACGACTTCCCTCT
TTATCTGGCTGGCTGCAACTCTTCTCAAGCAGTGGAAGAGAAGCTGGCTTACTTGGCACCTACTGCTGGC
GATGTCATGATTGAACTGGATCCCTCAGACAGCCAGAGGATGGACCTTACCAGCGAGTTCAAGGAATTCA
ATGAATCCGACAGCTTTGTGCCCTTTGACCCCTTTGCACCCCTACCACCCAGCCAAGCCAAGGAGAGTGT
CCCTCAGAGCAACAATGAGACTGTCATGAATGTTCAGGATCCTGGTGTTCTGAAGACCCAGTATCTGTGT
ACCAACAACGATCCTCTGCTTCATGAGAAAAGACCAAACCTGGATACAGAGAAACTCCCTACCAATGATA
TGGTTGCCAAGCAACAAATTCCATGTGATGAGCTAGCCATGAGGGCACCGTACATTCCTATGGGTGAGGA
TTTTGACCTTTCAACGGACCCTCTTCTTGGGGATATGGATCCCTTTACTAGCGAGACTTGGATGCCAGTC
GACCCTTTTGGGACAGGTTCCATTGATAAGAACCTAAGACAAATGGAAGACAATGGCATGGAATACTCCG
CATCTCAGAGCAGTAGCTGCCGTACATCACCCTTCAACCCATCTCTCATGTCATCCGGCAGCCCTATGGA
GTCTTGTAACAGCAGTCTGAGTGGAAGCGTACCCAACCTCTACTTTCCCAACTCCTCCCCCAGCACCCCT
CATCACAACCCCCTTCTCCTCTCTCCGGCCATGTCCCCCCACAGCTGTGCCCCTACGCCGATGCTGCACT
CACCCATGGACCCCAACCTGCTGTCTCCACTAGGCCAAGCCCCTCATCAAGACGACAGACTCTTTGCATC
ACCCCTCCCATCCCCTGCTCCCATCCAGCAACCCTTGGGTGTGTACATCCCGTACCCGCCCATGTCATCC
TACCAGCAGGTGTCCCCCTGCCCTCAGAGCATCATGTCACCTCCTCAACAGAGATGTCAAACCAACCTGC
GCTCCCCGACCCTTAAACGGAAGCTGGAGCCCCCAGACTGCGGTGACTGCCCTCCTAGAAGCAAGATAAG
TCGATCAGATGGCTTGCTAGGGATGCTTGGGATGAGGAATGGCAGAGGAGGAGATGATGACAGGGTCACG
TATGTCAAGAGAGAGCCAGATCCAGAACTTGACAGATCAGTCACAGGTGAGAGCCCTTACATAGACACAG
GCACCCAAGGTGGCAAGCAGCAGCAGCAGCAGAGGGATAGCAGCATGGATCTACTATCAGCACTCCTTCA
TAAGGTGGATAAAGACAATGTCAATCCATTCAGACATTCACAGTTACTGCAGATAGTCGCTCAAAGGGTC
TCTGGAAATGGCCCCTCCAAAACCGGCAACACTCCACTGCATGCGAGCACGGCATCCCTGCCGCCATCCA
TCATGACCCAGGGCCAGGCAGAGGCACCACCAAGCCAAGGCAGAAAGAGCAGTATCACCCAGCTCTTAGG
ACGTGATGTGATGCCCTTAGGAGCAGTCCTACCCCTCATCACCAACCTGGATGCAGAGGTGAATGCTCCG
TTGCCTAATACCAACAGGCTGCTACAGGGTGAAGACCTCCTGCAAGCCCTGGACCTAACGGCCCCATACT
GA
>XM_013921719.2:216-2819|Limulus polyphemus|HIF1A
ATGGCATTAATGCCTGGAGTGAACAAGGAGAAACGCAGAAACTCTGAAAAACGAAAGGAAAAGTCCCGAG
ATGCTGCTCGTTCTCGCCGAAGTAAAGAAACTGAAATTTACTGTCAACTTGCAAATCAGTTACCACTTAC
TTACACACAACTGGATAAAGCTTCTCTCATGCGTTTAAGTATCAGCTACTTGAAAATCAGAAAGCTACTT
AATCCTACTGCTGAAATTCTCAAAAGCTTACCATCAAGCTCCAGTAAATGGGACTCTGCTTTTTTGAAAG
CTCTAGAAGGATTCTTATTAGTTCTGTCAGAAGAAGGAGATATTGTTTATCTATCAGAAAATGTCCACCA
GTATCTAGGACTCTCTCAGATTGACTTCATGGGACATAGTATTTATGACTTCAGCCATCCTTGTGATCAT
GAAGAAATAAAAGAAATGCTGTCTTTCAAAGGTGATGAGAATACAGGGCTGCCTCTCCCTCGATCTTTTT
TCCTACGAATGAAATGTACATTGACCAACAAGGGACGAAATGTCAATGTTAAGTCTGCCTCTTACAAGGT
GATTCATTGTAATGGATACATAATGAATGATATTCCTCTTGTAAAAATGGAGAAACAGTCCTATAAGACT
GGCCACTCCCCAGTAAGCTTTTTTGTATCAATTGGTGAACCCATTCCACACCCTTCTAACATTGAAATTC
CTCTGGACAAACAGACTTTTTTAAGCCGACATTCACTGGATATGAAGTTTACCTATGTTGATGAAAGAAT
TGAAGATTTGCTTGAATACAAAGAAGAGGAATTGCAGGGAAAATCTGTATATCAGTACCATCATGCTCTG
GATACCCGAATCATAGAGAAAAGCTTCAAAATAATGTTTTCCAAAGGACAGTGTGAAACTGGGCCATACC
GTTTTCTTGCTAAGCATGGAGGTTATGTGTGGTTACTGACACAAGGAACAGTCATTTATGAAAATAATTC
ATCAAAGCCACAGTGTGTTGTTTGTGTCAACTATGTTCTCAGTGGAATAGAAAATAAGAATGAAGTGGTA
TCAGATGAACAAGTAAACAAAGAGTTAGGATCTCCCCAGGAGCCTTTGATCTTCAAAAGTTCTACACAGA
ATCTGTTCTGTCGTCGTACTGAAGACATGACCAAAGGATTTATAGTATTTTCTGATGAAAACAATGGCTT
GACTGAATGCAAGGATGAACCAGAAGATCTTACTCATCTAGCACCCAAAATGGCAGACTTTAGTATTTCA
GTGGATTGCAGTCCTTACTCATCGGATATGAATGGAGAAGTCATGATTTTAGAAGACACAAAGTCTTCAT
CCAAAAAGAGTTTAGCTGTTGAAGTACCATCTGTTTTTAGTGACTGTAACAGTCCTGTTAGTCCTGATCC
TTTTTTAAACTACAGAGAAGACTCCTTATACTCCCCACTTTCTGTTGAAACTATGAGTCCTTCTTTAAGC
AAGAGCGTAAGTAGCAGTATTTCAGATTTGAGTGGCAGTAAAACATGTAGCTCAATGGTAGATCTTCCTG
CTTTGGAAAGTCCTGTGGGGTCTATGTCAAATTTGGATTTGAAACTTGGTGCATCAAAAGTGTTTGCAGA
AAGGAAGTCTGATATTCAGGATGAAGAGTTATTTGAAAGAGCACCTTACATCCCCATGAGCACTATAGAT
GATTGCCCACTTCTGAATCTTTCTGAGAACAAGATGTGTGGACCACAAGGATATCCTCGGAGGAGATCTT
TGAGCCATAGCCCTTGTCGGCCTGTATTTGACTTGGAAGATGCCATCTCATCGCCAAGGATCTCTCCAGC
TGCCAGCACAACCTCTCTGTCTCCCAATTCACACATGGGAAGCTATGGAAAAGGCATTCGAAGTCGTAAG
GACAGATCAATGTTACTCATGGATAAAAGATGTAAGAACCTACGAGCCATTAGTAGTCGAAGCTTGTCTT
CATCTGCTATCGATCATGGAGGGGGATCTAGTAGAGCTGGCTACAAATACGTGACTAGTAATGGAAAAAT
AGTTCTTACAGAGAACTTACCTATAGCCCAGGAAGTGTTGAGTCCTATTAGCGGAGACCATAGGAAACAC
TTTAATTTACCCAAAGTTTGTGTAACATTAGTTGATGAATTAGCTAACACAGCAGAAACCGCACAGTTTA
TCAGTGCTCTGAAGGATATGCCCTTTAAGAGAACTGGTGCTACCTTTCAAGCACCCATGAATAGTCCTAA
AAGAATGAAATTTGAAAGTGGACACTCAACAAATGAAACTTGTCATACAAATGCTAGTGTGCTACTAAAC
TTGTTAATTAATGGAGAAGATACCAGTCATGGATACATTACCTATAATACCAAAATGGACACTAAGTCTT
GCCCGCAGTCTCCTTTGGCATCAAGGTTTGAAGACCAAATGCTAAAATCTGTGAATCTGTCAGCACTTCT
TGATCCAGAAGGTTCAGCTATTCCATCCTTGGCTGACATTACACAGCATGATGCAGAAGTTAATGCCCCC
ATTCATTCAAACCATCTTCTTCAAGGAGAGGACTTGCTGCATGCCTTGGACCAGACAGTGAGAGATGTGT
CTTCTCTTGTATAG
>KC149963.1:11-2146|Haliotis diversicolor|HIF1A
ATGACATCTAAAGACAAGAAAAGGAATAGCGACAAGAGAAAGGAAAAGTCCCGAGATGCGGCAAGATGTC
GCCGCAGCAAGGAGACAGAGGTGTTTTACGAGTTGGCCCAAAATCTGCCGTTGCCAAGCAGCGTGAGCAC
CCAACTGGACAAGGCCTCCATCATGAGGCTGACCATCAGCTTCCTGAAGATCTGCAAGATCAGAGAGGAG
AAAAAGTGGCATGATGATGACGAACATTGCGAGGATGGTGAGATCCAGAAGCGTCTTCATCAGATGTACC
CAAAAGCCTTGGAGGGGTTTGTCCTCATCCTCTCTCGGGAAGCTGATATTGTATACCTGTCTGAAAACAC
AGCCAAGTTTCTCGGCATCCAACAGATTGAACTGATGGGACAGAGCATTTTCGACTTCACTCATCCATGT
GACCATGAAGAGATCCGTGACATGATGTCAGATCGTCCTCATGGCTCCAAGGCAGTGTCCGAGGAGCGCA
CACTCTTCATCCGTATGAAGTGCACACTCACCAGCAAGGGCAAGAGTGTCAACCTCAAATCAGCAACATA
CAAGGTGATCAAGTGCACAGGAAGGCTGGTAGTGGCCAAGAAGAGCAAGAAGGACTCTGACGATGCCTCT
ATGTACCCCTACCTGCTGGCTGTTGGGGAGCCCATCCCCCACCCCGCAAACATCGAGGCCCCCCTCGACA
GCAGCACTTTTCTCAGCAAACACAACATGAACATGAGCTTCACCTACTGTGACGACAGAATCCAGGATCT
GATTGGCTACAACAATGACAATCTGATTGGTAAATCCCTCTACAACTACCATCATGCACTAGACAGCGAG
ATTGTGGAGAAAGCTTTCAAAGATCTGTTTGCCAAGGGACAAACAATGACGGGTCAGTATCGGTTCCTGG
CCAAGAATGGAGGCTACGCCTGGGTCATCACGCAGGGAACTATCATCTACAACAACCGCACACAGAAGCC
CCAGTGGGTCGTCTGTGTCCACTATGTCCTCAGTGCCATACAGGAGAAGAACATGATTTTGTCAGAGGTT
CAGCAGCAAACAGCTGAGGACCTCTTGTCCTTCAAGATGGAGCAGAGCACGGACAAGATATTCGGACCCA
GGACAAAGGACATGGAGCAGAACTACTTTGTTCCTGAGGAACTCAAGAACAACATTACCCTGGTCAACAA
TGAGCCTGCCGATCTGTCCTACCTGGCACCTACAGCTGGAGACGGCTGTGTCCAGCTCGGTTTCCCTGTC
TACTCCCAGGTTGCTGATTTCGCATGCATGGATAAGGACTTGCCTCCTCCAATGTGTAAGGAGGAGCCTG
ATCCTGTACCCAGAGACGTTCACCGCAACCAGGAGTTCAACAGCAACAACCCCTCACCTGCCTCTCTGTC
ACCCAGGATTCAGAGCCCCGATGAGTACCAGACAATAGCCAGCCCCACTGATGTAGATCTAATGGACAAA
TTCTTCTCAACAATGGACACCACACAGAAGGGAAGCTCTGATAGTGACATGGAGGATGTGGACCTGAACA
TGAGAGCTCCGTACATCCCCATGAATGCTGACGAGGACTTCAGTCTTGTCCCGCCCAGCACAGACTCGCT
CTTCTCACTGCAGAACGACTTCAACCCAGGACTATTTGGTCGGACCGAGTCTGTGTTTATGGACAAGAAT
GCTTTCGAAATCCCTCGTCGCCCTATGCAGCCAAGTGTTCGAGACATGATTGGGGGCAGCACAGTGGTGG
CCAGCATAGAACAGCCACCTGACACCATGTTACTACAAGTAAAACGGCCGCTGGACATGAATAGCCTGGA
AAAAGGGCCTCCTGTTGCGAAAGTCGTCAAACGGAATGATCCAAGACCCTTGCTTGGAGAAGGTTTGCCC
AGCAAGGAAAGCGTATTACTTAATTTATTACTCACTGGTGAAGATCGTAACCATGGTTACAAAGTCAACT
CATCTCTCCAACGAATGCATGGGTTTAAACACAATTTGTTCACGGATTTGACTCGCCAAGACTGTGAAGT
AAACGCTCCGACGCAATCTCATCATCTCCTGCAAGGCGAGGATCTGCGAGCAGCCCTCGATGCAGACTGT
CGGCTCAACAAGCGCAACATGACCGCCGCCATGTAG
>HM441076.1:104-2209|Crassostrea virginica|HIF1A
ATGAGCTCGACTACGAAAAGAAGGAACTCGGAGAAGAGGAAGGAGAAGTCCCGCGATGCGGCGCGATGTC
GCAGGGGGCGGGAGACAGAGATTTTCTCGGAGCTGGCGGAGCAGATTCCGCAGTACAGCGGCAGTCACGG
TCAGCTGGACAAGGCATCCATCATGAGGCTAGCCATCAGCCACCTGAAGATCAGCAAGATCATGGAGACC
CAGAGGAACAATAGGCACGCTCCGTGTGAGGAGTTTGATCCCCTGTACAGCAGAGCCTTGGACGGATTCG
TCCTCATTCTCTCCAACGAAGGAGACCTCATCTTTATCTCCGAGAGTGTCTCCAAGTACCTGGGTATACA
ACAGGTGGACCTAGTGGGGCAGTCTATCTACGAGTTTGTCCATCCCTGTGACCACGAGGACATCACTGAA
ATCTTCCACAGCAACGGACGCGACAAGAAGAAGAAGTCCTCAGACTGCTATCATACTTTCTTTGTTCGAA
TGAAGTGCACCCTGACCAACAAGGGAAAGAATGTCAACCTCAAATCTGCTACTTACAAGGTCATTAAGTT
TTCTGGGAAGTTGGTCAAGGATGAAGTGAAGAGGGAGGCTGGGGGAGATGGCAGTGCCCCCTATCTGCTG
CTGATCGGGGAACCCATCCCCCACCCCTCCAACATTGAGGTCCCCCTCGACAGGATGACCTTCCTCAGCA
GACACAATATGGACATGAAATTCACCTACTGTGATGACAGGGTAAAGGACTTACTGGGCTACAACTGCTC
CGATCTGATCAACAAATCCTTGTTTGACTACCACCATGCTACGGACAGTGAAGTCATCGACCATTCGTAT
CGGAACTTGGTTGCTAAGGGACAAGTGATGACCGGTCAGTATCGATTCCTTGCCAAGACAGGGGGACACG
TATGGATGATCACCCAGGGGACTGTGATCTACAACAGCCGTACCCAGAAACCCCAGTGTATCGTGTGTGT
CCACTATGTCCTCAGTGGAATTGAGAACCCCAGCTTGATTTTGTCCACTTCCCAGCAGTCTTACAGTCAG
CAGGTACCCATGCTGCCTCTGGAGGTCAAACTGAGCACCGAGGACGTGTTTCAGCCTCGCCCCGACAATG
TCAAAGTCGACGAGTTCTACTTCCCACCGGGCACCAAGATCCCCTCGATGAAGATTGATGAGAGCGTGGA
TCTGACTCACCTGGCTCCCACCTCCGGCGACACCTGTGTTCCCTTGATTGGAGATAAGTGCATCCAGTTC
TCGGATCAGCCAATGCCTGCCCTCAAAGAAGAGCCGGACATGTTCAGCACGCGGGTCTGCTCCCACCCCA
CCCAGTCCCCCCTGGCCACTCCCCCTTCTGTGAGCCCGGCCCCCATCAGCCCCATGGACTACACCACGCC
CCTCACCCCCAGTGTGGTGGACGCCATGGACAAGTTCTTCTCGGCGGTGGAGACCTACCCCAGAAACGAC
CAGGCCACTGCAGACCTGGACATGGACATGAGGGCCCCTTACATCCCCATGAACAAAAAGGAGGACTTCA
GCCTGCTGCCCCCCACCAGTGACGCCCTGTTCTCCATCAACAGCGACTTCAACCCAGGGCTGTTTGGTCG
CACCGAGTCTGTGTTTGTCCCCAAGGACAAGCTGTACCAGGATCCTCCCAAGGAACCACGCATGAGTATC
CGTGACATGTTGGTGGGGAGCACCGCGGTCGCCAGCATAGAGCAGCCGCCCGACACCTTCAACCTACAGC
TGAAGCGCCCCCTGGATATGAACAGTCTGGAGAAGGGGCCCCCTGTCAAGAAACGCTTCATCCAGGACTA
CCAGGAGGTGCCCAAAAAACACAGTGTTCTAATGAGTCTCCTGGTCAACGGCGAGGACCCGTCCACAGGG
TACTCCGTGGTGGGGCGCAAACCACCGCAGCAGCCGCCGCTGCCACAGGCCGAAGCCTATTATCCACTCT
TGGGGAAGGGGAGCCACTCTGGTGGTAAACAGATCGCCGCACTGCCGCAGGACGAGGAGGTTATGGAAAC
TCCGGATCTTTTGCTGCAGAATCCGGATCTGTTGGCTGCTCTGGAGTTGTTCCTGCCCAATTCGGAGCTG
ATGTGA
>XM_021497943.1:157-2442|Mizuhopecten yessoensis|HIF1A
ATGACTGCTTCGGGAAAACGAAGGAATTCAGAGAAAAGAAAGGAGAAGTCCCGCGATGCTGCTCGGTGTC
GGCGTGGGAAGGAGACGGAGGTGTTTTCGGAGCTGGCCAAAGAGCTGCCCCTTCCACCGTTTCTCAACCA
ACTGGACAAAGCATCAGTGATGAGAGTGGCTATTAGCCACCTCAAGATACGCCAAATCATGGACAAAATG
GATGTTCAAGATTTGGAATCCAAGGAGAGCCTTGAGGATGTTGACAACCTCTACGGGAAGGCTTTAGATG
GCTTTGTAGTCATTATTTCAGACAACTGTGACATAGCCTACGTGTCCGAGAGCGTGGCCAAGTACCTTGG
CATACCCCAGATTGACATGATTGGTCAGAGTCTGTATGACTTCACCCACCCATGTGACCACGATGAGATT
GCAGACATGATGTCAGCGAAGTCCCACAAGGGAATGGAACAGCAAGCTGAAGAACATAGCATGTTTGTGA
GGATGAAATGTACACTTACCAGCAAAGGCAGAAGTGTGAATCTCAAGTCAGCCTCCTACAAGGTGATAAA
GTTTACTGGGAAGCTGATAGAGATCAGGGAGGAGAGAATGGTACGGAAGGAAGAAGAGGAAGAGGAGGTA
GATGATTTGGATGAAGACATGGACCAGGAGGAGGAGGAGAAGATGGAGAAGGAGCCACGTCGCACTGGAT
ATTTCCTTGGGGTGGGAGAGCCCATACCACACCCCTCTAACATAGAGGTACTTCTTGATTGTAAAACTGT
CCTCAGCAGACACAACATGGACTCAAAGTTCACCTACTGCGACAGCAGGATGAAGGAATTGGTTGGATAC
AGTAGTGAGGAGTTGATTGGTAAATCCATCTTTTCCTATCACCACGCCCAGGATAGCAGTATCATTGACA
AGGCCTACAAGGACTTGTTTGCTAAAGGCCAGATGATGACCGGTCAGTACAGATTCCTGGTCAAGCAGGG
TGGATTTGTGTGGGTCATAACGCAAGCCACTGTCATCTACAACAGTCGCACTCAAAAGCCCCAGTGTATT
GTGTGCGTCCACTACCTCACAAGTGGAGTAGAACAGGATAACGTGGTTCTGTCGGATGTCCAGAAGGCTG
AAGTCAAGACAGAGAGGAAGAAGGATGTGAAGGAGGTTATCCAGTGGAGCTTTGGACCAAGCACAAAGGA
CGTATTCGTCAGTAAGACCCCTGAAGATGAGAAGGCAGACTTCTACTTCTGCGAAGATGTTCCGAAATCT
TGCAGCAAGCAAATGGACCTACAACATCTGGCTCCAATAGCTGGCGATGCTTGCGTTCCCTTGGATACAA
CTTTCTTCAATGGACCAGCTAAGCAGGAGCAAGGAAATAATGACCCGCACGTGATTGTCCTGAAAGAGGA
GCCAAGAATGCCGTTGTGCAGCGGACACGACCCAAAGATGATCAGTCCGACCAGCACAGCTTGTTCCACC
CCATTAAGTGCATCTCCCATGCACAGCCCAGCTCCTCCGATCACAGACGACTTCCTGATCACGATAAACC
CGGCCGATATTGTTGCTATGGACCAATTCTTCACCACCATGGACATGACACAGATGCAGATGTCGGATAG
TTGCCTAGCAGGGGAGGAAATAGACATGGACACCAGAGCCCCCTACATCCCGATGGACTCGAGTGATGAC
TTCAGCCTGCTGCCCCCCGCACCAGATGAGCTGTTTAATCTCGGCGGAGACTTTAATCCCGGACTGTTTG
GCCGCACTGAATCAGTTTTCACCTCGAAAGATAAGCTGTTCCCAGAGGAACCACCACAAAAGCGACGTCC
AAGTCTGTGGGACATGTTAGAAGGGAGTACGACTGTTGCCACACTCAAACGGCCTGTCGACAACGGCATC
ATGCAGATGAAACGGCCACTGGATAAAACCAATCAAGAGAAGGGTCCACCAATCGCCAAAAAGTCTCGCC
CTGATATAGGGCATAAATCACTGAGTCGAGGCCCATTGGGCAGTGACAGTGTTCTCATGAACTTACTTTT
AACCGGCGAAGACCACTCTTACGGATATAAGGTTTTTAATGCACGAAATGAAAAGACAGCAAATACATCA
TCAAACATTAAACAGTTACCCCCAAATGCTTCGAAGTGGGGCCTCACAAAAAGTGTGTTTCTACCTAAGA
TAACACAACACGACTGTGAGGTCAATGCACCGTCCTTCCCTTGTGACGGTCTGCTTCAAGGCGACGCTAT
AATACAGGCCTTGGAAAGAGATGCTTATCCCCAGCAAATTATTTGA
>NM_001305337.1:410-2506|Crassostrea gigas|HIF1A
ATGAGCTCTAATACGAAAAGAAGGAATTCGGAGAAGAGGAAGGAGAAGTCGCGTGATGCGGCCCGCTGTC
GTCGTGGGCGAGAGACGGAGATTTTCTCGGAGCTGGCGGAGCAGATCCCACAATACAGCGGCAGTAATGG
TCAGCTGGACAAGGCATCCATCATGAGGCTGGCCATCAGCTACCTGAAGATCAGTCAGATCATGGAAACC
CAGCGTAACAACAGACATGCCCCCTGTGAGGAATTTGACTCGCTGTACAGCAAAGCTCTGGATGGATTCG
TAGTCATTCTCTCTAATGAAGGAGACCTCATCTACATCTCAGAAAGTGTCTCCAAGTACCTGGGAATTCA
GCAGGTGGATCTGGTGGGACAGTCTATCTACGAGTTTGTACACCCATGTGACCATGAGGACATCACGGAC
ATATTCCACAGCAACGGCCGCGACAAGAAGAAGAAGAAGTCAGAGGAGTTCCACCATACCTTCTTTGTCA
GAATGAAGTGCACCCTGACCAACAAGGGGAAAAATGTCAACCTCAAGTCAGCAACATACAAGGTCATCAA
GTTTTCTGGAAAACTGGTAAAGGACAAGATAAAGAAGGAGTGTGGGGGTGAGGGGAATGCACCCTACCTG
CTGTTGATTGGGGAACCCATTCCTCACCCCTCAAACATTGAGATCCCCCTGGATCAGATGACCTTTTTGA
GCCGGCACAATATGGACATGAAGTTTACTTACTGTGATGACAGGGTAAAAGATTTGCTGGGTTACAACTG
TTCTGACCTAATGAACAAGTCCTTGTTCGATTACCACCATGCCATGGACAGTGAGGTCATAGACCAGGCC
TACAAAAACTTGATTGCTAAGGGACAAGTGATGACAAGGCAGTATCGATTCCTGGCCAAGACAGGGGGAC
ACGTTTGGATGATAACACAGGGGACTGTCATCTACAACAGCCGCACCCAGAAACCCCAGTGTATTGTGTG
TGTCCACTACGTCCTCAGTGGAATTGAGAATCCAAGCCTGATTTTGTCGACGGCTCAGCAGGTGTTTAGC
CAGCAAGTTCCCATGCTGCCCCTGGAGGTTAAACTTAGCACTGAGGACGTCTTTAAACCGAGGCCAGACA
ACGTCAAGGTGGACGAGTTCTACTTCCCACCGGGCGTCAAGATGCCGTCAATGAAGATGGACGAGACCGT
TGATCTGACCCACCTGGCTCCGACCTCGGGCGACACCTGTGTACCCCTGATTGGAGATGACTGTGTCCAG
TTCTCTCCAGACCAACCGATGCCAGCCCTGAAGGAAGAACCAGACATGTTCAGCGCCCGGATCTGCTCCC
ACGCCATCAAGTCCCCCCTCGCTACCCCACCGTCGGTGAGCCCTGCACCCATCAGCCCCATGGATTACAC
CACCCCCCTCACTCCGAGTGTCGTGGACGCCATGGACAAATTCTTCTCAAATGTGGAAACCTACCAAAGA
AATGATCAGGCCACTGCGGACCTGGACATGGACATGAGGGCTCCTTATATCCCCATGAACAAGAAGGAGG
ACTTCAGCCTGCTTCCTCCGACAAGTGATGCATTGTTCACCATCAACAGCGACTTTAATCCAGGGTTGTT
TGGTCGCACGGAGTCTGTGTTTGTTCCCAAGGACAAACTTTACCAGGACCCACCCAAGGAGCCGCGGATG
AGTATTCGTGACATGTTGGTGGGCAGCACCGCCGTGGCCAGCATAGAGCAGCCTCCTGACACCTTCAACC
TGCAGCTGAAGCGGCCCCTTGACATGAACAGTCTGGAAAAGGGACCTCCCAGCAAGAAACGGTTCATTCA
GGATTACCAGGAGCCGACTAAAAAGCACAGTGTTCTAATGAGTCTCCTGGTCAACGGGGAAGACCCACCC
ACAGGGTACTCCGTGAGGAAACCACAGCAACATCAGGCCAAGCCATATTTTCCAGCCATGGGACACAGGG
ACAGCCTCTCTGGTGGTAAACGCTTGCCCACAATGCCACAGACACAGGAAGTCATTGAGACTCCAGACCT
CTTGCTTCAAAATCCGGATCTATTGGCCGCTCTGGAGTTGTTTTTACCTGACTCAGAGCTGATGTGA
>XM_024437278.1:346-2616|Oncorhynchus tshawytscha|HIF1A
ATGGACACAGGAGTTGTCCCCGAAAAGAAAAGCAGGGTGAGCTCGGACCGGAGGAAGGAGAAGTCCCGGG
ATGCGGCGCGATGCAGGAGGGGGAAGGAATCTGAGGTGTTCTACGAGCTGGCCCAGGAGCTTCCCCTGCC
CCACAGCGTCACCTCCAACCTGGACAAGGCCTCCATCATGAGACTGGCCATCAGTTACTTGCACATGAGG
AATCTGCTGAGCACAGACGATGAGGAGGAGCAGGAGGAGAGTGAAATGGACTCCCAGCTGAATGGCTCCT
ACCTGAAGGCTATAGAGGGCTTCCTCATGGTGCTGTCTGAGGACGGGGACATGATCTATCTCTCTGAGAA
TGTCAACAAGTGCTTGGGTCTGGCACAGATTGACCTGACAGGACTTAGTGTGTTTGAGTACACACACCCC
TGTGACCATGAGGAGCTGAGGGAGATGCTGGTACACAGAACAGGGACCTCTAAAAAGTCCAAGGAACCAA
ACACAGAACGCAGCTTCTTCTTGCGGATGAAGTGTACCCTCACCAACAGGGGGCGCACTGTCAATGTCAA
ATCAGCCACCTGGAAGGTTCTCCACTGCTCAGGCCATGTGCGGGTCCATGAATCCCCAGCTGAGCAGAGC
CCCGGTGGGCACAAGGAGCCGTCCGTCCCCTACCTGGTGCTGGTCTGTGACCCCATCCCCCACCCCTCCA
ACATCGAGGCGCCGCTGGACACCAAGACTTTCCTCAGCCGCCACACACTGGACATGAAGTTCACCTACTG
TGATGAGAGGATCACTGAGCTGATGGGCTATGATCCAGAAGACCTGTTAAATCGCTCTGTGTATGAGTAC
TACCACGCCCTGGACTCAGACCACCTCATGAAGACCCATCACAACTTGTTTGCGAAGGGCCAGGTGAGCA
CAGGCCAGTACCGCATGCTGGCTAAGAGAGGAGGCTTTGTGTGGGTGGAGACTCAGGCCACTGTTATCTA
CAACAACAAGAACTCCCAGCCCCAGTGTGTTGTGTGTGTCAACTATGTGCTCAGTGGCATTGAGGAGGAG
AAGATGATGCTGTCTCTGGAGCAGACGGAGGATATGAGGCCTGTGAAGAAGGAGCTGGAGGAGGAGGAGA
GCTCTGAGCCAGAGGTGTCCCCTGTGCTCCTGAAGGAGGAGAAGAGCCCAGAGCTGGATGTGATCAAGCT
GTTCACCCGGGCGGTGGAGACCCAGCCCCTGTCCAGCCTGTATGACCGACTGAAGGAGGAACCAGAGGCC
CTCACCCTTCTGGCCCCGGCCGCTGGAGACACCATCATCTCCCTGGACTTCAGCAGCCCCGACTCTGACA
TCCTGCAGAAGGAGGTGCCTCTCTACAAGGATGTGATGCTGCCCTCCACCAGTGACAAGCTGGCCCTGCC
ACTCTCTCTGCTGCCCCCCAGTGATCAGCACCTGGTCCCCAACACCTCAGTGGACACCACTGAGGTGTCC
ACTGGTCCAGACTCCTCCAGCACCCCAGGCAGCCACAGCTTCACTGAGCCTGACAGCCCATTGGACTTCT
GTTTCCCAATGGAGTCTGACATCAGTGCTGAGTTTAAACTGGACATGGTGGAAAGACTGTTTGCCATCGA
CCCAGAGCCAAAGACTCCTTTCACCTTACAGGCCATGGAGGACCTGGACCTGGAGATGTTGGCTCCGTAC
ATCCCCATGGATGATGACTTCCAGCTGCGCACCCTGTCCCCAGAGGATCCTCTGTCTTGTGGCCCAGCCC
AACCCCTAGAGTGCTCTTCTGTGCACCTCACCCAGGAGGTCCACCGCTACCCTGGCTCCCCCTTCAATGC
CCCAGGCAGCCTGGCAGCTTCCCCAGCCCTGGCAGCCCCGGAGCCAGCAGATAGCCCTTGCCCTGCTTCC
TTACTCACCAAGACGGTGCCTCAGATGGACAGGGAGATCTCCCTTAGGTCACTGGCCTCCCAGAATGCAC
AGCGCAAGAGGAAGATGTCTCTGTCTCAGGCTGTCGGAATAGGGGGATTGCTCCAGGACCGTCCTGGTCC
AGGTAAAAAGCTCAAAGTGTCTGAGCTGAGCCATGCTGATGCTCCCTCCAACAGGACCATACTGCTCCTG
CCTACAGACCTGGCAAGCCGTCTGCTTGGCATCTCATCGGAGGGCAGCGGCTCACCCTTCACCCTTCCTC
AGCTGACCCGATATGATTGTGAGGTCAACGCCCCCGTGGGGGGTCGCCAGCTCCTGCTGCAGGGCGAGGA
GCTCCTGAGTGCCCTGGACCAAGTCAACTGA
>XM_005986412.2:94-2520|Latimeria chalumnae|HIF1A
ATGGAGGGGCTGATCGTCACCGACAAGAAACGAGTTAGCTCAGAGCGCAGGAAGGAAAAATCCAGAGATG
CAGCTAGATGCCGGAGAAGCAAAGAGTCAGAAGTCTTCTACGAACTGGCTCACCAGTTGCCACTTCCTCA
TAATGTCACCTCTCATTTGGACAAAGCCTCTATAATGAGATTGACCATCAGCTATCTGCGTATGAGGAAA
CTGCTTGGTGCTGGAGAATTTGAGGCAGAAGCTGACCTGGACAAGCAGCTGAATAGCTGTTATTTGAAAG
CCTTGGATGGATTTGTTATGGTACTTACAGAAGACGGGGATATCATTTACTTGTCTGAGAATGTCAACAA
GTGCATGGGACTTACTCAGTTTGAGTTGACTGGGCACAGTGTTTTTGATTTTACACACCCCTGTGACCAT
GAAGAGTTAAGAGAAATGCTCACACACAGAAACAGTCCAGTAAAAAAAAGCAAAGAGCAGCATACAGAAC
GCAATTTCTTTCTTCGAATGAAGTGCACCCTGACTAGTAGAGGCCGGACTGTCAACATTAAGTCTGCTAC
GTGGAAGGTGCTGCAGTGTACGGGTCACATTCAAGTATATGAGACTTGTAAGGGGAAAACCCACTGTGGG
TATCAGGAGCCTCCCATGACCTGTCTGGTGTTAATTTGTGAACCCATCCCACATCCATCCAACATTGAGG
TTCCGTTGGACAGCAAAACCTTCCTGAGTCGTCATACGTTGGACATGAAATTTTCCTACTGTGATGAGAG
AATTACAGAGTTAATAGGATACCAACCAGAAGAACTGCTGGGTCGTTCAGTCTATGTATTATATTATGCT
CTGGACTCAGATCACTTGACTAAAACTCACCATGACTTGTTCACTAAGGGCCAGGCTACCAGTGGGCAGT
ACAGGATGCTGGCTAAGGAAGGTGGATATGTCTGGGTTGAAACTCAAGCTACAGTGATCTACAATACCAA
AAATTCCCAGCCGCAGTGTGTCGTCTGTGTCAATTACGTCCTGAGCGGTGTTGTGGAGAAAGAGTTGGTC
TTCTCAATTGGGCAGGCCAAGAAAACAGTGGAGTCTGTTGAGTCACCAGACGCTAAGATAACTCAGCTTT
TCAGCAAGATCAAACCAGCAGAAGATTCCAACAGCCTCTTTGACCAGCTGAAGGAAGAACCAGAAGCATT
GACTTTGTTGGCACCTGCTGCTGGAGACACTATCATCTCACTGGATTTCAGCAAATCTGACTCTGAGGTT
CAGCAGTTTGATGAAGTTCCATTGTATAATGATGTAATGCTGCCGTCATCCAGTGAAAATCTGCAAAATT
TAGAGATGTCTCCGCTTCCTGCTTCTGAAACTACCGAGGCACTGTGTAGTAGTACGGATCCAGCCCTAAA
CATGGAAGTTGTGACAAAATTAGAGCCAACCCCAGAGCCACTGGACCTGTCGTTTTCTGTTCCTCAGACA
CAAGACAGACCGAGCACCCCCTCTGAACACCACACTAGCCAAAGTACACCACAGCCAAAGAGCCCACCTG
ACTACTGCTTTGAGGTTGACGACGATATTGTCAGTGAGTTCAAGCTGGATCTGGTTGAGAAACTTTTTGC
CATTGACACAGAACCAAAGAGCTTTTTCTCTACTCAGGAGGCTGAAGAGCTGGACTTAGAGATGTTGGCT
CCTTACATCCCAATGGATGACGATTTCCAGTTACGTTCATTCGACCAACTCTCTCCTCTGCAGAGTGGCT
CTGAAAGCCCACAAAACGTGGGCAGTGTGACCAACCTATTTCACCAGGCACAAGCACCAGTTTCTTCCTC
TGAGAAAAGCACATCGGCAACAAAAGAAATAACAGAAGAGATTAAGACCGTGAAATCGATACAGTCTCCC
AGTCACATAAACAGTGCCCCGGCATCACCTTACAGTGGTAATAGAAGCAGAACGGCTTCCCCTGTCCGAA
CAGGTGTTCAGGGAAGTGGATTAGCAGAACCAGCAGATAGATCCTGCCCAGGAACACCTAATGTGTCACC
AGTCACTCTTAACAAAAGAACCATCACTCTGAACAAGGAATTAAATCCTCTGACAATACTTTTGCATAAT
GTACAGAGAAAACGAAAACTGGAGAATGAAGCTTCCCTGTTCCAAGCTGTTGGAATTGAGACCTTGTTTC
AGGATGCAGATAGTTCTGGGTCAAATGCAGGTTGTAAACGCACAAAAGGAATCCAGTCTAGTCCCCCAAA
TGGCCCTCAACAGAAGACACTCATATTATTGTCTACAGACCTGGCGAGTAGACTCCTTGAGCGATCAGAG
GATAATAGGCTGCCTCAGCTTACTCGCTACGACTGTGAAGTAAATGCTCCGATACAAGACAGCAGGAACC
TGCTGCAGGGGGAAGAACTTCTTCGAGCTCTTGATCAAATCAACTGA
>EU144225.1|Cyprinus carpio|HIF1A
ATGGATACTGGAGTTGTCACTGAAAAGAAAAGGGTGAGCTCGGAGCGCAGGAAAGAGAAGTCCAGGGATG
CGGCTCGATCTCGCAGGGGAAAGGAGTGCGAGGTGTACTACGAGTTAGCGCAACAGCTCCCCCTGCCACA
CAATGTAACCTCCCACCTGGACAAAGCCTCCATCATGAGGCTGACCATCAGCTACCTGCGCATGAGGAAG
CTGCTGAGCTCTGATGAAGAAGAGAAGGAGAATGAACTGGAATGTCAGCTGAACAGCTTTTATCTGAAGG
CCTTGGAGGGTTTCCTCATGGTCCTGTCTGAAGATGGAGACATGGTTTATCTCTCTGAGAATGTCAGCAA
GAGCATGGGCCTCACACAGTTTGATCTGACTGGTCACAGCATCTTTGAATTTTCACACCCATGTGACCAT
GAGGAGCTGAGAGAGATGCTGGTCCATAAGACCGGATCCAAAAAGACCAAGGAACAAAATACAGAGCGCA
GCTTCTTCCTGCGTATGAAGTGCACACTCACTAGCAGAGGGCGGACTGTCAATATCAAGTCTGCTACGTG
GAAAGTTCTTCACTGTGCTGGTCATGTCCGTGTGCAGGAGCGCAGTGAGGCTTCAGGAGACTTGGGCTTT
AAAGAGCCTCCTCTGACCTACCTTGTGCTCATCTGTGAGCCCATTCCTCATCCCTCGAACATCGAGGTGC
CTCTGGACAGCAAGACCTTCCTTAGCCGCCACACTCTGGACATGAAGTTCTCGTACTGTGATGAAAGGAT
CACAGAGCTGATGGGATATGAGCCAGATGATCTGCTGAACAAGTCTGTGTACGAATACTATCATGCCCTG
GATTCAGATCACCTCACCAAGACACATCACAACTTGTTCGCCAAGGGCCAGGCCACCACAGGCCAGTACC
GCATGCTGGCTAAGAAAGGTGGTTTTGTGTGGGTGGAGACTCAGGCCACTGTTATCTACAACCCCAAGAA
TTCTCAGCCACAGTGCATTGTGTGTGTCAACTTCGTTCTCAGTGGCATTGTGGAGGGGGATGTTGTCCTG
TCCTTGCAGCAGACTGTGACAGAGCCCGAGGCTGAAGAGAAAGAGAACCAGGAGATGGAAGATGAGGCCT
CTGAGGTGGACATACTCAAACTTTTCAAGCCAGAAAGCCTCAAGTGTCCCATGGAGAGCTCTGATCTTTA
TGAGAAGCTGAAAGAGAAGCCTGAGGCACTTACTGTGTTGGCGCCTGCTGCAGGAGACACCATCATCTCT
CTGGACTTCAACAACTCAGATTCTGACATGCAGCTGCTGAAGGAGGTGCCCCTCTACAATGATGTCATGC
TGCCCTCCAGCAGCAAGAAGCTGCCCATCAGTCTGTCTCCTCTGACGCCCAGCGACTCTGCCCCAGTCCT
GACCAAACTAGACACCGGAGCGGAGGACTTCCCTTTCAGCTCTGCCTCTGATCGTGGTCCAGACTCCGCA
AACACACCTTCCACATCTGGACTGGGCTCCTCGGGGCCAAACAGCCCCATGGATTACTGTTTCCAAGTAG
ACTCAGACATCAGTTCTGAATTCAAACTGGACCTGGTTGAGAAACTGTTCGCTACTGATACAGAGGCAAA
GACCCCTTTTAGCTCCCAGGCCATGGAGGATCTCGACCTAGAGATGCTGGCCCCATACATCCCCATGGAT
GACGACTTCCAGCTGCATCCCTCTCCGCTGGATCCGCTGCTTCCCTCTGGCCCTCACTCTGTGTCAGCCA
TGAGCTCCCTGTTCCAGCCCTTATCCTCCCCTGCATCTCCAGCCTCTTCCTCCAGCAGCGTAGTGAAGCA
GGAGCCGTCATCACGGGCCCCTTCACCCTTGCACCTGCTACAGGAGGTGTGCAATGCCCCTGTCTCACCC
TTCAGCGGCAGTCGGGATGTTTCCCCTTCTCGGTCCCCCGCCCCACAGAGCAGCAATCAGCTCAACAACA
GAGAGCTGTCTCCAAAGATGTTAGCCATCCAGAATGCCCAACGTAAGAGGAAGTTGGAGGAAGTGACATC
ACTTTGTGAGGCTGTTGGACTGAGTGCTTTGCTTCAGAGTGTGGACAGTGCTATAGAGCCTGGAAAGAGG
GCAAAGGTTTTAGAGGTTAAAGGATCGAGTGTGCTTGGAGGAAATAAAACCATTCTCATACTGCCCTCTG
ATGTGGCCAGTCGCCTGTTGTGCAGTTCTTTAGAGGGCAGCAGCGGGCTGCCTCAGCTAACACGCTACGA
CTGCGAAGTCAACGCTCCCGTGCAGGACCGCCATCACCTGCTGCAGGGAGAGGATCTCCTGCGTGCTCTG
GACCAAGTCAACTGA
>XM_007903838.1:267-2771|Callorhinchus milii|HIF1A
ATGGAAGACTCTGAAATGCAGACGGACGACGACACCGCCGGTCAGGTCAACCCCGAGAAGAAACGTGTTA
GCTCAGAGCGGAGAAAGGAGAAGTCTCGTGATGCTGCCAGGTGCCGAAGAAGCAAAGAATCTGAGGTCTT
TTATGAGTTGGCCCATCAGCTGCCATTGCCTCACAGTGTCAGCTCTCACCTGGACAAGGCCTCCATAATG
AGATTGACCATCAGCTATCTGCGAATGAGAAAATTACTTAGTCCTAGGGATGTTGAGGTGGAGCCTGATC
GAGAGAAACAGCTCAACAGCTTTTACTTGAAGGCCNNCGGAGGGATTTGTTTAGTGCTGACACAGGACGG
AGATATGATCTACATGTCTGAGAATGTCAACAAGTATATGGGACTAACCCAGTTTGAACTGATCGGGCAC
AGCATCTTTGATTTCACGCACCCTTGTGATCATGAGGAAATGCGGGAAATGCTCTCACACAGGCAGGGAC
TTCAGAAGAAGGGGAAGGACCAGATCACAGAACGCAGTTTCTTCTTGAGAATGAAATGTACACTCACCAG
CCGGGGCCGGACTGTCAACATCAAATCCTCGTCTTGGAAGGTGCTTCACTGCACAGGGCACATTCAAGTA
CATGAAGGCAGTGATGAGCAGACCCCTTGTGGCTACAAGGAGCCACCCATGACCTGTCTGGCATTGGTTT
GTGAACCTATCCCACACCCATCCAACATTGAGGTACCTCTGGACAGCAAGACATTTCTGAGTCGTCACAG
CCTAGACATGAAGTTTTCCTACTGTGATGAGAGGATAACTGAATTAATGGGATATCAACCAGACGAACTG
CTGGGTCGATCTGTCTATGAATACTACCATGCTATGGATTCAGATCATCTGACTAAAACTCATCATGACT
TGTTTTCTAAGGGCCAGGCCACCACATGCCAGTACAGGATGTTGTCCAAGGAAGGTGGTTACGTTTGGGT
CGAGACTCAGGCTACAGTGATCTACAACACAAAGAATTCCCAGCCACAATGCATTGTCTGTGTGAACTAT
GTTTTGAGTGGTGTTGTTGAAAAAGGGGTTGTCTTTTCACTGGATCAGACTGAGAGTGTACCTGTAACTG
ATGAGTCACCTGACACAATTGAGACAACTGGCAAGAGCTATAATTCACCCACAGATCAAGAATCTAATGA
TCTTTTCAACAAACTGAAGGAGGAGCCTGAAGCTTTGACTCAACTTGCACCAGCTGCAGGCGACACAATT
ATCTCCTTGGATTTCAGTCCTTCAGATTCAGAAATGCAGCATTTCCCACTCTACAATGATGTCATGTTAC
CATCCTCAACAGAACAGAAGCCTGTAGAGTTGTCGCCCCTTCCTCCCTCTGACCCCACTAAGTCGCTGTG
CAGCACCACGGACCCAGCCTTGAATTTGGAAGCAATTACCAAGCTTGAAACAAACCCAGAGTCACTGGAA
CTTTCATTTACCATTCCACAAATGAAGGAGCAGCCTAATAGCCCTTCCTGTCCCAGCACCAATCAAAGCT
CACCACAACCCAGCAGTCCATCAGAATACTGCTATAATGTTGATACAGACATGTCCAATGTGTTTAAACT
GGATATTGTTGAAAAGCTCTTTGCAGTTGACCCAGAGGCCAAAAACCCATTCTCTGTTCAGGATGTTGAT
GGCTTGGATTTGGAGATGTTGGCTCCATACATCCCAATGGATGATGATTTTCAGCTTCGATCATTGGACC
AACTTTCACCCCTCACAGATATTCAAGCCAGCCCACCTCATTCACAGAGTGTAAGCAGTATTGTGAACCT
CTTCCAGTCAGCCCCAAAATCTGCTAAGAACTCCACTGAGAAATACGCACCAGCGTTAAAAATTTCTTTG
GAAAACACTGAGTCTCTCTCTGCATCCCAGTCTTCCCCTTCTCCCCTGCACATGATGGATGAAGTCAGTA
GTACTCCAGGATCACCGTACAGCAAACCAACCAGCAGAACCGCTTCTCCCGTCCGAACGAGTGGAAAAGG
ATTGCTGTCTGAACAGATGGATGCTTCACGTTCAGGAAGTCCAATGTCTCCAGTGAAACCAGTGCTGACT
TATAACAAAAGATCTGCAGCAGGAGGAAACCTGCAGGAAGAGGTGGACGCCAAGTTGCTGTCTTTGCACA
ACTTGCAGCGGAAACGCAAGATAGAAAATGCAGCCTCTCTTTTTCAAGCCGCTGGAATTGGGTTGTTGTC
CCAGAATGACATTATTCCTCCAGTGACAGCACCGCAGATTTGGAAGCGTGCAAAAAGATCTGATACCACG
AGCATCGCAACTAAAGAAAAGACGTTGGCGTCGTTGCCCACAGACACAGTGAGCAGACTCCTTATGCACT
CGTCAGAGACTAGAAAATTGCCGACACTCACCAGTTACGATTGCGAGGTGAACGCACCTATCCAAAACAA
CAGAAACTTGCTTCAGGGGGAAGATGTGCTCAGAGCGTTGGATCAGGTCAACTGA
>ENSPMAT00000000148.1|Petromyzon marinus|HIF1A
CCGCCGACCTTATCCCTCCCAAGCAGGGTGAACTCTGAGCGGCGGAAGGAGAAGTCTCGC
GACGCTGCGCGATGTCGGCGCAGCAACGAGACGGAGGTGTTCTACGAGCTCGCCAACGAG
CTGCCTCTCCCCCACAGCGTCACCTCGCACCTCGACAAGGCCTCCATCATGCGGCTCGCC
ATCAGCTACCTGCGCATGCGCAAACTGTTGCACAACGGAGCGGTGGTTGAAGACTGCCAA
GAAGAGATGGACAGCCTCTTCGGCAAGGCCCTGGAGGGCTTCGTCATGGCCCTCACGGAG
GAGGGCGACATGGTGTTCCTGTCGGATGGTGTCAACAAGTGTGTGGGCCTGGCCCAGGTG
GACCTCATGGGTCACAGCATCTTCGACTTTGTTCACCCATGTGACCAAGAGGAGGTGCGG
GAGATGCTCGTATACAGACAAGGTGCGTCGGTAAAAGCCCCTCCCTCGGAAGTCTGCCAG
NTCATGAGGATGAAGTGCACGCTCACGAATCGCGGGCGCACCGTCAACCTCAAGTCCGCA
TCGTGGAAGGTGCTGCACTGCAGCGGGCACATGAAGCTGTACGAGGGCAGCGCGGCGAGC
GCCGGCGGGAAGAGGGCTCGTNATCAAGTTTTACTTTTAATGAAGAGCAGAACTCCCCCG
GCGAGACGCGCGAACCAGCAAAGTGCATTAGACTTTCAAACGTTCCAAAACCCACATGTT
AAATTTATGGTGCATGCGTGCTGCACTGAATGCACAACTGAGCTTATTTTGATGCTCTTC
GAGAACCTCCCGGAAGAGTTACACTTCAGTGCAACGCCCACTACAGGCCACACCGCGCAC
GCGCACCCCCTTGTGTGCTCTAGCCACGCAGTGTTTACCAAGGGCCAGGCCGTGACGGGG
CAGTACCGCATACTGGCCAAGGGCGGGGGCTACGCATGGGTGGAGACCCAGGCGACCGTC
ATCTACAGCTCCCGCAACTCCCAGCCGCAGTGCGTCGTCTGCGTCAACTACGTGCTCAGC
GGGATCGTGGAGAACGACACCATCTTCTCGCTGGAGCAGACCGAGCGTCTCTTCAAGCCC
AACAAAGCGGCGGTGGGACAAGTGGCGAGCGAGGGCACGGATGAGGAGGAAGACATGGCG
CTGCTCTACACGCAGCTCAAGAACGAGCCCGACGAGCTGGCACAGCTGGCACCCACGGCC
GGCGACGTCGTGGTGCCCCTCGACTTTGGCACGGGCCTGGCGTCGTTCGACGACGTTCCG
CTCTACAATGACGTCATGATGGCCGCCTCGCCCGAACCCATGCCGTCCCCGGCGACGCCG
ACCAAGGCTTTCGCCGAGCTCCCTGCGGCGGTGGTGGCGGTGACGGAGGCCGGCCCCGTG
GGCGACCCGTCCCTCACGGCGCCGCAGCATTCGTCCGGTCCTTCGTCGCCCTCCGGCTCC
CCGGCAACAGCTCCGTCCACGGCGCCGAACAGCCCCAGTGATTACTACTCGGCCGTTGGG
GGTGACCTGAAGGTGGACCTGATTGAGAAGCTGTTTGCCGTTGACTCGGAGATCAAGGAG
GTTAGCCGGGTAAAAAGTCTTGATGACATGGACCTGGAGATGCTGGCACCGTACATCCCG
ATGGATGGCGACGACTACCAGCTGTGCACGCTGAGCCTGCAGGACTCGCTTACGCTGCCG
CCCGACGGTCCCCTCCCATGCCTCACGCATTCACAGAGCGAGCGGTCATCATCATCGTCA
ATGGTGGATGCTCCGACCCCGGCCTGCGGCCCCACATCATTGCCCCCCGCCGCCCCGCAG
CCCCCGTCGCCGTCGCTAGCGGCACCGGAAGGCCCTGCCTCCCCGTCGAGCCGGCACACG
GCCACGATGCCGGCAGAGGATGCAGAAATTTATCTTTTATCAATAATATATAATAATGCT
AATAATAAGAATGTTACGCTGTATTCTAGTGTGATGAACATGCGTGGATTCGAACGTGAG
TCTGTGGGTCCAGTGAAAAAAATGCCTAAACACACCATCTCACATGCTGAAGCAATTTTC
TCCATTTCTCCCTACGCCGTGGTTCAATCCACAGACCTCGTCAGCCGGCTGCTGGGCCCG
ACTCTGGAGGACATCACGCTGCCGATGCTCAACAGCTACGACTGCGAGGTGAACGCTCCG
GTGCAGGACAGCCGCACGCTCCTGCAGGGTGAGGAGCTGCTCAAGGCCCTCGACCAGCTG
TCCTGA
>XM_013531134.2:129-2747|Lingula anatina|HIF1A
ATGTGCCGCTCAGTGGTTAAAGCACGTCACAACAACCACGAAGACCTTGACATAGAATATTTTGCTGGAA
AATCAGAGAAAACCAATCAGGATCAGGAAGCCAACTCATCCGTTAAAAGGGACCCAGGCAGAAGAAAAGA
AAAATCACGTAATGCAGCTCGCGAACGTCGGGGAAAGGAAGCTGAGGTGTTTTCTGATTTGACCAATGAA
ATCCCACTGCCCCAGAATGCCACTGCTCAGCTGGACAAAGCCTCCATAATGAGGATCTCCATTGCTTACC
TGAAACTCAGGTCTTTAATGGAGCAAGGAGCTAAACCAGAGCCCCCAAGAAATGCCCTGGAGAAGAAAGC
GGATCAATTATTCATGAAGGCTTTAGAGGGGTTTCTGATGGTTATTTCCAAGGAAGGTGACTTGGTGTAT
TTGTCTGAGACTGTCACCAAGTATTTGGGGCTATCAAATGTTGACTTCATTGGGCACAGCCTTTTTGACT
TCACACACCCATGTGACCATGAAGAAATGAGGGAAATGCTCCTCCCAAATTGCCATCACCTTAAGAACCC
CATGGACAAACGCATTTTCTTCATGCGTATGAAATGCACATTAACAAGAAATGGCCGAAATGTCAACCTG
AAGTCAGCAACGTACAAGGTCATAAAATGTTCTGGACACCTGATACCACACACAGAAGAATTGGCCATGA
AATTAGGCTTGAAGGATGGAAAGGATCTCACTTGTATAGCATTGATAGGGGAACCTATACCACATCCATC
CAACATAGAGATCCCACTGGATAGTCGCACATTCCTTAGTCGCCACAGCATGGACATGAAATACACTTTC
TGCGATGACAGAATTCAAGAACTTGTTGGATATGGTGGTGACGACTTGATTGGGAAGTCTGTCTATGAGT
TTCACCATGCTTTGGATAGTGAAGAAATAGAAAGATCATATAAAACTTTGTTTTCTAAAGGCCAGACTGT
GACTGGGCAGTATCGTTTCCTGGCCAAAGATGGCGGTTTCGTCTGGGTGGTTACAGAGGGCACTGTGATC
TACAACAGTCGTAACCAAAAACCACAGTGTGTAGTCTGTGTCAACTATGTTCTTAGTGGTATACAGCAGG
AGAAGGCCATCATGTCCAACTTCCAGAGCACTCCAGAGTATTGGCCGGTGGCAGACGTAGGCATTTCACG
GAAAACTGATAGAATCTGGGAGCCATTACCAGTTGATGCTAGTGGCACAAAGAAGGAAACTTCTACTTGG
GCAGATGATGAGGATCTGCTTCAATATGCTCCTGCCTTTGGAGATGCCTGTATTCCCCTGCCAATTCCAT
CCAGCTTCTCTGAAGAACTGTTTGATAAAGGAACCAGCATGTATGATGGGCCGTTTTTCGAGGATGACCC
TCTGTGTCCCTACCCAATGAAGAAGGAGCCAGATGCTAGAAATGAAAGTTTCAGGCAGTATGTTCAGCGC
AGCAGCGAATCTGTGTGCGACATGGACAGCAATTGTAGTTCCACCCCACCGTCTGAGCAGCAACATGTTA
GCCCAGCTGATACCCCGGCTCCCCCAGAGGCTCTCCAGACACCGGTTAATCTGGACAGTGTGATGTTGGA
CAGACTGAAGGTCAGCGAGACTGGAATCTATGTGGACACCATGGACAATGCAGACGATGATGAGATGGAG
ATGTACATGAGGGCCCCCTACATCCCAATGGATTCTGATCAAGACTTCAGTCTGTTCCACTCCAGCTTAC
TACACCCATGTGTGCCAGACAATGAAAATACTGGGGATCGCTTTGCCAGAGGCAGCCAAGGCAATGCTCT
CCAGCGTAACAAAGATCCAAATTCTGCCAGTGGTTTGAAGACCATGTTGTGTGGCCCTCCTCCTGTCTCC
AGCACTCGCCTTGCATTTCTGCCCAAGACAAGCCAGCCCCCAGAGCCCACTCACCTGCCACCTATGACCA
GCAGCACAAGACAAGTTCTGTCCAGCAATAAATCCCTGGCCTCTGCCCTGTTAGATAACACAGGCAAATT
CTTGGTCAAGCGCAGATGTCCACCACCAGCACCACCACCAGATGGCAGCCCTGTTGCAGCCCCTCCTGCA
CACAGTAACTTGTGGGTTCGTGACAAGCACCCACTGGGACCAGCAGATCTACAAGAGGGACCGCCACTCT
CCAAAGTCCTCAGACTGGACACAGGTCAAGGACAGACAAGGAAGGATAAAGTTTTAGCTTCAGAACAAGA
TCAGAAGAGCACTGTTCTTATGAACCTTCTCCTGCGTGGGGAGGACCAAAACTATGGCTACAGAGTTCAT
TCCCAGCAGCCGCAGACCACCCATCAGAAACTGATCAGACCAACCCAGCAAGTGCTTATGGCTAGAAGAT
ATGATAAACATGAGACATGGGGCCCCCATCATGAACATAGCAACCATCACCACCACCACCCACAGCAGCG
ACATGATCTATTTCCATCCATAACTGAAACCGATATTGAGATGAACACGGCTCCTCCAATGACAGCACAT
GTGGCACACTTGCTCAGTGGAGAAGAACTGTTGAAAGCACTGGATTCTTCCTCCTCTGCCAGTGGTGGGC
ACCACCACCACCACCACCACCACTTCTAG
>AB425958.1:85-2613|Daphnia magna|HIF1A
ATGGCGACTCGCGCACCAAAGGAAAAGAGGCGGAATTCGGAAAAGCGCAAGGAGAAATCCCGGGAAGCTG
CACGCTGCCGCCGAAGCAAGGAATCGGAAATCTTTACCGATATGGCCAATTTACTCCCTGTGCCGGCCAG
TCTCAGCTCTCAATTGGATAAGGCATCTATCATGAGGCTGACCATAGCTTTTCTGAAAGCACAGTCTCTC
CTTGGCAACAGTGTCCAAGAACTGTGCAGTATGTGGAATGAAGAAAAATGTTCGATGGCCGACGCTTGTT
GGCCTCAAGCTCTTGGCGGATTGTTATTGGCTCTATCATCTGAAGGAGATATCATCTACCTGACTGAAAA
CGTAACCCAGCAACTGGGTCTCCCACAGATGGACCTGATTGGGCAAAGCATTTACGACTATTGCCACCCG
TGCGATCACGATGAACTCCGTGAAGTGCTTTCCCTTCGTCCTGATGGTGATTTAACGCGCTCTTTTTTTC
TCCGCCTCAAGTCAACAATAACGGCCAAAGGACGGAGTAATAATAACCTGAAAGCCGCCTCTTACAAAGT
TATGAATTGTTCGGGGCGCATTGTATTGGCGACTGCGAGCGCCCGTAATACTTATTCGCAAGAGCGAGCT
TTCGATGAAGAAGACGATTTACTAACTGAGGACGATTTGGAACTGGAGGCCAAGGCTCCGACTAGCCACT
TTCTCGTCATGGTCGGTGATCCCATACCGCATCCATCCAACATTGAAATGCCGTTGGACAGCTACACTTT
CCTTACCAAGCACACCTTGGATATGAAGTACACCTATGTCGATGAAAAGATTTACGAGTTTTTGGGATAC
ACGTCAGAGGATTTGGAAGGTCAGTCGGCGTATCAACTACACCATGCGCAAGACAACGAATCTATACTCA
AGAGCTACAAAACGATGTTTACCAAAGGGCAAATCCAAACCCCTCCTTATAGATTCTTGGCAAGGCATGG
AGGTTATGCTTGGGTCCAGACCCAAGCCACGCTCGTGTATGGCAACCGAGATTCGAGGCCACAAGCCGTT
GTATGTGTCCATACTTGTCTTAGCGAAATTGAGGATGGAGATCAAATCCTATTCGCTAGCCAAGCTGAAT
CGTCACCTATTAGTCTTGCCCACCGACCGCTGGCTGCTGCTCCTGGACCGTCAAGGAAGCCGCCCACTGA
TTGGGTGCCACAGAATATGACTTCTAAGCTATTTGTACCTAAGACTGCTGAAATGAACGAAGGATTCTTG
ATCTTCGACAAGCAAAATCGCGCGACTGTCCTGAAAGAGGAGCCAGAGGACTTGACGCACTTAGCCCCGG
TCGCTGGGGACACGTGCATCCCATTGGACATACCGTCCATCAGTTTCCCAGGCGACATTTTTGATGTTGA
GCAACTGACACCCGAGTTTTTCGATTGTCTGCCTCTAACCGGTTTTGATATCCCCTTGCTGATGGAATGT
GAGCAATGGATCGCTAGCGATGGCAGTGGTGCAATGGAGTCGGTCGATTTTTCCGTCCCTCCCGTTATCA
AGCAAGAAGATCCATTTATTTTTTTCAATAGCGAAACTCCTCTGCCGAGTAGCTCGTCTAATATGTCGTC
GCCCATGGCATCCAGCTCACAGGGCAATGAAGATTATGAGATAGATTATCGTATCAATGTTGCCAGTCCA
TCATTCATGGACGAAACTTTTATGGCATGCTCATCATTGAAGAGCTCGAAATCTCCTTTGGAAGATGAAG
ATGAATTGGATCGAAGAGCTCCTTACATATCGATGAACGAAAGCGACGATTTGCCGCTATTTGATCCATC
TGAGCTTTTTAGTGGTTTGGATTTGGAATGCTTGCCCATGCTACCTATGCAGAAAACTGGTTCGACATTC
AGCGAAACGGATCAATGTGTTCTCGTCAAGCTGTTACAACAAAGTGATCTGCCAAAACTAGAAGGAGGAC
CGCCAAAATTAATGGAATGCCGTCCGCCAGTTGTAAAGGAAAGTAGTCCTCTAGAGACAGTGGCTGCGTC
CTTTTTGGCTTCACAACAAGCACTCAAGCGCTGTAGTCTGGGCCCGGCTGATGATTCGAATCCCAAGCGA
TTGAAAGCGCCGAAATTGAAAATTCCGACAGCAGGGCCGTTGGCAACCCGCGTGGTACCATTGAAGCCAT
CGAGAGGCGCCACATCCAGTTTAATGGAATTGCTCATTGAGAGGCCCACGGAGCGGAGCAATCAATCATC
CAGCGTTCTTCAAAACTTACTGGTTCAGCAACCACTTCTAAAGAAGCAACTGCTGATGGAGCAGCAGGAC
CAGTTTTACGGTGATCGGTTCGACTCGTCTAGTGACGCGGGAAGCGATACAGACACGAAAGTTCGTCATC
CGGGAGCGTTCAGTTCGTTGAATAATTTCCCCTTTAATATGGAGGCGTCCCCCTGCTCTTCCGTATCGCT
CGATATTGACGCAGGCGATTTCTTTGACACGCTTAACATGTCCGGTGAATTTGTGGCCACGGACGGTGCA
ACCGAGTGA
>GL732533.1|Daphnia pulex|HIF1A
ATGGCGACTCGCGCTCCAAAGGAAAAGAGGCGGAACTCTGAGAAGCGCAAGGAGAAATCCCGTGAAGCTG
CACGCTGTCGTAGGAGTAAAGAATCGGAGATCTTTACCGATATGGCCAATCTACTCCCCGTACCCAGTAG
CCTCAGCTCTCAATTGGACAAGGCTTCTATCATGAGGCTGACTATTGCTTTTCTCAAAGCACAGTCTCTC
CTTGGCAACAGTGTCCAAGAACTGTGCAGTCTGTGGAATGATGACAAATGCTCGATGGCTGATGCTTGTT
GGCCCCAAGCACTGGGGGGCATGTTATTGGCTCTATCGTCCGAAGGGGATATCATCTACCTGACTGAGAA
CGTAACCCAGCAACTGGGTCTTCCACAGGTGGATCTGATTGGTCAAAGCATTTACGACTATTGCCATCCA
TGCGATCATGATGAACTTCGCGAAGTGCTTTCGCTCCGTCCCGATGGTGAATTAGCGCGCTCCTTTTTCC
TCCGCCTCAAGTCGACATTAACGGCTAAAGGACGGAGTAATAATAACCTGAAAGCCGCCTCTTACAAAGT
TATGAACTGTTCGGGGCGCATTGTTCTGGCGACGGCGTCAAGTGTTCGAAACAGCTTTTCTCAAGAAGGA
GCTTTCAATGAAGATGATGACCTAGCAACTGAAGATGATTTGGAAGTGGAAAAGGCCGTCAAGTCTCCTA
CTAGCCATTTTTTGGTGATGGTCGGCGATCCAATCCCGCACCCATCCAACATCGAAATGCCGTTGGACAG
CTACACTTTTCTCACCAAACACACTTTGGACATGAAGTACACTTACGTCGATGAAAAGATCTACGAATTT
TTGGGTTACATGCCGGAGGATTTAGAAGGCCATTCAGCGTACCAATTACATCATGCGCAAGATAATGAAT
CCATACTCAAAAGTTACAAAACGATGTTCACGAAAGGACAGATTCAAACTCCGCCGTATCGATTTTTGGC
AAGACACGGAGGTTATGCTTGGGTGCAGACTCAAGCAACTCTTGTTTACGGCAATCGAGATTCCAGACCG
CAAGCAGTGGTGTGCGTGCATACTTGTTTGAGTGAAATTGAGGATGGGGATCAAATCCTCTTCGTCAGTC
AAGCTGAAGCATCAGCCACTGGTCTGGTCCAGCGCCCATTGGCTGCGGCTCCTGCGCCATCACGAAAGAT
GCCCAACGAGTGGCTGCCGCAAAATATGACATCAAAGCTATTTGTACCTAAAACGGCTGAAATGGACGAA
GGTTTCCTCATCTTCGACAAACTCAAAGGCGCCACTATTTTGAAAGAGGATCCTGAGGATTTGACACATT
TGGCCCCCGTTGCTGGGGACAGTTGCATCCCATTAGACATGCCGTCAATCGCTTTCCCTAGTGACCTTTT
CGACGTTGAGCAACTGACGCCCGAGTTTTTCGATTGTCTGCCGCTGACGGGATTTGATATTCCTTTGCTG
ATTGAACCCGAGGAATTAATCGAGGACGATGACAATGGTGCAATTGAGCCAGCGGACTTTTCCGCTCCTC
CAGTGTCAATCAAAAAAGAAGATCCATTCATTTTCTTCGATGCTGATCAATCGGCTTCCCCCCTGGTGAA
TAGTTCAAGCAACTTGTCGTCTCCTGTGCCATCAATCTCATCGGTCAAGGGGGATTACGACAAAGAATTC
CCGATAGAATCTTCGCCTATTCCGTCGTTTATGGATGAGACATTTATGGGTGGATGTTCAGTGCAGAGTT
CGATATCTCCGATCGAAGACGAAGAAGAGCTGGATCGAAGAGCTCCTTACATTTCCATGAATGGGAGCGA
CGATTTGCCCTTGTTTGATCCATCGGAGTTGTTTAGTGGCTTGGATTTGGAGTGTTTACCGATGCAGAAA
TGTGATTTGGATTTTGGCGAAACCGATCAATCTGTTCTCGTCAAGCTATTACAACAAAGCGACGGTCTGC
CAAAGATGGCTGGCCCTCCGCCAACTACATTTGACTCTCTGCCACTTTTATTGAAAGGCACTACAAATAT
GGCGGCTACATCCGTGTATCAAGCTCAGAAGCGCTCTAGTATGGGCCCTGCCGACGATTCGAATCCAAAG
CGAATGAAAGCCCCGACTTTGAAGATGCCAAACAGTGGACCTCTGGCTACCCGAGTAACCCCATTGAAAC
CGTCAAGGGGCGCCACGTCGAGCCTAATGGATTTGTTAACCGAGAGGCCTACGGGCCATTCGCAGCAGCA
CTTAAGCAATCAAACGTCCAGCGTTCTCCAAAACTTACTGGGCCAGCCATTGCTGAAGAAGCAAATGATG
GTGCAGCGGGAACACGATTACGGTGGTGGACTCGATTCGTCAAGTGACACGGGGAGTGATTCGGACACGA
AAGTCCGTCATCCGAGAGCGTTCAGCTGTTTGAACACTTTCCCTTTTGATATGGATGTGTCGCCGTGTTC
ATCGGTTTCGCTCGACATTGACTCTACCGATTTCTTTGACACGTTAAATTTGTCCGCCGAATTCGTTGCT
ACGGACGGTGCAACCGAGTGA
>XM_002733741.3:51-2333|Saccoglossus kowalevskii|HIF1A
ATGATGGATGGTTATTATCTGAAGGCATTGGAAGGATTTATAATGGTTCTAACTGAAGAAGGAGATATGG
CATTTCTTTCAGAAAATGTTGCGAAATATTTGGGCCTTACACAGGTTGACTTGGCTGGCCACAGTATCTA
TGATTACACCCATCCATGTGATCATGAAGAAATCCGAGAACAGCTGTCAGATAAACCAGGACTACCTCTA
TCCTCTAAGAAGAAGAAAGACAATCTCTCTTTCCTCATTCGCATGAAATGTACACTAACAGCAAAAGGGA
GAAACGTTAATTTGAAGTCGGCTACATACAAGGTAATACAGTGTTGTGGTCATATGAAGACGACAGAAGC
CATACAGGATGTCAGTTTAATGGGATATAAAACTCCAGCCACAACGTGCCTTGTGGTGGTGGGTGAACCA
ATACCCCACCCAGCTAATATAGAAATACCATTGGACAGTCAGACTTTCTTATCAAGGCATTCAATGGACA
TGAAATTTACTTTTGTGGATGACAGAATTCATGAAATAACTGGATATCAAGTTAGTGACTTGATTGGTAA
ATCTGCATATGATTTCTGTCATGCCCTAGACACCGACAAAATAGAGAAAAGTTACCACGACTTGTATGCC
AAGGGACAGACATCCACAGGACAATATAGATTCCTGGCCAAGAAGGGCGGATATGTATGGGTACAGACAC
AAGCCACAGTAATATATAACAATAGAACATCCAAACCACAGTGTATAGTTAGTGTGAATTACGTGCTAAG
CAGTGGCGTTGAAAAAGAAGATTTAGTTTTGTCCACTGAACAGCAGATGAAAGGGTTGCCCAAGTCCAAG
CAANCTTCAATATCTGACATGAAATTGAGTACAGAGAAGATATTCTCTCCACATACCACTGACAAGAAAG
CTAATTTCTGGAGCTGTTCGGGTGATAACAAACTAAATATGTGGACCGCTGATGCGGAGGACCTGCTGTG
TGTTGCGCCTGCTGCCGGTGACACCATGATTCCATTACCGTTCCCTGATGATTTATCTCAAATGAAAAAT
GGGGTACCAAGTGCCATGGATATGAATATTTACGACGATGTTTTATTTCCGCCAGATCATTCAACGCCAA
ATTTCACTGGGTTTGATCCATTTACATGTACCCCTGTCACAATAGGGTGCTTCAATAGTGATAAGAAGCA
GGAACAGCAGTCTCAACTACAGAAAGAACCTGCAAAACAAACAACAGTGGCGGCGGCGCCAACCACAACA
ACAGATGAAGCCACAAACAAATGTGTTTTCAGTCAGTATCGTGGTAGTGCATCATTGGCGTCTCCACTCA
GTATAAGTCCAGATTTGACTCCAAAGCCAAGCCCGAGTCCTGGAAGTCCAGTTGATTACAAGAACACAGA
CCAACCAGTTGACTCTGAAATGGTTGATAAAGTTTCGTTGTTATTGTCTGAACCACAAAATGAGCTAGAT
ATATCCACAGAAGAACTCGTAATGCGAGCTCCATATATTCCAATGGTTGGTGAAGATTTCTGTTTGTACA
ATGGTAAAATAATGAACGACCCTGTATTAAGCAGTGCAGCGTTACCGTCGCCACCCCATCTACCGTCATT
TACAGGGTCATCGTCCCAGAGAGTTATTTATAGCCCGGTTGGAAGAGGAACACCAAGTCCATCAATGCCA
ATTGGAAGTACAGAGTCTGTTTTCAGTCCTTTAAAAACAGCGTATACAGCTGGGCAGTCGAATAGTCAGA
CGAGGCTCTCTCGACCCACACTTGCACCAAGTTTGTTAACTACTATACGAAAAAGGAAACTGACCCCACC
CTCAACTATTTCCCAACCACCTATGAAAGCAACTTGCAGTGGTGGTCAGAGCTCCTTGGCAGACCAGATT
CTCTTTGGTATGAGCTCAGTTAAACAGGAACCAAAATCTCTTGCTCAGAAAGCTTTAGCAGGATGTCTAA
AGCTGCCGGAAGTGAATCATCAACGCAAGACTTCATTACTGAATCTGTTGTTGAATGCTTCCAATGGGAG
TGACAATGACAGCGGTGAGAGTAATACCACTACTGCAGACACAATAACATCCAATGGAAGAAAGTTGATA
GAAGCAAATTGCACCACAAGTGGTAGTCGTATGAAAATAGCACCGCTACTAGACGTGACTCGCTACGATG
CCGAAGTGAATGCCCCCTTGAAATCGACTCAAGGTTTATTACAAGGTGAAGACTTGCTACGGGCTCTCGA
CCAAACTGCTAATAGGGCACCTTCCCCACACAGTGTGTGGTGA
