# Supplementary material for: Evolution of metazoan oxygen-sensing involved a conserved divergence of VHL affinity for HIF1α and HIF2α
Source: Nat Commun. 2019 Jul 23;10:3293. doi: 10.1038/s41467-019-11149-1 (PMC6650433; doi:10.1038/s41467-019-11149-1)
Supplement: Supplementary file 4 — Source Data [file 41467_2019_11149_MOESM4_ESM.zip › Figure 3a/Figure 3a - MAFFT Aligned Full-length HIF1alpha CDS.txt]

>NM_001530.3:405-2885|Homo sapiens|HIF1A
---------------------------------------------------------------------------------------------------------------------------------------------ATGGAGGGCGCC---------------------------
GGCGGCGCG------------------------------------------------------------------------------------------------------------------------------------------------------------------AACGACAAG
AAA---------------------------AAGATA------------------AGTTCTGAACGTCGAAAAGAAAAGTCTCGAGATGCAGCCAGATCTCGGCGAAGTAAAGAATCTGAAGTTTTTTATGAGCTTGCTCATCAGTTGCCA---CTTCCACATAATGTGAGTTCGCATCTT
GATAAGGCCTCTGTGATGAGGCTTACCATCAGCTATTTGCGTGTGAGGAAACTTCTGGAT---------GCTGGTGATTTGGATATTGAAGATGACATGAAAGCACAG------------------------------ATGAATTGCTTTTATTTGAAAGCCTTGGATGGTTTTGTTATG
GTTCTCACAGATGATGGTGACATGATTTACATTTCTGATAATGTGAACAAATACATGGGATTAACTCAGTTTGAACTAACTGGACACAGTGTGTTTGATTTTACTCATCCATGTGACCATGAGGAAATGAGAGAAATGCTTACACAC---------------AGA---------------
------------------------------------------------------------AATGGCCTTGTGAAAAAGGGTAAAGAACAAAACACACAGCGA------------AGCTTTTTTCTCAGAATGAAGTGTACCCTAACTAGCCGAGGAAGA---ACTATGAACATAAAGTCT
GCAACATGGAAGGTATTGCACTGCACAGGCCACATTCACGTA------------------------------------------------------------TATGAT---ACCAACAGTAACCAACCTCAGTGTGGG------TATAAGAAACCACCTATGACCTGCTTGGTGCTGATT
TGTGAACCCATTCCT------CACCCATCAAATATTGAAATTCCTTTAGATAGCAAGACTTTCCTCAGTCGACACAGCCTGGATATGAAATTTTCTTATTGTGATGAAAGAATTACCGAATTGATG------------GGATATGAGCCAGAAGAACTTTTAGGCCGCTCAATTTATGAA
TATTATCATGCTTTGGACTCTGATCATCTGACCAAAACTCATCATGATATGTTTACTAAAGGACAAGTCACCACAGGACAGTACAGGATGCTTGCCAAAAGAGGTGGATATGTCTGGGTTGAAACTCAAGCAACTGTCATATATAACACCAAGAATTCTCAACCACAGTGC---------
---------ATTGTATGTGTGAATTACGTTGTG---AGTGGTATTATTCAGCACGACTTGATTTTCTCCCTTCAACAAACAGAA------------------------------------------------------------------------------------------------
------------------------------------------------------------------------------------------------------------------------------------------------------------------------------------
------------------------------------------------------------------------------------------------------------------------------------------------------------------------------------
------------------------------------------------------------------------------------------------------------------------------------------------------------------------------------
------------------------------------------------------------------------------------------------------------------------------TGTGTCCTTAAACCGGTTGAATCTTCA---------GATATGAAAATGACTCAG
CTATTCACCAAA---------GTTGAATCAGAAGATACAAGTAGCCTCTTT------------------GACAAACTTAAG---------AAG------GAA---CCTGAT------GCTTTAACTTTGCTGGCCCCAGCCGCTGGAGACACAATCATATCTTTA---------------
---------------GATTTTGGCAGCAAC---------GACACAGAAACTGATGACCAGCAACTTGAGGAAGTACCATTATATAATGATGTAATG------------------------------------------------------------CTCCCCTCA---------------
------------------------------------------------------CCCAACGAAAAATTACAGAATATAAATTTGGCAATGTCTCCATTACCCACCGCT---------GAAACGCCAAAG------CCACTTCGAAGTAGTGCTGACCCTGCACTCAATCAAGAAGTTGCA
TTAAAATTAGAACCAAATCCA---GAGTCACTGGAACTTTCTTTTACCATGCCCCAGATTCAGGATCAGACACCTAGTCCT------------------------TCCGATGGAAGCACTAGACAAAGTTCACCTGAG------------------------------------------
CCTAATAGT---CCCAGTGAATATTGTTTTTATGTGGATAGTGATATGGTCAATGAATTCAAGTTGGAATTG------------------GTAGAAAAACTTTTTGCTGAAGACACAGAAGCAAAGAACCCATTTTCTACTCAGGACACA------------------GATTTAGACTTG
GAGATGTTAGCTCCCTATATCCCAATGGAT------GATGACTTCCAG------TTACGTTCC---------TTCGATCAGTTGTCACCATTAGAAAGCAGTTCCGCAAGCCCTGAAAGCGCA---AGTCCTCAAAGCACAGTTACAGTATTCCAGCAGACTCAAATACAAGAACCTACT
GCTAATGCCACC---ACTACCACTGCCACC---------------------------------------------ACTGATGAATTAAAAACAGTGACAAAAGACCGTATGGAAGACATTAAA---ATATTGATTGCATCTCCATCTCCTACCCAC------ATACATAAAGAAACTACT
------------AGTGCCACATCATCACCATAT------------------AGA---------------------------GATACTCAAAGTCGGACAGCC---------------------TCA------CCAAACAGAGCA---------GGAAAAGGAGTCATA------------
GAA---------------------------------------------------------------------------------------------------------CAGACAGAAAAATCTCATCCAAGAAGCCCT---------AACGTGTTATCTGTCGCTTTGAGT---CAAAGA
ACTACAGTT---------CCTGAGGAAGAACTAAATCCAAAG---------------------------------------------------------ATACTAGCTTTGCAGAAT---------------------------------------------------------------
---------------------------------------------------GCTCAGAGA------AAGCGAAAAATGGAA---------------------------------------------------------------------------------------------------
------------------------------------------------------------------CATGATGGTTCACTTTTTCAAGCAGTAGGAATT------GGAACATTATTACAGCAGCCAGACGAT---------CATGCAGCTACTACATCACTTTCTTGGAAACGTGTA---
------------------------------AAA---------------------------------GGATGCAAATCTAGTGAA------------------CAGAATGGA---ATGGAGCAAAAGACAATTATTTTAATA---------------------------------------
------CCCTCTGATTTA---------------------------------------------------GCATGTAGACTGCTGGGGCAATCAATGGAT------------------------------------------------------------------------------GAA
AGTGGA---------------------------------------------------------------------------------------------------------------------------------------------------------------------TTA---CCA
CAGCTG------ACCAGTTATGATTGTGAAGTTAAT---GCTCCTATACAAGGCAGCAGA------AACCTACTGCAGGGTGAAGAATTACTCAGAGCT---------------TTGGATCAAGTTAAC------------------------------------------
>NM_001283896.1:297-2777|Macaca fascicularis|HIF1A
---------------------------------------------------------------------------------------------------------------------------------------------ATGGAGGGCGCC---------------------------
GGCGGCGCG------------------------------------------------------------------------------------------------------------------------------------------------------------------AACGACAAG
AAA---------------------------AAGATA------------------AGTTCTGAACGTCGAAAAGAAAAGTCTCGAGATGCAGCCAGATCTCGGCGAAGTAAAGAATCTGAAGTTTTTTATGAGCTTGCTCATCAGTTGCCA---CTTCCACATAATGTGAGCTCGCATCTT
GATAAGGCCTCTGTTATGAGGCTTACCATCAGCTATTTGCGTGTGAGGAAACTTCTGGAT---------GCTGGTGATTTGGATATTGAAGATGAAATGAAAGCACAA------------------------------ATGAATTGCTTTTATTTGAAAGCCTTGGATGGTTTTGTTATG
GTTCTCACAGATGATGGTGACATGATTTACATTTCTGATAATGTGAACAAATACATGGGATTAACTCAGTTTGAACTAACTGGACACAGTGTGTTTGATTTTACTCATCCATGTGGCCATGAGGAAATGAGAGAAATGCTTACACAC---------------AGA---------------
------------------------------------------------------------AATGGCCCTGTGAAAAAGGGTAAAGAACAAAACACACAGCGA------------AGCTTTTTTCTCAGAATGAAGTGTACCCTAACTAGCCGAGGAAGA---ACTATGAACATAAAGTCT
GCAACATGGAAGGTATTGCACTGCACAGGCCATATTCACGTA------------------------------------------------------------TATGAT---ACCAACAGTAACCAACCTCAGTGTGGG------TATAAGAAACCACCTATGACCTGCTTGGTGCTGATT
TGTGAACCCATTCCT------CACCCATCAAATATTGAAATTCCTCTAGATAGCAAGACTTTTCTCAGTCGACACAGCCTGGATATGAAATTTTCTTATTGTGACGAAAGAATTACCGAATTGATG------------GGATATGAGCCAGAAGAACTTTTAGGCCGCTCAATTTATGAA
TATTATCATGCTTTGGACTCTGATCATCTGACCAAAACTCATCATGGTATGTTTACTAAAGGACAAGTCACCACAGGACAGTACAGGATGCTTGCCAAAAGAGGTGGATATGTCTGGGTTGAAACTCAAGCAACTGTTATATATAACACCAAGAACTCTCAACCACAGTGC---------
---------ATTGTATGTGTGAATTATGTTGTG---AGTGGTATTATTCAGCACGACTTGATTTTCTCCCTTCAACAAACAGAA------------------------------------------------------------------------------------------------
------------------------------------------------------------------------------------------------------------------------------------------------------------------------------------
------------------------------------------------------------------------------------------------------------------------------------------------------------------------------------
------------------------------------------------------------------------------------------------------------------------------------------------------------------------------------
------------------------------------------------------------------------------------------------------------------------------TGTGTCCTTAAACCAGTTGAATCTTCA---------GATATGAAAATGACTCAG
CTATTCACCAAA---------GTTGAATCAGAAGATACAAGTAGCCTCTTT------------------GACAAACTTAAG---------AAG------GAA---CCTGAT------GCTTTAACTTTGCTGGCCCCAGCCGCTGGAGACACAATCATATCTTTA---------------
---------------GATTTTGGCAGCAAC---------GACACAGAAACTGATGACCAGCAACTTGAGGAAGTACCATTGTATAATGATGTAATG------------------------------------------------------------CTCCCCTCA---------------
------------------------------------------------------TCCAACGAAAAATTACAGAATATAAATTTGGCAATGTCTCCATTACCCACCTCT---------GAAACGCCAAAG------CCACTTCGAAGTAGTGCTGACCCTGCACTCAATCAAGAAGTTGCA
TTAAAATTAGAACCAAATCCA---GAGTCACTGGAACTTTCTTTTACCATGCCCCAAATTCAGGATCAGCCACCTAGTCCT------------------------TCTGATGGAAGCACTAGACAAAGTTCACCTGAG------------------------------------------
CCTAATAGT---CCCAGTGAATATTGTTTTTATGTGGATAGTGATATGGTCAATGAATTCAAGTTGGAATTG------------------GTAGAAAAACTTTTTGCTGAAGACACAGAAGCAAAGAACCCATTTTCCACTCAGGACACA------------------GATTTAGACTTG
GAGATGTTAGCTCCCTATATCCCAATGGAT------GATGACTTCCAG------TTACGTTCC---------TTCGATCAGTTGTCACCATTAGAAAGCAGTTCCGCAAGCCCTGAAAGCGCA---AGTCCTCAAAGCACAGTTACAGTATTCCAGCAGACTCAAATACAAGAACCTACT
GCTAATGCCACC---ACTACCACTGCCACC---------------------------------------------ACTGATGAATTAAAAACAGTGACAAAAGACCGTATGGAAGACATTAAA---ATATTGATTGCATCTCCATCTTCTACCCAC------ATACATAAAGAAACTACT
------------AGTGCCACATCATCACCATAT------------------AGA---------------------------GATACTCAAAGTCGGACAGCC---------------------TCA------CCAAACAGAGCA---------GGAAAAGGAGTCATA------------
GAA---------------------------------------------------------------------------------------------------------CAGACAGAAAAATCTCATCCAAGAAGCCCT---------AACGTGTTATCTGTCACTTTGAGT---CAAAGA
ACTACAGTT---------CCTGAGGAAGAACTAAATCCAAAG---------------------------------------------------------ATACTAGCTTTGCAGAAT---------------------------------------------------------------
---------------------------------------------------GCTCAGAGA------AAGCGAAAAATGGAA---------------------------------------------------------------------------------------------------
------------------------------------------------------------------CATGATGGTTCACTTTTTCAAGCAGTAGGAATT------GGAACATTATTACAGCAGCCAGACGAT---------CATGCAGCTACTACATCACTTTCTTGGAAACGTGTA---
------------------------------AAA---------------------------------GGATGCAAATCTAGTGAA------------------CAGAATGGA---ATGGAGCAAAAGACAATTATTTTAATA---------------------------------------
------CCCTCTGATTTA---------------------------------------------------GCATGTAGACTGCTGGGGCAATCAATGGAT------------------------------------------------------------------------------GAA
AGTGGA---------------------------------------------------------------------------------------------------------------------------------------------------------------------TTA---CCA
CAGCTG------ACCAGTTATGATTGTGAAGTTAAT---GCTCCTATACAAGGCAGCAGA------AACCTACTGCAGGGTGAAGAATTACTCAGAGCT---------------TTGGATCAAGTTAAC------------------------------------------
>XM_013357468.2:288-2756|Ictidomys tridecemlineatus|HIF1A
---------------------------------------------------------------------------------------------------------------------------------------------ATGGAGGGCGCC---------------------------
GGAGGCGCG------------------------------------------------------------------------------------------------------------------------------------------------------------------AACGACAAG
AAAAAT------------------------AGGATA------------------AGTTCTGAACGTCGAAAAGAAAAGTCTAGAGATGCAGCCAGATCTCGACGAAGCAAAGAGTCTGAAGTTTTTTATGAACTTGCTCATCAGTTGCCA---CTTCCCCATAACGTGAGCTCACATCTT
GATAAGGCTTCTGTTATGAGGCTTACCATCAGTTATTTGCGTGTGAGGAAACTTCTGGAT---------GCTGGTGACTTGGATATTGAAGATGAAATGAAGGCACAG------------------------------ATGAACTGCTTTTATTTGAAAGCCCTGGATGGCTTTGTTATG
GTGCTCACAGATGATGGCGACATGATTTACATTTCTGATAACGTGAACAAATACATGGGATTAACTCAGTTTGAACTAACTGGACACAGTGTGTTTGATTTTACTCATCCGTGTGACCATGAGGAAATGAGAGAAATGCTTACACAC---------------AGA---------------
------------------------------------------------------------AATGGCCCTGTGAAAAAGGGTAAAGAACAAAACACACAGCGA------------AGCTTTTTTCTCAGAATGAAGTGTACCCTGACTAGCCGGGGAAGA---ACTATGAACATAAAGTCT
GCAACATGGAAGGTACTTCACTGTACAGGCCATATTCACGTA------------------------------------------------------------TATGAT---ACCAACAGTAACCAATCTCAGTGTGGA------TACAAGAAACCACCAATGACATGCCTGGTATTGATT
TGTGAACCCATTCCT------CATCCATCAAATATTGAAATTCCTTTAGACAGCAAGACTTTTCTCAGTCGACACAGTCTGGATATGAAATTTTCTTATTGTGATGAAAGAATTACTGAATTGATG------------GGATATGAGCCAGAGGAACTTTTGGGTCGCTCAATTTATGAA
TATTATCATGCTTTGGACTCTGATCATCTGACCAAAACTCATCACGATATGTTTACTAAAGGACAAGTCACCACAGGACAGTATAGGATGCTTGCCAAAAGAGGTGGATATGTCTGGGTAGAAACTCAAGCAACTGTTATATATAACACCAAGAACTCTCAACCACAATGC---------
---------ATTGTATGTGTAAATTATGTTGTA---AGTGGTATTATTCAGCACGACTTGATTTTCTCCCTTCAACAAACTGAA------------------------------------------------------------------------------------------------
------------------------------------------------------------------------------------------------------------------------------------------------------------------------------------
------------------------------------------------------------------------------------------------------------------------------------------------------------------------------------
------------------------------------------------------------------------------------------------------------------------------------------------------------------------------------
------------------------------------------------------------------------------------------------------------------------------TGTGTCCTCAAACCAGTTGAATCTTCA---------GATATGAAAATGACTCAG
CTCTTCACCAAA---------GTTGAATCAGAGGATACAAGTAGCCTCTTT------------------GATAAACTTAAG---------AAG------GAA---CCTGAT------GCTTTAACTTTGCTGGCCCCAGCTGCTGGAGACACAATCATATCTTTA---------------
---------------GATTTTGGCAGCAAT---------GACACAGAAACTGAAGACCAACAACTTGAAGAAGTTCCACTGTATAATGATGTAATG------------------------------------------------------------TTCCCCTCA---------------
------------------------------------------------------TCCAGTGAGAAATTACAAAATATTAATCTGGCCATGTCTCCATTACCTGCCTCT---------GAAACTCCAAAG------CCACTTCGAAGTAGTGCTGACCCAGCACTCAATCAAGAAGTTGCA
TTAAAATTAGAGCCAAATCCA---GAGTCACTGGAACTTTCTTTTACCATGCCCCAGATTCAAGATCAACCAGCCAGTCCT------------------------TCTGATGGAAGCACTAGACAGAGTTCACCTGAG------------------------------------------
CCTAACAGT---CCCAGTGAATACTGTTTTGACGTGGATAGTGATATGGTCAATGTATTCAAGTTGGAATTG------------------GTGGAGAAACTTTTTGCTGAAGACACAGAAGCAAAGAATCCATTTTCAACTCAGGACACT------------------GATTTAGACTTG
GAGATGTTGGCCCCCTATATCCCAATGGAT------GATGATTTCCAG------TTACGTTCC---------TTCGATCAGCTGTCACCATTAGAAAGCAGTTCTTCAAGCCCTCAAAGTGTG------------AGCACAATTTCAGTATTCCAGCAGACTCAAATTCAAGAACCTACT
ATTAAT---------ACCACCACTGCCACC---------------------------------------------ACTGATGAATTAAAAACAGTGACAAAAGATGATATGGAAGACATTAAA---ATACTGATTGCATCTTGGTCTCCCACCCAT------GCACCTAAAGAAACTACT
------------AGTGCCACAACATCATCATAT------------------AAT---------------------------GATACTCAAAGTCGAACCGCC---------------------TCA------CCAAACAGAGCA---------GGAAAAGAAGTCATA------------
GAA---------------------------------------------------------------------------------------------------------CAGACAGAAAAATCTCATCCAAGAAGCCCT---------AACGTGGTATCTGTCACTTTGAGT---CAAAGA
AATACAGTT---------CCTGAGGAAGAATTAAATCCAAAG---------------------------------------------------------ATATTAGCTTTGCAGAAT---------------------------------------------------------------
---------------------------------------------------GCTCAGAGA------AAGCGAAAAATGGAA---------------------------------------------------------------------------------------------------
------------------------------------------------------------------CAGGATGGTTCACTTTTTCAAGCAGTAGGAATT------GGTACACTATTACAGCAACCAGATGAT---------CGTGCAACTACTACATCACTTTCTTGGAAACGTGTA---
------------------------------AAA---------------------------------GGATGCAAATCTAGTGAA------------------CAGAATGGA---ATGGAGCAAAAGACAATTATTTTAATA---------------------------------------
------CCCTCTGATTTA---------------------------------------------------GCATGTAGACTGCTGGGGCAATCAATGGAT------------------------------------------------------------------------------GAG
AGTGGA---------------------------------------------------------------------------------------------------------------------------------------------------------------------TTA---CCA
CAGCTG------ACCAGTTATGATTGTGAAGTTAAC---GCTCCTATACAAGGCAGCAGA------AACCTACTGCAGGGTGAAGAATTACTCAGAGCT---------------TTGGATCAAGTTAAC------------------------------------------
>KC700026.1:16-2487|Capra hircus|HIF1A
---------------------------------------------------------------------------------------------------------------------------------------------ATGGAGGGCGCC---------------------------
GGGGGCGCG------------------------------------------------------------------------------------------------------------------------------------------------------------------AACGACAAG
AAA---------------------------AAGATA------------------AGTTCTGAACGTCGAAAAGAGAAGTCTAGAGATGCAGCCAGATCTCGTCGAAGTAAAGAGTCTGAAGTTTTTTATGAGCTTGCTCATCAGTTGCCG---CTCCCCCATAATGTAAGCTCGCATCTT
GATAAGGCTTCTGTTATGAGACTCACCATCAGCTATTTGCGTGTGAGGAAACTTCTGGAT---------GCTGGTGATTTGGATATTGAAGATGAAATGAAGGCACAG------------------------------ATGAACTGCTTTTATTTGAAGGCCTTGGATGGTTTTGTTATG
GTTCTCACAGATGATGGTGACATGATTTACATTTCTGACAATGTGAACAAATACATGGGATTAACTCAGTTTGAACTAACTGGACACAGTGTGTTTGATTTTACTCATCCTTGTGACCATGAGGAAATGAGAGAAATGCTTACACAC---------------AGA---------------
------------------------------------------------------------AATGGCCTTGTAAAAAAGGGTAAAGAGCAAAATACACAGCGG------------AGCTTTTTTCTCAGAATGAAGTGTACCCTAACTAGCCGGGGGAGA---ACTATGAACATAAAATCT
GCAACATGGAAAGTACTTCACTGCACAGGCCATATTCATGTA------------------------------------------------------------TACGAT---ACCAACAGTAACCAATCTCAGTGTGGG------TATAAGAAACCACCGATGACATGCTTGGTGCTGATT
TGTGAACCCATTCCT------CATCCATCAAATATTGAAATTCCTTTAGACAGCGAGACTTTTCTCAGTCGTCACAGTCTGGATATGAAATTTTCTTATTGTGATGAAAGAATTACAGAATTGATG------------GGATATGAGCCAGAAGAACTTTTGGGCCGCTCAATTTATGAA
TATTATCATGCCTTGGACTCTGACCATCTGACCAAAACTCATCATGATATGTTTACTAAAGGACAAGTCACAACAGGACAGTACAGAATGCTTGCCAAAAGAGGTGGATATGTCTGGATTGAAACTCAAGCAACTGTCATATATAACACTAAGAACTCTCAGCCCCAGTGC---------
---------ATTGTATGTGTAAATTACGTTGTG---AGTGGTATTATTCAGCACGACTTGATTTTCTCCCTTCAACAAACAGAA------------------------------------------------------------------------------------------------
------------------------------------------------------------------------------------------------------------------------------------------------------------------------------------
------------------------------------------------------------------------------------------------------------------------------------------------------------------------------------
------------------------------------------------------------------------------------------------------------------------------------------------------------------------------------
------------------------------------------------------------------------------------------------------------------------------TGTGTCCTCAAACCAGTTGAATCTTCA---------GACATGAAAATGACTCAG
CTATTCACCAAA---------GTTGAATCAGAAGATACAAGCAGTCTCTTT------------------GATAAACTTAAG---------AAG------GAG---CCTGAT------GCTTTAACTTTGCTGGCACCAGCTGCTGGAGACACAATCATATCTTTA---------------
---------------GATTTTGGCAGCAAT---------GACACAGAGACTGATGACCAACAACTTGAGGAAGTTCCATTGTATAATGACGTAATG------------------------------------------------------------CTCCCCTCA---------------
------------------------------------------------------TCTAATGAGAAATTGCAGAATATAAATTTGGCAATGTCTCCATTACCTGCCTCT---------GAAACTCCAAAG------CCACTTAGAAGTAGTGCCGGCCCTGCACTCAACCAAGAAGTTGCG
TTAAAGTTAGAACCAAATCCA---GAGTCACTGGAACTTTCTTTCACCATGCCCCAGATTCAAGATCAGCCAGCTAGTCCT------------------------TCTGATGGAAGCACCAGACAAAGTTCACCTGAG------------------------------------------
CCTAACAGT---CCCAGTGAATATTGTTTTGATGTGGATAGTGATATGGTCAATGAATTCAAGTTGGAATTG------------------GTAGAGAAACTTTTTGCTGAAGATACAGAAGCAAAGAATCCATTTTCCACTCAGGACACT------------------GATTTAGACTTG
GAGATGTTAGCTCCTTATATCCCAATGGAT------GATGACTTCCAG------TTACGTTCC---------TTTGATCAGTTGTCACCACTGGAAAACAGTTCTACAAGTCCTCAAAGTGCA------------AGCACAAATACAGTATTCCAGCCCACTCAAATGCAAGAACCTCCT
ATAGCCACCGCC---ACTACCACCGCCACC---------------------------------------------AATGATGAATTGAAAACAGTGACAAAAGATGGTACGGAAGACATTAAA---ATACTGATTGCATTTCCATCTCCTCCCCAC------GTACCTAAAGAACCTCCT
------------TGTGCCACAACGTCACCATAT------------------AGT---------------------------GATACTGGAAGTCGGACAGCC---------------------TCA------CCCAACAGAGCA---------GGAAAAGGAGTCATA------------
GAA---------------------------------------------------------------------------------------------------------CAGACAGAAAAATCTCATCCAAGAAGCCCT---------AATGTGTTATCTGTCGCTTTGAGT---CAAAGA
ACTACTGCT---------CCTGAGGAAGAACTAAATCCAAAG---------------------------------------------------------ATACTAGCTTTGCAGAAT---------------------------------------------------------------
---------------------------------------------------GCTCAGAGA------AAGCGAAAAATTGAA---------------------------------------------------------------------------------------------------
------------------------------------------------------------------CATGATGGTTCACTTTTTCAAGCAGTAGGAATT------GGAACATTATTACAGCAACCAGATGAT---------CGTGCAACTACCACATCACTTTCTTGGAAACGTGTA---
------------------------------AAA---------------------------------GGATGCAAATCTAGTGAA------------------CAGAATGGA---ATGGAGCAAAAGACAATTATTTTAATA---------------------------------------
------CCCTCTGATTTA---------------------------------------------------GCATGTAGACTGCTGGGGCAATCAATGGAT------------------------------------------------------------------------------GAG
AGTGGA---------------------------------------------------------------------------------------------------------------------------------------------------------------------CTA---CCA
CAGCTG------ACCAGTTATGATTGTGAAGTTAAT---GCTCCTATACAAGGCAGCAGA------AACCTACCGCAGGGTGAAGAATTACTCAGAGCT---------------TTGGATCAAGTTAAC------------------------------------------
>KJ619999.1|Delphinapterus leucas|HIF1A
---------------------------------------------------------------------------------------------------------------------------------------------ATGGAGGGCGCC---------------------------
GGCGGCGCG------------------------------------------------------------------------------------------------------------------------------------------------------------------AACGACAAG
AAA---------------------------AAGATG------------------AGTTCTGAACGTCGAAAAGAGAAGTCTAGAGATGCAGCCAGATCTCGACGAAGTAAAGAGTCTGAAGTTTTTTATGAGCTTGCTCATCAGTTGCCA---CTTCCCCATAATGTGAGCTCACATCTT
GATAAGGCTTCTGTTATGAGGCTTACCATCAGCTATTTGCGTGTGAGGAAACTTCTGGAT---------GCTGGTGATTTGGATATTGAAGATGAAATGAAGGCACAG------------------------------ATGAATTGCTTTTATTTGAAAGCCTTGGACGGTTTTGTTATG
GTTCTCACAGATGATGGTGACATGATTTACATTTCGGATAATGTGAACAAATACATGGGGTTAACTCAGTTTGAACTAACTGGGCACAGTGTGTTTGATTTTACTCATCCGTGTGACCATGAGGAAATGAGAGAAATGCTTACACAC---------------AGA---------------
------------------------------------------------------------AATGGCCTTGTGAAAAAGGGTAAAGAGCAAAATACACAGCGG------------AGCTTTTTTCTCAGAATGAAGTGTACCCTAACTAGCCGGGGAAGA---ACTATGAACATAAAGTCT
GCAACATGGAAAGTACTTCACTGCACAGGCCATATTCATGTA------------------------------------------------------------TATGAT---ACCAATAGTAACCAATCTCAATGTGGG------TATAAGAAACCACCTATGACATGCTTGGTGCTGATT
TGTGAACCCATTCCT------CATCCGTCAAATATTGAAATTCCTTTAGACAGCAAGACTTTTCTCAGTCGTCACAGTCTGGATATGAAGTTTTCTTACTGTGATGAAAGAATTACTGAATTGATG------------GGTTACGAGCCAGAAGAACTTTTGGGCCGCTCAATTTATGAA
TATTATCATGCTTTGGACTCTGATCATCTGACCAAAACTCATCATGATATGTTTACTAAAGGACAAGTCACCACAGGACAGTACAGGATGCTTGCCAAAAGAGGTGGCTATGTCTGGGTTGAAACTCAAGCAACTGTCATATATAACACTAAGAACTCTCAACCACAGTGC---------
---------ATTGTGTGTGTAAATTACGTTGTG---AGTGGTATTATTCAGCACGACTTGATTTTCTCCCTTCAACAAACAGAA------------------------------------------------------------------------------------------------
------------------------------------------------------------------------------------------------------------------------------------------------------------------------------------
------------------------------------------------------------------------------------------------------------------------------------------------------------------------------------
------------------------------------------------------------------------------------------------------------------------------------------------------------------------------------
------------------------------------------------------------------------------------------------------------------------------TGTGTCCTCAAACCAGTTGAATCTTCA---------GACATGAAAATGACTCAG
CTATTCACCAAA---------GTTGAATCAGAAGATACAAGTAGTCTCTTT------------------GATAAACTTAAG---------AAG------GAA---CCTGAT------GCTTTAACTTTGCTGGCCCCAGCTGCTGGAGACACAATCATATCTTTA---------------
---------------GATTTTGGCAGCAAT---------GACACAGAAACTGATGAACAACAACTTGAGGAAGTTCCATTGTATAATGATGTAATG------------------------------------------------------------CTCCCCTCA---------------
------------------------------------------------------TCCAATGAGAAATTACAGAATATAAATTTGGCAATGTCTCCATTACCTGCCTCT---------GAAACTCCAAAG------CCACTTAGAAGTAGTGCTGACCCTGCACTCAATCAGGAAGTTGCA
TTAAAGTTAGAACCAAATCCA---GAGTCACTGGAACTTTCTTTCACCATGCCCCAGATTCAAGATCAGCCAGCTAGTCCT------------------------TCTGATGGAAGCACCAGACAAAGTTCACCTGAG------------------------------------------
CCTAACAGT---CCCAGTGAATATTGTTTTGATGTGGATAGTGATATGGTCAATGAATTCAAGTTGGAATTG------------------GTAGAGAAACTTTTCGCTGAAGACACGGAAGCAAAGAATCCATTTTCCACTCAGGACACT------------------GATTTAGACTTG
GAGATGTTAGCTCCTTATATCCCAATGGAT------GATGACTTCCAG------TTACGTTCC---------TTCGACCAGTTGTCACCATTGGAAAGCAGTTCTACTACT---CAAAGTGCG------------AGCACAATTACAGTATTCCAGCCGACTCAAATGCAGGAACCTCCT
ATAACCACCAAC---ACAACCACAGCCACC---------------------------------------------ACTGATGAATTAAAAACAGTGACAAAAGATGGTATGGAAGACATTAAA---ATATTGATTGCATTTCCATCTCCTCCCCAC------GTACCTAAAGAAACTACT
------------TGTGCCACAACATCACCATAT------------------AGT---------------------------GACACTGGAAGTCGGACAGCC---------------------TCA------CCAAACAGAGCA---------GGAAAAGGAGTCATA------------
GAA---------------------------------------------------------------------------------------------------------CAGACAGAAAAATCTCATCCAAGAAGCCCT---------AATGTGTTATCTGCCGCTTTGAAT---CAAAGA
ACTACAGCT---------CCTGAGGAAGAACTAAGTCCAAAG---------------------------------------------------------ATACTAGCTTTGCAGAAT---------------------------------------------------------------
---------------------------------------------------GCTCAGAGA------AAGCGAAAAATAGAA---------------------------------------------------------------------------------------------------
------------------------------------------------------------------CATGATGGCTCACTTTTTCAAGCAGTAGGAATT------GGAACATTATTACAGCAACCAGATGAT---------CGTGCAACTACTACATCACTTTCTTGGAAACGCGTA---
------------------------------AAA---------------------------------GGATGCAAATCTAGTGAA------------------CAGAATGGA---ATGGAGCAAAAGACAATTATTTTAATA---------------------------------------
------CCCTCCGATTTA---------------------------------------------------GCATGTAGACTGCTGGGGCAATCAATGGAT------------------------------------------------------------------------------GAG
AGTGGA---------------------------------------------------------------------------------------------------------------------------------------------------------------------TTA---CCA
CAGCTG------ACCAGTTATGATTGTGAAGTTAAT---GCTCCTATACAAGGCAGCAGA------AACCTACTGCAGGGTGAAGAATTACTCAGAGCT---------------TTGGATCAAGTTAAC------------------------------------------
>XM_021651031.1:369-2870|Meriones unguiculatus|HIF1A
---------------------------------------------------------------------------------------------------------------------------------------------ATGGAGGGCGCC---------------------------
GGCGGCGAG------------------------------------------------------------------------------------------------------------------------------------------------------------------AACGAGAAG
AAAAAT------------------------AGGATG------------------AGTTCTGAACGTCGAAAAGAAAAGTCTAGAGATGCAGCCAGATCTCGGCGAAGCAAAGAGTCTGAAGTTTTTTATGAGCTTGCTCATCAGCTGCCA---CTTCCTCACAATGTGAGCTCACACCTT
GATAAAGCTTCTGTTATGAGGCTTACCATCAGTTATTTACGTGTGAGAAAACTCCTCGAT---------GCTGGTGAACTGGACATTGAAGATGAAATGAAGGCACAG------------------------------ATGAACTGCTTTTATTTGAAAGCCCTTGATGGCTTTGTTATG
GTGCTAACAGATGATGGTGACATGATTTACATTTCTGATAACGTGAACAAATACATGGGGTTAACCCAGTTTGAACTAACTGGACACAGTGTGTTTGATTTTACTCATCCATGTGACCATGAGGAAATGAGAGAAATGCTTACACAC---------------AGA---------------
------------------------------------------------------------AATGGCCCAGTGAAAAAAGGGAAGGAACAAAATACACAGCGA------------AGCTTCTTTCTCAGAATGAAGTGTACCCTAACTAGCCGGGGGAGA---ACAATGAACATAAAGTCT
GCAACATGGAAGGTGCTTCATTGCACAGGCCATATTCATGTA------------------------------------------------------------TATGAT---ACCAACAGTAACCAACCTCAGTGTGGG------TACAAGAAACCACCCATGACATGCTTGGTGCTGATT
TGTGAACCCATTCCT------CATCCATCGAATATTGAAATTCCTTTAGACAGCAAGACATTTCTCAGTCGACACAGCCTGGATATGAAATTTTCTTACTGTGATGAAAGAATTACTGAGTTAATG------------GGTTATGAGCCCGAAGAACTTTTGGGCCGCTCAATTTATGAA
TATTACCATGCTTTGGACTCTGATCATCTGACCAAAACTCATCATGACATGTTTACTAAAGGACAAGTCACCACAGGACAGTACAGGATGCTTGCCAAAAGAGGTGGATATGTCTGGGTTGAAACTCAAGCAACTGTCATATATAATACGAAGAACTCTCAACCACAGTGC---------
---------ATTGTATGCGTGAATTACGTTGTG---AGTGGTATTATTCAGCACGACTTGATTTTCTCCCTTCAACAAACAGAA------------------------------------------------------------------------------------------------
------------------------------------------------------------------------------------------------------------------------------------------------------------------------------------
------------------------------------------------------------------------------------------------------------------------------------------------------------------------------------
------------------------------------------------------------------------------------------------------------------------------------------------------------------------------------
------------------------------------------------------------------------------------------------------------------------------TGTGTCCTCAAACCAGTTGAATCTTCA---------GATATGAAAATAACTCAG
CTGTTCACCAAA---------GTTGAATCAGAGGATACAAGCTGCCTTTTT------------------GATAAGCTTAAG---------AAA------GAA---CCTGAT------GCTCTGACTTTGCTGGCCCCGGCTGCTGGGGACACAATCATATCTCTG---------------
---------------GATTTTGGCAGTGAT---------GATACAGAAACTGAAGACCAACAACTTGAAGATGTTCCGTTATATAATGATGTAATG------------------------------------------------------------TTCCCCTCT---------------
------------------------------------------------------TCTAATGAAAAAATAACAGATATAAATCTGGCAATGTCTCCATTACCTGCCTCT---------GAAACTCCAAAG------CCTCTTCGAAGTAGTGCTGACCCTGCACTGAACCGAGTAGTCGCA
CTAAAATTAGAGCCAAGTCCA---GAATCCTTGGAACTTTCTTTTACCATGCCCCAGATTCAAGACCAGCCAGCAAGTCCT------------------------TCAGATGGGAGCACAAGACAGAGCTCACCAGAG------------------------------------------
CCTAACAGC---CCCAGTGAATATTGCTTTGATGTGGACAGCGATATGGTCAATGTATTCAAGTTGGAACTG------------------GTGGAAAAACTATTTGCTGAAGACACAGAAGCAAAGAATCCATTTTCAACTCAGGACACT------------------GATTTAGACTTG
GAGATGCTGGCCCCCTATATCCCAATGGAT------GATGATTTCCAG------TTACGTTCC---------TTTGATCAGCTGTCACCCTTAGAGAGCAGTTCTTCAAGCCCTCAGAGTGTG------------AACACAGTTACAGTGCTCCAGCAGACCCAGTTGCAGAAACCTACC
ATCACTGCTCCT---GCCACAGCCGCCACTGCCACAGCCGCCACAGCCACTGCC---------------------AATGATGAGTTAAAAACCGTGACGAAGGACAATATAGAAGACATTAAA---ATACTGATTGCATCTCCATCTTCTACCCAT------GTACCTCAAGAAACGGCC
------------ACTGCTACAGCACCAGCATAC------------------AGT---------------------------GGTACTCACAGTCGGACAGCC---------------------TCA------CCAGACAGAGCA---------GGAAAGAGAGTCATA------------
GAA---------------------------------------------------------------------------------------------------------CAGACAGAGAAAGCTCATCCTAGGAGCCCT---------AACGTT---TCCGTCACTTTGAGT---CAAAGA
AATACTGTT---------TCTGAGGAAGAATTAAACCCAAAG---------------------------------------------------------ATAATAGCTTTGCAGAAT---------------------------------------------------------------
---------------------------------------------------GCCCAGAGA------AAACGAAAAATGGAA---------------------------------------------------------------------------------------------------
------------------------------------------------------------------CATGATGGCTCCCTTTTTCAAGCAGCAGGAATTGTAAGTGGAACATTATTGCAGCAGCCAGGTGAC---------CGTGCACCTACTACGTCACTTTCTTGGAAACGTGTG---
------------------------------AAA---------------------------------GGATGCAAGTCTAGTGAG------------------CAGAATGGA---GTGGAACAAAAGACAATTATTTTAATA---------------------------------------
------CCCTCTGATTTA---------------------------------------------------GCATGCAAACTGCTGGGGCAATCACTGGAT------------------------------------------------------------------------------GAG
AGTAGA---------------------------------------------------------------------------------------------------------------------------------------------------------------------CTG---CCA
CAGCTG------ACGAGTTACGACTGTGAGGTCAAT---GCTCCCATACAAGGCAGCAGA------CACCTACTGCAGGGTGAAGAATTACTCAGAGCT---------------CTGGATCAAGTTAAC------------------------------------------
>AF003695.1:258-2768|Mus musculus|HIF1A
---------------------------------------------------------------------------------------------------------------------------------------------ATGGAGGGCGCC---------------------------
GGCGGCGAG------------------------------------------------------------------------------------------------------------------------------------------------------------------AACGAGAAG
AAA---------------------------AAGATG------------------AGTTCTGAACGTCGAAAAGAAAAGTCTAGAGATGCAGCAAGATCTCGGCGAAGCAAAGAGTCTGAAGTTTTTTATGAGCTTGCTCATCAGTTGCCA---CTTCCCCACAATGTGAGCTCACATCTT
GATAAAGCTTCTGTTATGAGGCTCACCATCAGTTATTTACGTGTGAGAAAACTTCTGGAT---------GCCGGTGGTCTAGACAGTGAAGATGAGATGAAGGCACAG------------------------------ATGGACTGTTTTTATCTGAAAGCCCTAGATGGCTTTGTGATG
GTGCTAACAGATGACGGCGACATGGTTTACATTTCTGATAACGTGAACAAATACATGGGGTTAACTCAGTTTGAACTAACTGGACACAGTGTGTTTGATTTTACTCATCCATGTGACCATGAGGAAATGAGAGAAATGCTTACACAC---------------AGA---------------
------------------------------------------------------------AATGGCCCAGTGAGAAAAGGGAAAGAACTAAACACACAGCGG------------AGCTTTTTTCTCAGAATGAAGTGCACCCTAACAAGCCGGGGGAGG---ACGATGAACATCAAGTCA
GCAACGTGGAAGGTGCTTCACTGCACGGGCCATATTCATGTC------------------------------------------------------------TATGAT---ACCAACAGTAACCAACCTCAGTGTGGG------TACAAGAAACCACCCATGACGTGCTTGGTGCTGATT
TGTGAACCCATTCCT------CATCCGTCAAATATTGAAATTCCTTTAGATAGCAAGACATTTCTCAGTCGACACAGCCTCGATATGAAATTTTCTTACTGTGATGAAAGAATTACTGAGTTGATG------------GGTTATGAGCCGGAAGAACTTTTGGGCCGCTCAATTTATGAA
TATTATCATGCTTTGGATTCTGATCATCTGACCAAAACTCACCATGATATGTTTACTAAAGGACAAGTCACCACAGGACAGTACAGGATGCTTGCCAAAAGAGGTGGATATGTCTGGGTTGAAACTCAAGCAACTGTCATATATAATACGAAGAACTCCCAGCCACAGTGC---------
---------ATTGTGTGTGTGAATTATGTTGTA---AGTGGTATTATTCAGCACGACTTGATTTTCTCCCTTCAACAAACAGAA------------------------------------------------------------------------------------------------
------------------------------------------------------------------------------------------------------------------------------------------------------------------------------------
------------------------------------------------------------------------------------------------------------------------------------------------------------------------------------
------------------------------------------------------------------------------------------------------------------------------------------------------------------------------------
------------------------------------------------------------------------------------------------------------------------------TCTGTGCTCAAACCAGTTGAATCTTCA---------GATATGAAGATGACTCAG
CTGTTCACCAAA---------GTTGAATCAGAGGATACAAGCTGCCTTTTT------------------GATAAGCTTAAG---------AAG------GAG---CCTGAT------GCTCTCACTCTGCTGGCTCCAGCTGCCGGCGACACCATCATCTCTCTG---------------
---------------GATTTTGGCAGCGAT---------GACACAGAAACTGAAGATCAACAACTTGAAGATGTTCCATTATATAATGATGTAATG------------------------------------------------------------TTTCCCTCT---------------
------------------------------------------------------TCTAATGAAAAATTA---AATATAAACCTGGCAATGTCTCCTTTACCTTCATCG---------GAAACTCCAAAG------CCACTTCGAAGTAGTGCTGATCCTGCACTGAATCAAGAGGTTGCA
TTAAAATTAGAATCAAGTCCA---GAGTCACTGGGACTTTCTTTTACCATGCCCCAGATTCAAGATCAGCCAGCAAGTCCT------------------------TCTGATGGAAGCACTAGACAAAGTTCACCTGAGAGACTTCTTCAGGAAAACGTAAACACTCCTAACTTTTCCCAG
CCTAACAGT---CCCAGTGAATATTGCTTTGATGTGGATAGCGATATGGTCAATGTATTCAAGTTGGAACTG------------------GTGGAAAAACTGTTTGCTGAAGACACAGAGGCAAAGAATCCATTTTCAACTCAGGACACT------------------GATTTAGATTTG
GAGATGCTGGCTCCCTATATCCCAATGGAT------GATGATTTCCAG------TTACGTTCC---------TTTGATCAGTTGTCACCATTAGAGAGCAATTCTCCAAGCCCTCCAAGTATG------------AGCACAGTTACTGGGTTCCAGCAGACCCAGTTACAGAAACCTACC
ATCACTGCCACTGCCACCACAACTGCCACC---------------------------------------------ACTGATGAATCAAAAACAGAGACGAAGGACAATAAAGAAGATATTAAA---ATACTGATTGCATCTCCATCTTCTACCCAA------GTACCTCAAGAAACGACC
------------ACTGCTAAGGCATCAGCATAC------------------AGT---------------------------GGCACTCACAGTCGGACAGCC---------------------TCA------CCAGACAGAGCA---------GGAAAGAGAGTCATA------------
GAA---------------------------------------------------------------------------------------------------------CAGACAGACAAAGCTCATCCAAGGAGCCTT---------AAGCTG---TCTGCCACTTTGAAT---CAAAGA
AATACTGTT---------CCTGAGGAAGAATTAAACCCAAAG---------------------------------------------------------ACAATAGCTTCGCAGAAT---------------------------------------------------------------
---------------------------------------------------GCTCAGAGG------AAGCGAAAAATGGAA---------------------------------------------------------------------------------------------------
------------------------------------------------------------------CATGATGGCTCCCTTTTTCAAGCAGCAGGAATT------GGAACATTATTGCAGCAACCAGGTGAC---------TGTGCACCTACTATGTCACTTTCCTGGAAACGAGTG---
------------------------------AAA---------------------------------GGATTCATATCTAGTGAA------------------CAGAATGGA---ACGGAGCAAAAGACTATTATTTTAATA---------------------------------------
------CCCTCCGATTTA---------------------------------------------------GCATGCAGACTGCTGGGGCAGTCAATGGAT------------------------------------------------------------------------------GAG
AGTGGA---------------------------------------------------------------------------------------------------------------------------------------------------------------------TTA---CCA
CAGCTG------ACCAGTTACGATTGTGAAGTTAAT---GCTCCCATACAAGGCAGCAGA------AACCTACTGCAGGGTGAAGAATTACTCAGAGCT---------------TTGGATCAAGTTAAC------------------------------------------
>NM_204297.1:42-2477|Gallus gallus|HIF1A
---------------------------------------------------------------------------------------------------------------------------------------------ATGGACAGCCCT---------------------------
GGCGGCGTC------------------------------------------------------------------------------------------------------------------------------------------------------------------ACCGACAAG
AAG---------------------------AGGATT------------------AGTTCTGAACGCAGGAAAGAGAAGTCAAGAGATGCAGCCAGGTGCCGAAGAAGCAAGGAATCAGAAGTGTTCTATGAACTTGCTCATCAGCTGCCC---CTTCCGCACACTGTGAGTGCCCACCTT
GACAAGGCATCCATTATGAGGCTGACCATCAGCTACCTGCGCATGAGGAAGCTGCTGGAT---------GCTGGTGAGCTAGAGACAGAAGCCAACATGGAGAAGGAG------------------------------CTGAACTGTTTCTACTTAAAAGCTCTTGATGGATTTGTTATG
GTGCTTTCTGAGGATGGGGACATGATTTACATGTCTGAAAACGTGAACAAGTGTATGGGACTCACTCAGTTCGATTTGACGGGGCACAGTGTATTTGATTTCACTCATCCATGTGACCATGAAGAGCTGAGAGAAATGCTTACACAC---------------AGA---------------
------------------------------------------------------------AATGGTCCTGTGAAAAAGGGCAAAGAGCAAAACACGGAGCGC------------AGCTTCTTTCTCAGAATGAAGTGTACGCTGACCAGCAGGGGAAGA---ACAGTGAATATAAAGTCT
GCTACATGGAAGGTACTGCACTGCACTGGACATATACGTGTA------------------------------------------------------------TATGAC---ACATGCAATAATCAAACTCACTGTGGC------TACAAGAAGCCTCCCATGACGTGCTTGGTGTTGATA
TGTGAACCAATTCCT------CACCCATCAAACATTGAGGTCCCCTTGGACAGTAAAACGTTCCTCAGTCGTCACAGTCTCGATATGAAATTTTCCTACTGTGATGAAAGAATTACAGAGTTGATG------------GGATATGAACCAGAGGAACTCCTGGGTCGTTCAATCTATGAG
TACTATCATGCGCTGGATTCTGATCATCTGACCAAAACACACCATGATATGTTCACGAAAGGGCAGGTGACTACGGGACAATACAGAATGCTTGCTAAACAAGGTGGCTACGTCTGGGTTGAGACTCAAGCAACTGTTATATACAACACTAAGAATTCTCAACCACAGTGC---------
---------ATAGTATGTGTAAACTATGTGTTG---AGTGGAATTGTTCAGAAGGACTTGATATTTTCCCTTGGACAAACTGAG------------------------------------------------------------------------------------------------
------------------------------------------------------------------------------------------------------------------------------------------------------------------------------------
------------------------------------------------------------------------------------------------------------------------------------------------------------------------------------
------------------------------------------------------------------------------------------------------------------------------------------------------------------------------------
------------------------------------------------------------------------------------------------------------------------------TGTATGCTGAAACCAGTGGAGTCTCCT---------GAAATGAAAATGACCAAA
ATATTCAGCAAA---------GATGACTGGGATGATACCAACAGCCTTTTT------------------GAAAAACTTAAG---------CAG------GAA---CCAGAT------GCTTTAACTGTGCTGGCTCCAGCTGCTGGAGACACAATCATCTCCCTA---------------
---------------GATTTCAGCAGCAAT---------------GAGTCTGATGAACAACAATGTGATGAAGTCCCTTTGTATAACGATGTAATG------------------------------------------------------------CTCCCCTCA---------------
------------------------------------------------------TCCAGTGAGAAATTGCAGAATATAAATATAGCAATGTCCCCTCTACCTGCCTCT---------GAAACTACAAAG------CCACTTCGTAGCAATGCCGATCCTGCACTCAATAGAGAAGTTGTA
TCAAAGCTGGAGCCAAACACA---GAGACACTTGAACTTTCTTTTACCATGCCTCAGGTACAAGAGCAACCAACCAGCCCT------------------------TCTGATGCAAGTACCAGCCAAAGTTCACCTGAG------------------------------------------
CCCAGTAGT---CCCAATGACTATTGCTTTGATGTGGATAATGACATGGCTAATGAATTCAAACTGGAATTA------------------GTGGAGAAGCTCTTTGCAATAGATACAGAAGCAAAAAATCCATTCTCCACTCAGGAGACT------------------GATTTAGACTTG
GAAATGTTGGCTCCTTACATCCCAATGGAT------GATGATTTCCAG------CTACGCTCC---------TTTGATCAACTATCTCCACTGGAAAGCAGTTCTTCTGGCTCTCAAAATGCA------------GCCACCATTACCATACTTCAGCAGACTCAGACACCATCAACTGCT
---------------------------------------------------------------------------GCTGATGAAATAAAACCAGTGGCA---GAACGTGTGGATGATGTGAAG---GCACTAATTGTTCCATCATCTCCTGTCCAC------GTAATAAATGACACGAGT
------------AGTGCCCCTGCATCACCTTAC------------------AGT---------------------------GGAAACAGGAGTCGAACTGCA---------------------TCT------CCAATCAGAGCA---------GGAAAAGGAACATTG------------
GAA---------------------------------------------------------------------------------------------------------CAGACAGAAAAATCTTGTCCAGGAGCACCC---------AGTTTGATAACAGTCACGCTGAAC---AAAAGA
TCTACTGCA---------ATGGATGAAGAACTAAATCCAAAG---------------------------------------------------------ATGCTAGCTTTGCATAAT---------------------------------------------------------------
---------------------------------------------------GCTCAGAGA------AAACGAAAAATGGAA---------------------------------------------------------------------------------------------------
------------------------------------------------------------------CATGATGGTTCACTTTTTCAGGCAGTTGGAATT------GGGTCTTTATTCCAGCAGACAGGTGAC---------CGTGGAGGAAACGCATCGCTTGCTTGGAAACGTGTA---
------------------------------AAG---------------------------------GCGTGCAAAACAAACGGT------------------CACAATGGA---GTGGAGCAAAAGACAATCATTCTACTA---------------------------------------
------TCAACTGACATA---------------------------------------------------GCGAGTAAACTTCTAGGGCAGTCGATGGAT------------------------------------------------------------------------------GAA
AGTGGA---------------------------------------------------------------------------------------------------------------------------------------------------------------------CTA---CCC
CAACTC------ACGAGTTACGATTGTGAAGTAAAT---GCTCCCATACAAGGCAACAGA------AACCTGCTACAGGGTGAAGAACTGCTCAGAGCT---------------CTGGATCAAGTTAAC------------------------------------------
>XM_005029943.3:171-2681|Anas platyrhynchos|HIF1A
---------------------------------------------------------------------------------------------------------------------------------------------ATGTCGAGTACG---------------------------
GGGGCTGCGTTGACATCTGCAACTGGTGCACGTGTGGCTGCTGCTGGTGGGCTCTGCCTGAAGGCTGCTGGA------------------------------------------------------------------------------------CTGGCTCTTGCTTGCTGTGAAAGG
CTG---------------------------CTGATT------------------AGTTCTGAACGCAGGAAAGAAAAATCAAGAGATGCAGCTCGATGTCGAAGAAGCAAGGAGTCGGAAGTGTTCTACGAACTTGCTCATCAGCTGCCT---CTTCCGCACACGGTGAGCGCCCACCTT
GACAAGGCCTCCATCATGAGGTTGACCATCAGCTACTTGCGCATGAGGAAGCTGCTGGAT---------GCTGGTGAGCTGGAGACAGAAGCCAAAATGGAGAAGGAA------------------------------CTGAACTGTTTCTACCTGAAAGCTCTTGATGGATTTGTCATG
GTTCTCTCTGAAGATGGGGACATGATTTACATGTCTGAAAATGTGAACAAGTGTATGGGACTCACTCAGTTTGAGTTGACGGGGCACAGTGTATTTGATTTCACTCATCCATGTGACCATGAAGAGCTGAGAGAAATGCTTACGCAC---------------AGA---------------
------------------------------------------------------------AATGGTCCTGTGAAAAAGGGCAAAGAACAAAACACGGAGCGC------------AGCTTTTTTCTCAGAATGAAGTGCACACTGACCAGCAGGGGAAGA---ACAGTGAATATAAAGTCT
GCTACGTGGAAGGTACTGCACTGCACCGGGCACATCCGCGTG------------------------------------------------------------TACGAC---ACGTGCAGTAACCAAACTCACTGCGGC------TACAAGAAGCCTCCCATGACGTGCTTGGTGTTGATA
TGTGAACCTATTCCT------CACCCATCCAACATTGAGGTCCCACTGGACAGTAAAACGTTCCTCAGTCGTCACAGTCTCGATATGAAGTTTTCCTATTGTGATGAAAGAATTACAGAGCTGATG------------GGATATGAGCCAGAGGAACTCCTGGGTCGTTCCATCTATGAG
TACTACCATGCGCTGGATTCTGATCATCTGACCAAAACGCACCATGATATGTTCACAAAAGGGCAGGTGACAACAGGGCAGTACAGAATGCTTGCTAAACAAGGTGGCTATGTCTGGGTTGAAACTCAAGCAACTGTTATATACAACACTAAGAATTCTCAGCCACAGTGC---------
---------ATAGTATGTGTAAACTATGTGTTG---AGTGGAATTGTTCAGAAGGACTTGATATTTTCCCTTGGACAAACTGAG------------------------------------------------------------------------------------------------
------------------------------------------------------------------------------------------------------------------------------------------------------------------------------------
------------------------------------------------------------------------------------------------------------------------------------------------------------------------------------
------------------------------------------------------------------------------------------------------------------------------------------------------------------------------------
------------------------------------------------------------------------------------------------------------------------------TGTATGCTGAAACCAGTGGAGTCTCCA---------GATATGAAAATGACCAAA
ATATTCAACAAA---------GATGACCTGGATGATACCAACAACCTTTTT------------------GAAAAACTTAAA---------CAG------GAA---CCAGAT------GCTTTAACTGTGCTGGCTCCAGCTGCTGGAGACACAATTATCTCTCTA---------------
---------------GATTTCAGCAGTAAT---------------GAGTCTGATGAACAACGT---GATGAAGTTCCTTTGTATAACGATGTAATG------------------------------------------------------------CTCCCCTCA---------------
------------------------------------------------------TCCAGTGAGAAATTGCAGAATATAAATATGGCAATGTCCCCACTACCTGCCTCT---------GAAACTACAAAG------CCACTTCGTAGCAATGCTGATCCTGCACTCAATAGAGAAGTTGTA
TCAAAGCTGGAGCCAAACACA---GAGACACTCGAACTTTCTTTTACCATGCCTCAGGTGCAAGAGCAGCCAACCAGCCCT------------------------TCTGATGCAAGTACCAGCCAAAGTTCACCTGAG------------------------------------------
CCCAGTAGT---CCCAATGACTATTGCTTTGATGTGGATAATGATATGGCTAATGAGTTCAAACTGGAATTA------------------GTGGAGAAACTCTTTGCGATAGATACAGAAGCAAAAAATCCATTCTCTACTCAGGAAACT------------------GATTTAGACTTG
GAGATGTTGGCTCCTTACATCCCGATGGAT------GATGACTTCCAG------CTACGCTCC---------TTTGATCAGCTATCTCCACTGGAAAGCAGTTCTTCCAGCTCCCAAAACGCA------------GCCACTATTACCATATTTCAGCAGACTCAGACACCATCAACTACT
---------------------------------------------------------------------------GCTGATGAAATAAAACCAGTGGCA---GAACGTGTGGATGATGTGAAG---ACGCTAATTGTTCCTTCATCTCCTGTCCAC------ATAATCAATGACACGAGT
------------AGTGCCCCAGCGTCACCTTAC------------------GGT---------------------------GGGAACAGGAGTCGAACTGCA---------------------TCT------CCAATCAGAACA---------GGAAAAGGAACATTG------------
GAT---------------------------------------------------------------------------------------------------------CAGACAGAAAAACCTTGTCCAGGAACACCC---------AGTTTGCTAACAGTCACTCTGAAT---AAAAGA
TCTACTGCA---------ATGGATGAAGAACTAAATCCAAAG---------------------------------------------------------ATGCTAGCTTTGCATAAT---------------------------------------------------------------
---------------------------------------------------GCTCAGAGA------AAACGAAAAATGGAA---------------------------------------------------------------------------------------------------
------------------------------------------------------------------CATGATGGTTCACTTTTTCAGGCAGTTGGAATT------GGGTCTTTATTCCAGCAGACAGGTGAC---------CGTGGAGGAAATGCATCGCTTGCTTGGAAACGTGTA---
------------------------------AAG---------------------------------GCATGCAAAACAACTGGT------------------CATAATGGA---GTGGAGCAAAAGACAATCATTCTATTA---------------------------------------
------TCAACTGACATA---------------------------------------------------GCAAGTAAACTTCTAGGGCAGTCGATGGAT------------------------------------------------------------------------------GAA
AGTGGA---------------------------------------------------------------------------------------------------------------------------------------------------------------------CTA---CCC
CAACTC------ACAAGTTATGATTGTGAAGTAAAT---GCTCCCATACAAGGCAACAGA------AACCTGCTACAGGGGGAAGAACTGCTCAGAGCT---------------CTGGATCAAGTTAAC------------------------------------------
>KZ506160.1|Limosa lapponica baueri|HIF1A
---------------------------------------------------------------------------------------------------------------------------------------------ATGGAAGGGACTGTACTGGAGAAA------GAGAAGCTG
GGAAAGGGACTTTTTGCATCACTTGAAAAGCAGGATGCCTCGTGCTCAGTCAGTGTCCTTGCTCATCTGACC------------------------------------------------------------------------------------TGGGTGAGGAAAGAAGAAGAAAAC
AGGAATTGGAGGCTAGAGGGGCAGCAGTCGAGGATT------------------AGCTCGGAACGCAGAAAAGAGAAGTCAAGAGATGCCGCCCGGTGCCGAAGGAGCAAGGAATCGGAAGTATTCTATGAGCTTGCTCATCAGCTGCCC---CTGCCCCACACCGTGAGCGCACACCTG
GACAAGGCATCCATCATGAGACTGACCATCAGCTACTTGCGCATGAGAAAGCTGCTAGAT---------GCTGGTGAGCTGGAGACAGAAGCCAAAATGGAGAAGGAA------------------------------CTGAACTGTTTCTACTTGAAAGCTCTTGATGGATTTGTCATG
GTTCTGTCCGAAGATGGAGACATGATTTACATGTCTGAAAACGTGAACAAGTGCATGGGACTCACTCAGTTTGAGTTGACGGGGCACAGTGTATTTGATTTCACTCATCCATGTGACCATGAAGAGCTGAGAGAAATGCTTACACAC---------------AGA---------------
------------------------------------------------------------AACGGTCCTGTGAAAAAGGGCAAAGAGCAAAACACGGAGCGC------------AGCTTTTTTCTCCGAATGAAGTGTACGTTGACCAGCAGGGGAAGA---ACAGTGAATATAAAGTCT
GCTACGTGGAAGGTACTCCACTGCACCGGACACATCCGCGTA------------------------------------------------------------TACGAC---ACCTGCGGGAACCAAACTCACTGTGGC------TACAAAAAGCCTCCCATGACGTGTCTGGTGTTGATC
TGTGAACCTATTCCT------CATCCCTCGAACATCGAGGTCCCCTTGGACAGTAAAACATTCCTCAGTCGTCACAGCCTTGATATGAAATTTTCCTATTGTGATGAAAGGATTACAGAGTTGATG------------GGGTACGAGCCGGAGGAGCTCCTGGGTCGCTCAATCTATGAG
TACTATCACGCGCTGGATTCTGATCATCTGACCAAAACCCACCACGACATGTTCACGAAAGGGCAGGTGACGACAGGGCAGTACAGAATGCTTGCCAAACAAGGTGGCTATGTCTGGGTTGAAACTCAAGCAACCGTTATATACAACACTAAGAATTCTCAGCCCCAGTGC---------
---------ATCGTGTGCGTAAACTATGTGTTG---AGTGGAATTGTTCAGAAGGACTTGATTTTTTCCCTCGGACAAACCGAG------------------------------------------------------------------------------------------------
------------------------------------------------------------------------------------------------------------------------------------------------------------------------------------
------------------------------------------------------------------------------------------------------------------------------------------------------------------------------------
------------------------------------------------------------------------------------------------------------------------------------------------------------------------------------
------------------------------------------------------------------------------------------------------------------------------TGTATGCTGAAACCAGTGGAGTCTCCT---------GATATGAAAATGACCAAA
ATATTCAGCAAA---------GATGACCTGGATGATACAAACAGCCTATTT------------------GAAAAACTTAAA---------CAG------GAA---CCGGAT------GCTCTAACTGTGCTGGCCCCAGCGGCTGGAGACACAATTATCTCTCTG---------------
---------------GATTTCAGCAGTAAT---------------GAGTCTGATGAACAACAATGTGATGAAGTTCCTTTGTATAATGATGTAATG------------------------------------------------------------CTCCCCTCA---------------
------------------------------------------------------TCCAGTGAGAAATTGCAGACTATAAATATGGCAATGTCCCCACTACCCGCCTCT---------GAAACTACAAAG------CCACTTCGTAGCAATGCTGATCCTGCACTCAATAGAGAAGTTGTA
TCAAAGCTGGAGCCAAACACG---GAGCCGCTCGAACTTTCTTTTACCATGCCTCAGGTGCAAGAGCAGCCAACCAGTCCT------------------------TCTGATGCAAGTACCAGCCAAAGTTCACCCGAG------------------------------------------
CCCAGTAGT---CCCAATGACTACTGCTTTGATGTGGATAATGATATGGCTAATGAATTCAAACTGGAATTA------------------GTGGAGAAACTCTTTGCGATAGATACAGAAGCAAAAAATCCATTCTCTACTCAGGAAACT------------------GATTTAGATTTG
GAGATGTTGGCTCCTTACATCCCAATGGAT------GATGACTTCCAG------CTGCGGTCA---------TTCGATCAGCTCTCTCCGCTGGAAAGCAGTTCTTCCGGCTCCCAAAATGCA------------GCCACCGTTACCATATTTCAGCAGACTCCGACACCATCAAGTACT
---------------------------------------------------------------------------GCTGATGAGATGAAACCAGCGACA---GAACGCGGGGATGATGTGAAGACGACACTAATTGTTCCTTCATCTCCTGTCCAC------ATCATCAACGAAACGAGT
------------AGTGCCCCAGCATCACCTTAC------------------AGC---------------------------GGGAACAGGAGTCGAACTGCG---------------------TCT------CCAGTCCGAGCA---------GGAAAAGGAACGTTG------------
GAT---------------------------------------------------------------------------------------------------------CAGACGGAAAAACCTTGTCCGGGGGTGCCT---------AGCTTGCTGACAGTCACTCTGAAT---AAAAGA
TCTACTGCA---------GTGGATGAAGAACTAAATCCAAAG---------------------------------------------------------ATGCTAGCTTTGCATAAT---------------------------------------------------------------
---------------------------------------------------GCTCAGAGA------AAACGAAAAATGGAA---------------------------------------------------------------------------------------------------
------------------------------------------------------------------CATGATGGTTCACTTTTTCAGGCAGTTGGAATT------GGGTCTTTATTCCAGCAGACAGGCGAC---------CGCGGAGGAACTGCATCGCTTGCTTGGAAACGCGTA---
------------------------------AAG---------------------------------GGATGCAAAACGAACGGT------------------CGTAGTGGA---GTGGAGCAAAAGACAATCATTCTACTA---------------------------------------
------TCAACTGACATC---------------------------------------------------GCGAGTAAACTCCTGGGGCAGTCCATGGAG------------------------------------------------------------------------------GAA
AGCGGA---------------------------------------------------------------------------------------------------------------------------------------------------------------------CTT---CCC
CAGCTC------ACCAGTTACGACTGCGAAGTAAAC---GCTCCCATACAAGGCAACAGA------AACCTGCTACAGGGCGAAGAACTGCTCAGAGCT---------------CTGGATCAAGTTAAC------------------------------------------
>XM_023927146.1:1-2466|Cyanistes caeruleus|HIF1A
---------------------------------------------------------------------------------------------------------------------------------------------ATGGGTTCTGCC------------TGCCCTTGTATCCAA
GGGTCATCT------------------------------------------------------------------------------------------------------------------------------------------------------------------GAGCAGGTT
AAA---------------------------CGCAGTAAGTGTTACAGCGTGATTAGCTCTGAACGCAGGAAAGAGAAGTCGAGGGATGCAGCCCGGTGCAGGAGGAGCAAGGAGTCAGAAGTGTTCTATGAGCTGGCTCACCAGCTGCCC---CTGCCCCACACCGTGAGCGCACACCTG
GACAAGGCGTCCATCATGAGGCTGACCATCAGCTACCTGCGCATGAGGAAGCTGCTGGAT---------GCTGGTGAGCTGGAGACAGAAGCCAAAATGGAGAAGGAA------------------------------CTGAACTGTTTCTACTTGAAAGCTCTTGATGGCTTTGTCATG
GTTCTGTCTGAAGATGGGGACATGATTTACATGTCTGAAAACGTGAACAAGTGTATGGGACTCACTCAGTTCGAGTTGACGGGGCACAGTGTCTTTGATTTCACTCATCCGTGTGATCATGAGGAGCTGAGAGAAATGCTTACACAC---------------AGA---------------
------------------------------------------------------------AATGGTCCTGTGAAAAAGGGCAAAGAGCAAAACACGGAGCGC------------AGCTTTTTTCTCAGAATGAAGTGTACACTGACTAGCAGGGGAAGA---ACAGTGAATATAAAGTCT
GCTACATGGAAGGTGCTGCACTGCACTGGCCACATCCGTGTG------------------------------------------------------------TACGAC---ACGTGTGGGAACCAGACTCACTGCGGA------TACAAAAAGCCTCCCATGACCTGCCTGGTGTTGATC
TGTGAACCTATTCCT------CACCCATCAAACATTGAGGTTCCCCTGGACAGTAAAACGTTCCTCAGTCGTCACAGTCTTGATATGAAATTTTCTTATTGTGATGAAAGAATTACAGAGTTGATG------------GGGTACGAGCCAGAGGAGCTCCTGGGTCGCTCAATCTATGAG
TACTATCACGCACTGGATTCTGATCATCTGACCAAAACACACCACGACATGTTCACAAAAGGGCAGGTGACAACAGGACAGTACAGAATGCTGGCCAAACAAGGTGGCTATGTCTGGGTTGAAACTCAAGCAACTGTTATATACAACACTAAGAATTCTCAGCCACAGTGC---------
---------ATAGTGTGTGTGAACTATGTGTTG---AGTGGAATTGTTCAGAAGGACTTAATTTTTTCCCTTGGACAAACTGAG------------------------------------------------------------------------------------------------
------------------------------------------------------------------------------------------------------------------------------------------------------------------------------------
------------------------------------------------------------------------------------------------------------------------------------------------------------------------------------
------------------------------------------------------------------------------------------------------------------------------------------------------------------------------------
------------------------------------------------------------------------------------------------------------------------------TGTATGCTGAAACCAGTGGAGTCTCCT---------GACATGAAAATGACCAAA
ATATTCAGTAAA---------GATGACCTGGATGATACCAACAGCTTATTT------------------GAAAAACTTAAA---------CAG------GAA---CCAGAT------GCTTTAACTGTGCTGGCCCCTGCTGCTGGAGACACAATTATCTCTCTA---------------
---------------GATTTCAGCAGTAAT---------------GAGTCTGATGAACAACAATGTGATGAAGTTCCTTTGTATAACGATGTAATG------------------------------------------------------------CTCCCCTCA---------------
------------------------------------------------------TCCAGTGAGAAATTGCAGAATATAAATATGGCAATGTCCCCACTACCTGCCTCT---------GAAACTACAAAG------CCACTTCGTAGCAATGCTGATCCTGCACTCAATAGAGAAGTTGTA
TCAAAGCTGGAGCCAAACACA---GAGCCACTCGAACTTTCTTTTACCATACCTCAGGTGCAAGAGCAACCAACCAGCCCT------------------------TCTGATGCAAGTACCAGCCAAAGTTCACCTGAG------------------------------------------
CCCAGTAGT---CCCAACGACTACTGCTTTGATGTGGATAATGATATGGCCAGCGAATTCAAACTGGAATTA------------------GTGGAGAAACTCTTTGCCATAGATACAGAAGCAAAAAATCCATTTTCTACTCAGGAAACC------------------GATTTAGATTTA
GAGATGCTGGCTCCTTACATCCCGATGGAT------GACGACTTCCAG------CTGCGCTCC---------TTCGATCAGCTGTCCCCGCTGGAAAGCAGCTCTTCCAGCTCTCCGAGTGCA------------GGCAGCATCACCATATTCCAGCAGAGTCAGGCAGCGGCGGGCAGC
---------------------------------------------------------------------------GCTGAGGAGATGAAGCCGGCG------GAGCGCGCGGACGATGTGAAG---ACGATAATTGTCCCTTCCTCGCCCGTGCGC------GGGGCCGCCGAGTCCAGC
------------AGTGCCCCCGCCTCGCCCTAC------------------GGC---------------------------GGGAGCAGGAGTCGAACTGCC---------------------TCT------CCCATCAGGGCA---------GGGAAAGGAACAGCG------------
GAT---------------------------------------------------------------------------------------------------------CAGGTGGAAAAACCTTCCCCAGGAGCACCC---------AGCTTGCTAACGGTCACTCTGAAT---AAAAGA
TCTACTGCA---------CTGGATGAAGAACTAAATCCAAAG---------------------------------------------------------ATGCTAGCTTTGCATAAT---------------------------------------------------------------
---------------------------------------------------GCTCAGAGA------AAACGAAAAATGGAA---------------------------------------------------------------------------------------------------
------------------------------------------------------------------CATGATGGTTCACTTTTTCAGGCAGTTGGAATT------GGGTCTTTATTCCAGCAGACAGGTGAC---------CGTGGAGGAAATGCATCACTTGCTTGGAAACGTGTA---
------------------------------AAG---------------------------------GGATGCAAAACAAATGGT------------------CACAGTGGA---GTGGAGCAAAAGACAATCATTCTACTA---------------------------------------
------TCAACTGACATA---------------------------------------------------GCGAGTAAACTTCTAGGGCAGTCGATGGAT------------------------------------------------------------------------------GAG
AGTGGA---------------------------------------------------------------------------------------------------------------------------------------------------------------------CTC---CCC
CAACTC------ACGAGTTACGACTGTGAAGTAAAC---GCTCCCATACAAGGCAACAGA------AACCTGCTACAGGGGGAAGAACTGCTCAGAGCT---------------CTGGATCAAGTTAAC------------------------------------------
>KP696483.1:225-2702|Phrynocephalus erythrurus|HIF1A
---------------------------------------------------------------------------------------------------------------------------------------------ATGGAGCCCTGCGCGGCCTCCTCCGAGGAGTCGGCCACG
GGCGGCTCC------------------------------------------------------------------------------------------------------------------------------------------------------------------CACGAGAAG
AAA---------------------------AGGATT------------------AGTTCAGAGCGCAGGAAAGAAAAGTCAAGAGATGCAGCCAGGTGCCGTAGGAGCAAAGAGTCTGAGGTCTTCTATGAACTTGCCCACCAGTTGCCT---CTTCCCCATCATGTGAGCGCACATCTC
GACAAAGCCTCCATTATGAGACTAACCATCAGTTATCTACGTATGAGAAAAGTGCTTGAT---------GCAGGTGATCTGGAAGCAGAAGCTGAAATGGAGACCCAG------------------------------CTGAATTGCTTTTATTTAAAAGCGCTTGATGGATTCGTCATG
GTCCTCTCGGAGGATGGAGATATGATCTACATGTCTGAAAATGTGAACAAATGCATGGGACTCACTCAGTTTGAGCTTACGGGACACAGTGTGTTTGATTTCACTCATCCCTGCGACCACGAAGAGCTGAGAGAGATGCTCACCCAC---------------CGG---------------
------------------------------------------------------------AATGGTCCTGTAAAAAAGGGGAAAGAACAGAACACAGAACGC------------AGCTTCTTCCTCAGAATGAAGTGTACATTGACCAGTAGAGGAAGG---ACTGTCAATATAAAGTCC
GCCACGTGGAAGGTACTTCATTGCACAGGACACATTCGTGTC------------------------------------------------------------TATGAC---AGTTGCAACAATCAGACCGTGTGTGGA------TATAAAAAGCCTCCCATGACCTGCTTGGTGTTGATC
TGTGAGCCTATCCCT------CATCCGTCAAACATTGAAGTCCCCTTGGACAGCAAGACGTTTCTCAGCCGCCACAGCCTTGACATGAAGTTTTCATACTGCGATGAAAGGATTACAGAACTGATA------------GGGTATGACCCTGAGGAGCTCCTGGGACGCTCTATATATGAA
TATTATCACGCCCTGGACTCTGATCATCTGACCAAAACACATCATGACATGTTTGCTAAAGGGCAAGTGACCACCGGGCAGTACAGAATGCTTGCCAAGCAAGGGGGCTACGTCTGGGTTGAGACCCAAGCCACTGTTATATACAACAATAAGAATTCTCAGCCACAGTGC---------
---------ATAGTTTGTGTGAATTATGTCTTG---AGTGGCATTGTTCAGGGGGACTTGATTTTTTCGCTCCAGCAAACTGAG------------------------------------------------------------------------------------------------
------------------------------------------------------------------------------------------------------------------------------------------------------------------------------------
------------------------------------------------------------------------------------------------------------------------------------------------------------------------------------
------------------------------------------------------------------------------------------------------------------------------------------------------------------------------------
------------------------------------------------------------------------------------------------------------------------------TGTATGTTGAAACCGGTGGATTCTCCA---------GAAATGGGAGTGATCAAA
GTACTTGACAAG---------AATCAACTGGAAGATAGCAACAGTCTCTTT------------------GAGAAACTGAAG---------AAG------GAA---CCGGAT------GCGTTGACCTACCTTGCCCCTGCAGCTGGAGACACCATAATAGCATTA---------------
---------------GATTTCGGCAGTGAT---------------GAGACTGATGAGCAACAGTTTGATGACGTTCCTTTGTATAATGATGTAATG------------------------------------------------------------CTCCCCTCA---------------
------------------------------------------------------TCCAGTGAGAAATTGCAAAGTATAAATCTGGCAATGTCCCCATTACCTGCTTCT---------GAAGCGACGAAG------CCGCTCCGTAGCAATGCTGACCCAGCACTCAATAGAGAGGTGGTA
TCCAAGCTGGAGCCCAGCACG---GAGCCCTTAGATCTCGCTTTCTCCATCCGTCGCACACAAGACCAGCCGGCCACTCCT------------------------TCCGACAGAAGCACCAGCCAGAGCTCGCCGGAG------------------------------------------
CCGAATAGTCCTCCCAATGATTATTGCTTTGATGTGGATAATGAGATGGCCAGCGAGTTCAAGTTGGAGCTT------------------GTAGAAAAGCTTTTTGCAATTGACCCAGAATCGAAAAACCCCTTCTCGATGCAGGAAACC------------------GATTTAGATTTG
GAAATGCTGGCTCCCTACATCCCTATGGAT------GATGACTTCCAG------TTACGCTCC---------TTCGACCAGATTTCTCCGCTGGAG------ACCAGTTCCCCTTCCAGCGGGGCCAAAAGTTCCACCGGGGTCTCAGATTTTCCTCCACCTACGATGCCACCGCCTGCC
---------------------------------------------------------------------------ACAGATAAGATAAAGCCCATGACAATCAAACACGAGGACGACTCGAAG---ATACTCATAGCTCCTCTTTGCATCACCACC------------ATAGAAGACCCC
------------AGTAACCCAACACCTCCTTAC------------------ACG---------------------------GAGCATCCAGGTCGGACTCTA---------------------TCACCAGCACCGGTCCAGCCG---------GGAGAAGGGACGATA------------
GAG---------------------------------------------------------------------------------------------------------CAAAAAGAGAAGCCGAATCCAGCGATGCCG---------AACTTGTTAACGGTCACGTTGGGTAAAAGTAAA
CCACCTTCA---------GCGAAAGAAGAAATAAATCCAAAG---------------------------------------------------------ATAATTGCTCTGCACAAT---------------------------------------------------------------
---------------------------------------------------ATACAGAGG------AAACGTAAGATGGAG---------------------------------------------------------------------------------------------------
------------------------------------------------------------------CAGGAAGGTTTGCTTTTCCAAGCAGTTGGAATT------GGCACGTTATTGTCCCAGTCGGGTGCT---------CCCGGAACAGATGTATCACTAGCTTGGAAACGTGTA---
------------------------------AAA---------------------------------GGATGCAAGCCTAGTGGG------------------CAGAATGAG---ATAGCAGAGAAGACCGTTATTTTGTTG---------------------------------------
------CCATCAGATATA---------------------------------------------------GCAAGTAAACTTCTAGGGCAGTCGATGGAC------------------------------------------------------------------------------AAG
AAGGGA---------------------------------------------------------------------------------------------------------------------------------------------------------------------CTC---CCA
CAACTT------ACCAGCTACGATTGTGAAGTGAAC---GCTCCCATACAAGGCAACCGA------AACCTATTACAAGGGGAAGAGTTGCTGAAGGCC---------------CTGGATCAAGTCAAC------------------------------------------
>KP696482.1:203-2680|Phrynocephalus przewalskii|HIF1A
---------------------------------------------------------------------------------------------------------------------------------------------ATGGAGCCCTGCCCGGCCTCCTCCGAGGAGCCGGCCACG
GGCGGCTCC------------------------------------------------------------------------------------------------------------------------------------------------------------------CACGAGAAG
AAA---------------------------AGGATT------------------AGTTCAGAGCGCAGGAAAGAAAAGTCAAGAGATGCAGCCAGGTGCCGTAGGAGCAAAGAGTCTGAGGTCTTCTATGAACTTGCCCACCAGTTGCCT---CTTCCCCATCATGTGAGCGCACATCTC
GACAAAGCCTCCATTATGAGACTAACCATCAGTTATCTACGTATGAGAAAAGTGCTCGAT---------GCAGGTGATCTGGAAGCAGAAGCTGAAATGGAGACACAG------------------------------TTGAATTGCTTTTATTTAAAAGCGCTCGATGGATTCGTCATG
GTCCTCTCGGAGGATGGAGATATGATCTACATGTCTGAAAATGTGAACAAATGCATGGGACTCACACAGTTTGAGCTGACGGGACACAGTGTGTTTGATTTCACTCATCCCTGCGACCACGAAGAGCTGAGAGAGATGCTCACCCAC---------------CGG---------------
------------------------------------------------------------AACGGTCCTGTAAAAAAGGGGAAAGAACAAAATACAGAACGC------------AGCTTCTTCCTCAGAATGAAGTGTACATTGACCAGTAGAGGAAGG---ACTGTCAATATAAAGTCT
GCCACGTGGAAGGTACTTCATTGCACGGGACACATTCGTGTC------------------------------------------------------------TATGAC---AGTTGCAACAATCAGACCGTGTGTGGA------TATAAAAAGCCTCCCATGACCTGCTTGGTGTTGATT
TGTGAGCCTATCCCT------CATCCGTCAAACATCGAAGTCCCCTTGGACAGCAAGACCTTCCTCAGCCGCCACAGCCTTGACATGAAGTTTTCATACTGCGATGAAAGGATTACAGAACTGATA------------GGGTATGACCCTGAGGAGCTCCTGGGACGCTCTATATATGAA
TACTATCATGCCCTGGACTCTGATCATCTGACCAAAACACATCATGACATGTTTGCTAAAGGGCAAGTGACCACCGGGCAGTACAGAATGCTTGCCAAGCAAGGGGGCTACGTCTGGGTTGAGACCCAAGCCACTGTTATATACAACAATAAGAATTCTCAGCCACAGTGT---------
---------ATAGTTTGTGTGAATTATGTCTTG---AGTGGCATTGTTCAGGGGGACTTGATTTTTTCGCTCCAGCAAACTGAG------------------------------------------------------------------------------------------------
------------------------------------------------------------------------------------------------------------------------------------------------------------------------------------
------------------------------------------------------------------------------------------------------------------------------------------------------------------------------------
------------------------------------------------------------------------------------------------------------------------------------------------------------------------------------
------------------------------------------------------------------------------------------------------------------------------TGTATGTTGAAACCGGTGGATTCTCCA---------GAAATGGGAGTGATCAAA
GTACTTGACAAG---------AATCAACTGGAAGATAGCAACAGTCTTTTT------------------GAGAAGCTGAAG---------AAG------GAA---CCGGAT------GCGTTGACCTACCTTGCCCCTGCAGCTGGAGACACCATAATAGCATTA---------------
---------------GATTTCGGCAGTGAT---------------GAGACTGATGAGCAACAGTTTGATGACGTTCCTTTGTATAATGATGTAATG------------------------------------------------------------CTCCCCTCA---------------
------------------------------------------------------TCCAGTGAGAAATTGCAAAGTATAAATCTGGCAATGTCCCCATTACCTGCTTCT---------GAAGCGACGAAG------CCGCTCCGTAGCAATGCCGACCCAGCCCTCAATAGAGAGGTGGTA
TCCAAGCTGGAGCCCAGCACG---GAGCCCTTGGATCTCGCTTTCTCCATCCGTCGGGCACAAGACCAGCCGGCCACTCCT------------------------TCCGACAGAAGCACCAGCCAAAGCTCGCCCGAG------------------------------------------
CCAAATAGTCCTCCCAATGACTATTGCTTTGATGTGGATAATGAGATGGCCAGCGAGTTCAAGTTGGAGCTT------------------GTCGAAAAGCTTTTTGCCATTGACCCGGAATCGAAAAACCCCTTCTCGATGCAGGAAACC------------------GATTTAGATTTG
GAAATGCTGGCACCCTACATCCCTATGGAT------GATGACTTCCAG------TTACGCTCC---------TTCGACCAGATTTCTCCGCTGGAG------ACCAGTTCCCCTTCCAGTGGGGCCAAAAGTTCCACCGGGGTCTCAGGTTTTCCTCCACCTACGATGCCACCGCCTGCC
---------------------------------------------------------------------------ACAGATAAGATAAAGCCCATGACAATCAAACACGAGGACGACTCAAAG---ATACTCATAGCTCCTCTTTGCATCACCACC------------ATAGAAGACCCC
------------AGTACCCCAACACCTCCTTAC------------------ACG---------------------------GAGCATCCAGGTCGGACTCTA---------------------TCACCAGCACCGGTCCAGCCG---------GGAGAAGGGACGATA------------
GAG---------------------------------------------------------------------------------------------------------CAAAAAGAGAAGCCGAATCCAGCGATGCCG---------AACTTGTTAACAGTCACGTTGGGTAAAAGTAAA
CCGCCGTCA---------GCAAAAGAAGAAATAAATCCGAAG---------------------------------------------------------ATAATTGCTCTCCACAAT---------------------------------------------------------------
---------------------------------------------------ATACAGAGG------AAACGTAAGATGGAG---------------------------------------------------------------------------------------------------
------------------------------------------------------------------CAGGAAGGTTTGCTTTTCCAAGCAGTTGGAATT------GGCACGTTATTGTCCCAGTCAGGTACT---------CCCGGAACAAACGTATCACTAGCTTGGAAACGCGTA---
------------------------------AAA---------------------------------GGATGCAAGTCCAGTGGG------------------CAGAATGAG---ATGGCGGAGAAGACCGTTATTTTGTTG---------------------------------------
------CCATCAGATATA---------------------------------------------------GCAAGTAAACTTCTAGGGCAGTCAATGGRC------------------------------------------------------------------------------AAG
AAGGGA---------------------------------------------------------------------------------------------------------------------------------------------------------------------CTC---CCA
CAACTT------ACCAGCTATGATTGTGAAGTGAAC---GCTCCCATACAAGACAACCGA------AACCTATTACAAGGGGAAGAGTTGCTGAAGGCC---------------CTGGATCAAGTCAAC------------------------------------------
>XM_020813439.1:317-2785|Pogona vitticeps|HIF1A
---------------------------------------------------------------------------------------------------------------------------------------------ATGGAGCCCGGCACGGCCACCTCG---GAGCCGGCGACG
GGCGGCTCC------------------------------------------------------------------------------------------------------------------------------------------------------------------AACGAGAAG
AAA---------------------------AGGATT------------------AGTTCGGAGCGCAGGAAAGAAAAGTCAAGAGATGCAGCCAGATGCCGTAGGAGTAAAGAGTCTGAGGTCTTCTATGAACTTGCTCACCAGTTGCCT---CTTCCCCATCATGTGAGCGCACATCTT
GACAAAGCCTCCATTATGAGATTAACAATAAGCTATCTGCGTATGAGGAAACTTCTTGAT---------TCAGGTGATCTGGAAGCAGAAGCAGAAATGGAGACACAA------------------------------CTGAATTGCTTTTATTTAAAAGCTCTTGATGGATTTGTCATG
GTTCTCTCTGAGGATGGCGACATGATCTACATGTCTGAAAATGTGAACAAGTGTATGGGACTCACACAGTTTGAACTCACTGGACACAGTGTGTTTGATTTCACTCATCCATGTGACCACGAAGAGCTGAGAGAGATGCTCACCCAC---------------CGG---------------
------------------------------------------------------------AATGGTCCTGTAAAAAAGGGGAAAGAACAGAATACAGAACGC------------AGCTTTTTCCTTAGAATGAAGTGTACATTGACCAGTAGGGGAAGG---ACCGTCAATATAAAGTCT
GCCACATGGAAGGTACTTCATTGCACCGGACACATTCGTGTC------------------------------------------------------------TACGAC---AGTTGCAACAGTCAGACTGTGTGTGGA------TATAAAAAGCCTCCAATGACATGTTTGGTGTTGATC
TGTGAGCCTATCCCT------CATCCATCAAACATTGAAGTCCCTTTGGACAGCAAGACGTTCCTCAGCCGCCACAGCCTTGACATGAAGTTTTCGTACTGTGATGAAAGGATTACAGAACTGATT------------GGGTATGATCCTGATGAACTCCTGGGTCGCTCCATATATGAA
TACTATCACGCCCTGGACTCTGATCATCTTACCAAAACACATCATGACATGTTTGCTAAAGGGCAAGTGACCACCGGGCAATACAGAATGCTTGCCAAACAAGGGGGCTACGTCTGGGTTGAGACTCAAGCAACTGTTATATACAACAATAAGAATTCCCAGCCACAGTGC---------
---------ATAGTGTGTGTGAATTATGTATTG---AGTGGCATTGTTCAGGGGGACTTGATATTTTCGCTCCAGCAAACTGAG------------------------------------------------------------------------------------------------
------------------------------------------------------------------------------------------------------------------------------------------------------------------------------------
------------------------------------------------------------------------------------------------------------------------------------------------------------------------------------
------------------------------------------------------------------------------------------------------------------------------------------------------------------------------------
------------------------------------------------------------------------------------------------------------------------------TGTATGTTGAAACCGGTGGATTCTCCT---------GAAATGGGAGTGATCAAA
GTGCTTGACAAG---------ACTGAGGTGGAAGATAGCAACAGCCTCTTC------------------GAGAAGCTGAAG---------AAG------GAG---CCAGAT------GCATTAACCTACCTTGCCCCTGCAGCTGGTGACACCATAATAGCATTA---------------
---------------GATTTCGGCAGTGAT---------------GAGACTGATGAGCAACAGTTTGATGACGTTCCTTTGTATAATGATGTAATG------------------------------------------------------------CTCCCCTCA---------------
------------------------------------------------------TCCAGTGAGAAATTGCAAAGTATAAATCTGGCAATGTCCCCACTACCTGCTTCA---------GAAGCAACAAAG------CCGCTCCGTAGCAATGCTGACCCAGCACTCAATAGAGAGGTGGTA
TCCAAGCTGGAGCCCAGCACG---GAGCCCTTAGATCTTGCTTTCTCTATCCGTCGGACACAAGACCAGCCGGCCACTCCT------------------------TCCGACAGAAGTACCAGCCAAAGCTCGCCTGAG------------------------------------------
CCGAATAGTCCTCCCAGTGACTATTGCTTTGATGTGGATAATGAGATGGCCAGCGAGTTCAAGTTGGAGCTT------------------GTAGAAAAGCTCTTTGCAATAGACCCAGAGTTGAAAAACCCTTTCTCGATGCAGGAAACG------------------GATTTAGATTTG
GAAATGCTGGCGCCGTACATCCCTATGGAT------GATGATTTCCAG------TTACGCTCC---------TTTGACCAGCTTTCTCCACTGGAG------ACCAATTCTCCCTCCACTGGGGCCAAAGGTTCCAGTGGGGTCACCGGATTTCAGCCCCCTCCGATGCCATCGCCTGCC
---------------------------------------------------------------------------ACAGACAAGACAAAGCCCATGACAATCAAACATGAGAATGAATCGAAG---ATCCTCATAGCTCCTCTTCACATTGCCCCT------------CTCGAAAGCACC
------------AGTGCCCCAACCTCTCCCTAC------------------ACG---------------------------GAGCATCCAAGTCGGACTCTG---------------------TCA------CCAGTCAGGCCG---------GGAGAAGGCACGATA------------
GAG---------------------------------------------------------------------------------------------------------CAAAAAGAGAAGCCAAGCCTGGGGACGCCG---------AACTTGTTAACAGTCACGTTGGGTAAAAGTAAA
CCACCTTCA---------TCAAATGAAGAAATCAGTCCAAAG---------------------------------------------------------ATAATTGCTCTGCACAAT---------------------------------------------------------------
---------------------------------------------------ATTCAGAGG------AAACGAAAGATGGAG---------------------------------------------------------------------------------------------------
------------------------------------------------------------------CAAGATGGTTTGCTTTTCCAAGCAGTTGGAATT------GGCACGTTATTGTCTCAGTCGGGTACT---------CCTGGAACAAATGTATCCCTGGCTTGGAAACGTGTG---
------------------------------AAG---------------------------------GGGTGCAAGCCTAGTGGG------------------CAGAATGAG---ATGGCAGAGAAGACTGTTATTTTATTG---------------------------------------
------CCCTCAGATATA---------------------------------------------------GCAAGTAAACTTCTAGGTCAGTCGATGGAC------------------------------------------------------------------------------AAG
AAGGGA---------------------------------------------------------------------------------------------------------------------------------------------------------------------CTC---CCA
CAACTT------ACCAGCTACGATTGTGAAGTGAAC---GCTCCTATACAAGGCAACCGA------AACCTGCTACAAGGTGAAGAGTTGCTGAAAGCC---------------CTGGATCAAGTCAAC------------------------------------------
>AZIM01002394.1|Ophiophagus hannah|HIF1A
---------------------------------------------------------------------------------------------------------------------------------------------ATGGAGCCCTGC------------------CCGACGACG
GATGGCTCC------------------------------------------------------------------------------------------------------------------------------------------------------------------TGCGAGAAG
AAA---------------------------AGGATT------------------AGCTCGGAACGTAGAAAAGAGAAGTCTAGAGATGCAGCCAGGTGTCGGAGGAGTAAAGAATCAGAAGTGTTCTATGAACTTGCTCACCAGTTGCCT---CTTCCCCATCACGTGAGCGCACATCTT
GATAAAGCCTCTGTTATGAGGCTTACAATCAGCTACCTCCGTATGAGAAAGCTGCTTGAT---------GCAGATGACTTAGAGGCAGAAGCTGAAATGGAGACGCAG------------------------------TTGAACTGTTTTTACTTAAAAGCTCTGGATGGGTTTGTTATG
GTCCTCTCTGAAGATGGTGACATGATATATACTTCTGAAAATGTGAACAAGTGTATGGGACTCACTCAGTTTGAGTTGACAGGACACAGA------------------------------------------------------------------------------------------
------------------------------------------------------------------TCAGTTAAAAAGGGAAAGGATCAAAATACAGAACGG------------AGTTTTTTCCTCAGAATGAAATGTACACTGACCAGCAGAGGAAGA---ACTGTGAATATAAAATCA
GCCACATGGAAGGTACTTCATTGTACAGGTCATATTCGTGTT------------------------------------------------------------TATGAG---AATTGCAACAATCAGAATGTGTGCGGC------TATAAAAAGCCTCCAATGACATGTTTGGTATTAATT
TGTGAGCCTATACCT------CATCCATCAAATATTGAAGTCCCATTGGATAGTAAAACGTTCCTCAGCCGCCATAGCCTTGACATGAAATTTTCTTATTGTGATGAAAGGATTACAGAACTAATA------------GGATATGATCATGAAGAACTCCTGGGGCATTCTGTATATGAA
TATTATCATGCACTGGATTCTGATCATCTGACCAAAACACATCATGACATGTTTGCCAAAGGGCAAGTCACCACCGGACAGTATCGAATGCTTGCCAAGCAAGGGGGCTATGTCTGGGTAGAGACTCAAGCAACTGTTATATACAATACTAAGAATTCTCAACCACAATGT---------
---------ATAGTGTGTGTGAACTATGTCTTG---AGTGGAATTGTTCAGGGGGACTTGGTCTTTTCACTTCAGCAAACAGAG------------------------------------------------------------------------------------------------
------------------------------------------------------------------------------------------------------------------------------------------------------------------------------------
------------------------------------------------------------------------------------------------------------------------------------------------------------------------------------
------------------------------------------------------------------------------------------------------------------------------------------------------------------------------------
------------------------------------------------------------------------------------------------------------------------------CGTATGTTGAAACCAGTGGATTCTCCT---------GAGATGGGAATGATGAAA
GTACTCAACAAG---------AGTGATGTGGAAGATAGCAGCAGCCTCTTT------------------GAGAAACTTAAG---------AAG------GAA---CCTGAT------GCATTAGCCTATCTTGCTCCTGCTGCTGGAGATACTATAATAGCATTA---------------
---------------GATTTTGACAACGAT---------------GAGCCAGATGAACAACCATCTGATGACGTTCCTTTATATAATGATGTAATG------------------------------------------------------------CTCCCCTCA---------------
------------------------------------------------------TCCAGTGAGAAACTGCAGAATATAAATTTGGCAATGTCCCCACTATCTGCTTCT---------GAAACAGCAAAG------ACCCTCTGTAGCAGTGCTGATCCAGCACTCAATAGAGAGGTGGTG
GCCAAACTGGAGCCCAGCACG---GAGCCCTTAGATCTTACTTTCTCCAGCCGACGGACCCAAGATCAACCAGCTACTCCT------------------------TCTGATGGAAGCACTAGCCAAAGCTCACCTGAG------------------------------------------
CCTAATAGTCCTCCTAATGATTATTGCTTCAGCATGGATAATGAGATATCAAGTGAATTCAAGCTGGAATTG------------------GTGGAAAAGCTCTTTGCAATAGACCCAGAATCGAAAAATCCATTTTCAATGCAGGAAACA------------------GATTTAGATTTG
GAAATGTTAGCACCTTATATCCCCATGGAC------GATGATTTCCAG------TTGCGCACC---------TTCGACCAGCTTTCTCCACTGGAGGGCAATACTGCAAGTCCTTCTTCTAGC---------GTGACTCCTGTGACAGGGTTTCAGCAAACTCCAATGCAGTCATTGGCC
---------------------------------------------------------------------------ACTGATACGATGAAATCCACAACAATCAAACATGAAACTGCTCCGAAG---ATGCTTGTAACGCCTGCCCCTATTAACCCC------AAAGTATTACCAGATCCG
GCTCCCATAATCAGTGCCCCGACATCACCTTAT------------------GCT---------------------------AAGAATGAAAGTCGGACTTCA---------------------TCT------CCAATCAGAACA---------GGAAAAGGCACAATA------------
GAC---------------------------------------------------------------------------------------------------------CAGACAGACCAAATGAGTCCAGGAGCACCA---------GACTTGTTGACAGTCACTTTTGGT---AACAGA
TCACCTGAA---------GTGAATGAAGACATCAGTCCAAGG---------------------------------------------------------ATAATAGCTCTCCATAAT---------------------------------------------------------------
---------------------------------------------------ATTCAGAGG------AAACGAAAAATGGAG---------------------------------------------------------------------------------------------------
------------------------------------------------------------------CAGGACGGCTTGCTTTTCCAGGCAGTAGGAATT------GGCACATTATTGGCACAATCGGGGCCT---------CCTGGAACAAATATATCATTGGCTTGGAAACGTGTA---
------------------------------AAA---------------------------------GGATGCAGATCAAACAGA------------------CAGAATGAA---GTGGCGGAGAAGACTGTAATTTTATTA---------------------------------------
------CCATCAGATATA---------------------------------------------------GCAAGTAAACTTCTAGGGCAGTCAATGGAT------------------------------------------------------------------------------GAG
AAGGGA---------------------------------------------------------------------------------------------------------------------------------------------------------------------CTT---CCA
CAGCTT------ACCAGCTATGATTGTGAAGTCAAT---GCTCCTATACAAGGCAACAGA------AACTTGTTACAAGGTGAAGAGTTGTTCAGAGCC---------------CTGGATCAGATCAAC------------------------------------------
>XM_005986412.2:94-2520|Latimeria chalumnae|HIF1A
---------------------------------------------------------------------------------------------------------------------------------------------ATGGAGGGGCTGATCGTC---------------------
---------------------------------------------------------------------------------------------------------------------------------------------------------------------------ACCGACAAG
AAA---------------------------CGAGTT------------------AGCTCAGAGCGCAGGAAGGAAAAATCCAGAGATGCAGCTAGATGCCGGAGAAGCAAAGAGTCAGAAGTCTTCTACGAACTGGCTCACCAGTTGCCA---CTTCCTCATAATGTCACCTCTCATTTG
GACAAAGCCTCTATAATGAGATTGACCATCAGCTATCTGCGTATGAGGAAACTGCTTGGT---------GCTGGAGAATTTGAGGCAGAAGCTGACCTGGACAAGCAG------------------------------CTGAATAGCTGTTATTTGAAAGCCTTGGATGGATTTGTTATG
GTACTTACAGAAGACGGGGATATCATTTACTTGTCTGAGAATGTCAACAAGTGCATGGGACTTACTCAGTTTGAGTTGACTGGGCACAGTGTTTTTGATTTTACACACCCCTGTGACCATGAAGAGTTAAGAGAAATGCTCACACAC---------------AGA---------------
------------------------------------------------------------AACAGTCCAGTAAAAAAAAGCAAAGAGCAGCATACAGAACGC------------AATTTCTTTCTTCGAATGAAGTGCACCCTGACTAGTAGAGGCCGG---ACTGTCAACATTAAGTCT
GCTACGTGGAAGGTGCTGCAGTGTACGGGTCACATTCAAGTA------------------------------------------------------------TATGAG---ACTTGTAAGGGGAAAACCCACTGTGGG------TATCAGGAGCCTCCCATGACCTGTCTGGTGTTAATT
TGTGAACCCATCCCA------CATCCATCCAACATTGAGGTTCCGTTGGACAGCAAAACCTTCCTGAGTCGTCATACGTTGGACATGAAATTTTCCTACTGTGATGAGAGAATTACAGAGTTAATA------------GGATACCAACCAGAAGAACTGCTGGGTCGTTCAGTCTATGTA
TTATATTATGCTCTGGACTCAGATCACTTGACTAAAACTCACCATGACTTGTTCACTAAGGGCCAGGCTACCAGTGGGCAGTACAGGATGCTGGCTAAGGAAGGTGGATATGTCTGGGTTGAAACTCAAGCTACAGTGATCTACAATACCAAAAATTCCCAGCCGCAGTGT---------
---------GTCGTCTGTGTCAATTACGTCCTG---AGCGGTGTTGTGGAGAAAGAGTTGGTCTTCTCAATTGGGCAGGCCAAG------------------------------------------------------------------------------------------------
------------------------------------------------------------------------------------------------------------------------------------------------------------------------------------
------------------------------------------------------------------------------------------------------------------------------------------------------------------------------------
------------------------------------------------------------------------------------------------------------------------------------------------------------------------------------
------------------------------------------------------------------------------------------------------------------------------AAAACAGTGGAGTCTGTTGAGTCACCA---------GACGCTAAGATAACTCAG
CTTTTCAGCAAG------ATCAAACCAGCAGAAGATTCCAACAGCCTCTTT------------------GACCAGCTGAAG---------GAA------GAA---CCAGAA------GCATTGACTTTGTTGGCACCTGCTGCTGGAGACACTATCATCTCACTG---------------
---------------GATTTCAGCAAATCT---------------GACTCTGAGGTTCAGCAGTTTGATGAAGTTCCATTGTATAATGATGTAATG------------------------------------------------------------CTGCCGTCA---------------
------------------------------------------------------TCCAGTGAAAATCTGCAA------AATTTAGAGATGTCTCCGCTTCCTGCTTCT---------GAAACTACCGAG------GCACTGTGTAGTAGTACGGATCCAGCCCTAAACATGGAAGTTGTG
ACAAAATTAGAGCCAACCCCA---GAGCCACTGGACCTGTCGTTTTCTGTTCCTCAGACACAAGACAGACCGAGCACCCCC------------------------TCTGAACACCACACTAGCCAAAGTACACCACAG------------------------------------------
CCAAAGAGC---CCACCTGACTACTGCTTTGAGGTTGACGACGATATTGTCAGTGAGTTCAAGCTGGATCTG------------------GTTGAGAAACTTTTTGCCATTGACACAGAACCAAAGAGCTTTTTCTCTACTCAGGAGGCT---------------GAAGAGCTGGACTTA
GAGATGTTGGCTCCTTACATCCCAATGGAT------GACGATTTCCAG------TTACGTTCA---------TTCGACCAACTCTCTCCTCTGCAGAGTGGCTCTGAAAGCCCACAAAACGTG---------GGCAGTGTGACCAACCTATTTCACCAGGCACAAGCACCAGTTTCTTCC
---------------------------------------------------------------------------TCTGAGAAAAGCACATCGGCAACAAAAGAAATAACAGAAGAGATTAAG---ACCGTGAAATCGATACAGTCTCCCAGTCAC------ATAAAC------------
------------AGTGCCCCGGCATCACCTTAC------------------AGT---------------------------GGTAATAGAAGCAGAACGGCT---------------------TCC------CCTGTCCGAACAGGTGTTCAGGGAAGTGGATTAGCA------------
GAA---------------------------------------------------------------------------------------------------------CCAGCAGATAGATCCTGCCCAGGAACACCT---------AATGTGTCACCAGTCACTCTTAAC---AAAAGA
ACCATCACT---------CTGAACAAGGAATTAAATCCTCTG---------------------------------------------------------ACAATACTTTTGCATAAT---------------------------------------------------------------
---------------------------------------------------GTACAGAGA------AAACGAAAACTGGAG---------------------------------------------------------------------------------------------------
------------------------------------------------------------------AATGAAGCTTCCCTGTTCCAAGCTGTTGGAATT------GAGACCTTGTTTCAGGATGCAGATAGT---------TCTGGGTCAAATGCAGGTTGT------AAACGCACA---
------------------------------AAA---------------------------------GGAATCCAGTCTAGTCCC------------------CCAAATGGC---CCTCAACAGAAGACACTCATATTATTG---------------------------------------
------TCTACAGACCTG---------------------------------------------------GCGAGTAGACTCCTTGAGCGATCAGAGGAT------------------------------------------------------------------------------AAT
AGG------------------------------------------------------------------------------------------------------------------------------------------------------------------------CTG---CCT
CAGCTT------ACTCGCTACGACTGTGAAGTAAAT---GCTCCGATACAAGACAGCAGG------AACCTGCTGCAGGGGGAAGAACTTCTTCGAGCT---------------CTTGATCAAATCAAC------------------------------------------
>DQ529235.1:46-2448|Xenopus laevis|HIF1A
---------------------------------------------------------------------------------------------------------------------------------------------ATGGAGGGATCAGTTGTAGTG------------------
---------------------------------------------------------------------------------------------------------------------------------------------------------------------------AGCGAGAAG
AAA---------------------------AGGATC------------------AGCTCTGAGCGGCGTAAAGAAAAATCACGTGATGCTGCCAGGTGTCGGAGGAGTAAGGAGTCGGAGGTTTTTTATGAACTATCTCACGAGTTGCCT---CTACCGCACAATGTCAGCTCACACCTT
GACAAGGCCTCTATCATGAGACTCGCCATCAGTTACCTGCGGTTGAGAAGGTTGCTTGAC---------GCAGGGGATTTGGATGGTGAGACCGATTTGGACAAGCAA------------------------------CTGAATTGTTTCTATTTGAAGGCTCTGGAAGGGTTTGTCTTG
GTTCTAACTGAAGAGGGGGATATGATTTATCTATCTGAAAATGTCAACAAGTGTATGGGCCTCACACAGTTTGAGCTTACTGGACACAGTGTGTTTGATTTCACTCATCCATGCGATCATGAAGAGCTAAGGGAGATGCTGACTTTC---------------AGA---------------
------------------------------------------------------------AATGGGCCAGCAAAAAAAGGAAAAGAACAAATCACAGAGCGA------------AGTTTCTTCCTTCGTATGAAGTGCACGTTAACTAGTCGTGGGAGA---ACAGTGAATATAAAGTCA
GCCACATGGAAGGTACTTCACTGTACAGGACACATGCGTGTA------------------------------------------------------------TATGAT---AATGCAAACAACCAGAAGCATTGTGGC------TACAAGAAGCCTCCCATGAAGTGCATGGTTGTAATC
TGTGAACCAATTCCT------CATCCATCAAATATTGAGTTCCCCCTGGATAGCAAGACCTTCCTCAGTCGCCACAGCCTTGACATGAAGTTTTCCTACTGTGATGAAAGGGTAACTGAATTAGTA------------GGATATGACCCAGATGAACTTTTGGGACGTTCTGTCTATGAA
TATTATCATGCCTTGGACTCTGATCATTTGACCAAAGCTCATCATAATATGTTCACAAAGGGACAGGTGACTACTGGGCAGTACAGAATGCTTGCAAAGAAAGGCGGGTATGTCTGGGTTGAAACACAAGCCACTGTTATATACAATTCTAAGAACTCCCAACCACAGTGC---------
---------ATTGTTTGTGTAAACTATGTACTC---AGTGAGGTGGTGGAGAAAGATTTGATCTTGTCCCTGGGCCAGACAGCA------------------------------------------------------------------------------------------------
------------------------------------------------------------------------------------------------------------------------------------------------------------------------------------
------------------------------------------------------------------------------------------------------------------------------------------------------------------------------------
------------------------------------------------------------------------------------------------------------------------------------------------------------------------------------
------------------------------------------------------------------------------------------------------------------------------TGTGTTTTGATTCCAGCGGAATCCCAA---------GAGATGAAGATGCCAGAA
ATCTTCACAGAC------CTGAGCGAGGAGAACAATGACGAGTGCTTGTTT------------------GATAAACTGAAG---------CAG------GAG---CCGGAA------TCTCTTACAGCTCTTGCGCCCGATGCTGGGGATGACATTATTCCACTG---------------
---------------GATTTCAGTTCAGGT---------------GATTCTGAC---AAGCCATATGAAGATGTTCCACTTTACAATGATGTAATG------------------------------------------------------------CTTCACTCT---------------
------------------------------------------------------ACCAGTAAGAAACTGGAA------AGTACACCAGTCACTCCTCTCCCAGCCTCA---------GAAATGCTAAAG------CCTTTGCGGAGCAATGTTGACCCTGCACTTAACCGGGAAGTTGTG
ATAAAGATGGAATCAAATCCA---GAACAACTTGAGCTGGCGTTCACCATTCCACAACTA---TCCAAGCCAGGCAGCCCT------------------------TCGGATATCGGTTCCAGTCAGAGCTCAACAGAG------------------------------------------
CCTAGTTCA---CCTCCAGAATATTGCTTCAATGTCGACGGTGAAATTGCAAGTGAGTTCAAGCTGGATTTG------------------GTGGAAAAATTGTTTGCAATAGATACAGAAGTAAAAGCACCTTTTACTACCCAGGAAACC------------------GATTTAGACTTG
GAGATGTTGGCACCATATATTCCTATGGAT------GATGATTTCCAG------TTGCGAACC---------TTTGACCAACTTTCATCTTTGGAATGTGATTCATCAAATCCGCAAACCTTC---------CAGAGCATGAGCGCTCTATTT---------CAGTCTATATCC------
---------------------------------------------------------------------------ACCAGTGATTTCAAGCCT------GAGGATGCCATGAACGATCTTAAA---ACCATTATT------CAGTCACCTGTTCAT------GTAATGAAAGAGTCCACT
------------AGTGCTCCAGCATCTCCATAC------------------AAT---------------------------GGAAACAGAAGCCGCACAAGT---------------------TCA------CCAGTAAGGCCA---------GCCAAAGCAGTGATG------------
GAT---------------------------------------------------------------------------------------------------------ACAACTGAAAAATCACGTCCAGGAACTCCA---------AATTTA---CCTGTTCAGTTAAAT---AAAAGG
TGTCCCGTA---------TTGGATGAAGAACTGAATCCAAAG---------------------------------------------------------ATGATTGCGTTACACAAT---------------------------------------------------------------
---------------------------------------------------GTACAGAGA------AAACGTAAAATGGAA---------------------------------------------------------------------------------------------------
------------------------------------------------------------------AGCGATGGCCCTCTTTTCCAGGCTATTGGAATT------GGTAGCCTCTTCCAAACAAATGTTGAT---------CCTGGGCCAAACTCATCTCTCCTATGGAAACGTGTA---
------------------------------AAA---------------------------------GGATCCGACTCGGACAGG------------------CCCAGTAGT---GCAGAGCAAAGAACAATGCTCTTGCTG---------------------------------------
------TCAACAGATATG---------------------------------------------------TCAAGTCAGTTGATTAGACAGTCTTTGGAT------------------------------------------------------------------------------GGA
ACTGGT---------------------------------------------------------------------------------------------------------------------------------------------------------------------CTT---CCT
CAGCTG------ACTGGCTATGACTGCGAGGTGAAT---GCCCCTGTTCATGGCAACAGA------AACTTGCTCCAAGGTGAAGATCTACTACGAGCT---------------CTAGATCAAGCTAAC------------------------------------------
>EU262663.1|Rana temporaria|HIF1A
---------------------------------------------------------------------------------------------------------------------------------------------ATGGAGGGAACAGTGGTC---------------------
---------------------------------------------------------------------------------------------------------------------------------------------------------------------------ACCGACAAG
AAA---------------------------------------------------AGTTCGGAGCGACGGAAGGAGAAATCTCGGGATGCTGCAAGGTGTCGAAGAAGTAAAGAATCGGAGGTGTTTTATGAACTGTCCCACCAGCTGCCT---CTGCCTCACAATGTCAGCTCTCATCTT
GATAAAGCCTCCATAATGAGACTCACCATCAGCTACCTGCGTATAAGACGGCTCCTCGAT---------GCAGGTGATATGGATGGAGAGTCTGAAATGGAGAAACAG------------------------------CTGAATTGTTTTTATTTGAAAGCCTTGGAGGGATTTGTTTTG
GTCCTGACTGAGGAAGGGGATATGATCTACCTGTCTGAAAACGTCAACAAGTGCATGGGACTCACTCAGTTTGAGCTGACTGGGCACAGTGTGTTTGACTTCACTCATCCCTGTGATCACGAAGAGTTGCGGGAGATGCTGACATTT---------------AGA---------------
------------------------------------------------------------AATGGACCATCAAAGAAGGGTAAAGAGCAAATCACAGAGCGC------------AGCTTCTTCCTGCGTATGAAGTGCACCCTGACAAGCCGGGGGAGA---ACCGTGAATATAAAGTCT
GCCACGTGGAAGGTTCTTCACTGCACGGGGCACATGCGTGTG------------------------------------------------------------TATGAC---GGCTGCAACAGTCAGAACCATTGTGGA------TACAAAAAGCCACCCATGACCTGCATGGTGCTGATC
TGCGAACCCATCCCT------CACCCATCAAATATTGAATTTCCATTGGACAGTAAAACCTTCCTGAGCCGCCACAGCCTTGACATGAAGTTTTCCTACTGTGATGAAAGAGTTACAGAGCTAGCG------------GGATATGAGCCAGATGAACTCCTGGGACAGTCAGTGTATGAC
TATTATCACGCCCTGGACTCTGACCATCTGACCAAAGCACACCATGACATGTTCACAAAAGGGCAGGTGACAACAGGACAGTACAGAATGCTGGCAAAGAAAGGTGGCTACGTGTGGGTGGAGACGCAAGCCACAGTTATATATAACACAAAGAACTCTCAGCCCCAGTGT---------
---------ATCGTGTGTGTGAACTATGTCCTC---AGTGACATTGTGGAGAAAGAGCTGATCTTGTCCCTCGGCCAGACAGAG------------------------------------------------------------------------------------------------
------------------------------------------------------------------------------------------------------------------------------------------------------------------------------------
------------------------------------------------------------------------------------------------------------------------------------------------------------------------------------
------------------------------------------------------------------------------------------------------------------------------------------------------------------------------------
------------------------------------------------------------------------------------------------------------------------------TCCACTTTGGTGTCTTCAGAACCCGCT---------GAATCAAAGATGCCTCAG
TTCTTCACCAAACTGGCTGACGAGGAGGAGGACGACGCCAACGTTTTGTAT------------------GAGCAACTAAAA---------AAG------AAGGCGCCTGAG------TTTCTTAATGTTCTGGCACCTGATGCTGGAGATGAGATCATACCCTTG---------------
---------------GACTTCAGCTCTAGT---------------GATTCAGAG---TCGCAGTATGACGATGCCCCATTGTATAATGACGTCATG------------------------------------------------------------CTACACTCA---------------
------------------------------------------------------ACCAGTAAGCCTCCTGAA------AACATCCTGGTGTCTCCACTTCCAGTGCCA---------GAGAAGCCAAAGTCTGTGCCTCTGCGTAGCAATGCCGACCCTGCGCTGAACAAGGAGGTAGTG
ATCAAGATGGAGTGTAGCTCA---GAACAGCTGGGGCTGGCTTTTACCATTCCACAGCTC---TCCAAGCCATCTAGTCCA------------------------TCAGAAATCAGCAGCAACCAGAGCTCAACAGAG------------------------------------------
CCTGGCACT---CCTGCAGAATATTGTTTTGATGAGGATATAAACGTTGCCCCAGAATTTAAGATGGACTTG------------------GTAGAGAAACTTTTTGCCATGGACACAGAAGCAAAGGCTCCATTCTCTACACAGGAAACA------------------GACTTGGACCTG
GAGATGTTGGCTCCATATATCCCAATGGAT------GATGACTTCCAG------CTAAGAAGC---------TTTGATCAGCTTTCCTCAATGGAGACTGATTCCGCTCCTATTCAGTCCCTG---------GGAAGCATGACCAATCTGTTCCCTCCCTCTACAGCTTCATCT------
---------------------------------------------------------------------------TCCACCGATCTGAAACCAATCACCACAGAAGCCATGAGCGATCCTAAA---ACCATCATTGTG---CACCCACCGACACCA------ACCAATAAAGAGGCGCTG
------------AGTGCCCCCGCTTCCCCATAT------------------AAT---------------------------GGAAACCGAAGTCGCACAAGT---------------------TCT------CCTGTGAGAACA---------GACAAAGCAGCCGTA------------
---------------------------------------------------------------------------------------------------------------AAGGAGAGATCCCGCCCTGGAACTCCT---------ACTATA---ACAAGTCCACTAAAT---AAAAGA
CCTGCGGTC---------CTGGATGATGAATTGAGCCCAAAG---------------------------------------------------------ATGATCGCTTTACATAAT---------------------------------------------------------------
---------------------------------------------------GTCCAGAGA------AAACGCAAAATTGAA---------------------------------------------------------------------------------------------------
------------------------------------------------------------------AGTGATGGCCCTTTGTTTCAAGCAGTGGGACTA------GGAACGATATTTCAAACGAATGTTGAT---------CCAGGCTCAAACTCTCCTCTCTTATGGAAATGTGTC---
------------------------------AAA---------------------------------GTATCGGACTCAGATAAG------------------CCAACTGGA---CCTGAACAAAGAACAATCCTCTTATTG---------------------------------------
------TCTACAGACATG---------------------------------------------------GCCAGTCGATTGCTCGGACAGTCGTTAGAT------------------------------------------------------------------------------GGC
ACTGGG---------------------------------------------------------------------------------------------------------------------------------------------------------------------CTT---CCA
CAGCTA------ACCGGTTATGACTGCGAAGTGAAC---GCCCCCATACAAGGAAACCGA------AATCTACTACAGGGCGAGGATTTATTAAAGGCC---------------CTTGATCAAGCTAAC------------------------------------------
>JQ031040.1|Protopterus annectens|HIF1A
---------------------------------------------------------------------------------------------------------------------------------------------ATGGAGACAACCATT------------------------
---------------------------------------------------------------------------------------------------------------------------------------------------------------------------TGTGACAAA
AAA---------------------------CGGATC------------------AGTTCAGAGCGCAGAAAAGAGAAGTCCCGTGATGCAGCCAGGTGTAGGAGAAGCAAAGAATCAGAGGTGTTCTATGAGCTGGCTCATCAATTACCT---CTTCCTCATAATATCAGCTCACATCTG
GACAAAGCCTCCATCATGAGACTAGTAATTAGCTACCTACGCATGAGAGCACTTCTTAGT---------ACATCTAACATTGAA---GATGATGAGTCAGACAAGCAG------------------------------CTGAACAGCTTTTATTTAAAAGCCCTAGATGGGTTTGTTATG
GTGCTCACAGAGGATGGAGATATGATCTATCTTTCTGAAAATGTAAACAGGTGCATAGGACTTACTCAGTTTGAACTGACTGGACACAGTGTCTTTGACTTCATGCACCCTTGTGACCATGAGGAGCTAAGAGAAATGCTTACACAC---------------AGA---------------
------------------------------------------------------------ATTGGTCCCGTGAAAAAGGGGAAAGGACAAAGTACAGAGCGT------------AGTTTTTTCCTCAGAATGAAATGTACCCTGACCAGCAGAGGTCGG---ACAGTAAACATCAAGTCT
GCCACTTGGAAGGTACTTCACTGCTCTGGTCATATTCGGGTT------------------------------------------------------------TATGAA---TCTGGCAGTGATCAGACACATTGCGGA------TTCAAGGAGCCTCCACTGACTTGTCTTGTGTTAATC
TGTGAACCTATCCCA------CATCCATCGAATATTGAGGTTCCATTGGACAGCAAGACGTTTTTGAGTCGCCATAGCTTAGACATGAAATTTTCCTACTGTGATGAAAGGATTACAGAATTGATG------------GGATATGACCCTGAAGATCTCCTAAACCACTCTGTTTATGAA
TATTACCATGCTCTAGATTCTGATAATTTAACGAAAACTCACCATGACTTATTTACAAAAGGGCAGGTCACCACTGGACAGTACAGAATGCTTGCCAAGGAAGGTGGTTATGTTTGGGTTGAAACCCAAGCAACAGTTATTTATAATACTAAGAATTCCCAGCCACAGTGC---------
---------ATAGTCTGTGTGAATTATGTTCTG---AGTGGTATTGTTGAAAAGGGCCTCATCTTTTCAGTTGAGCAAACCAAG------------------------------------------------------------------------------------------------
------------------------------------------------------------------------------------------------------------------------------------------------------------------------------------
------------------------------------------------------------------------------------------------------------------------------------------------------------------------------------
------------------------------------------------------------------------------------------------------------------------------------------------------------------------------------
------------------------------------------------------------------------------------------------------------------------------AGTCTAATGAAATCTGTTCCTGCACTC---------GATGCAGACAAGACTAAG
CATTTGTCTACA------------------GAAAACCCTGGTCACTTGTTT------------------GAGAAGCTGAAA---------GAA------GAA---CCTGAA------GCTCTTACACTTCTTGCACCTGCTCCTGGAGATACCATCATTCCTTTG---------------
---------------GATTTTAATAACACT---------------GATACAGATGCACAGAGCCTTGACAGTGTTGCACTCTATGATGATGTTATG------------------------------------------------------------CTT---TCA---------------
------------------------------------------------------TCAGATGAAAAAGTTCACTCT---AGCATGGATAAGTCTCCACTGCCTGCATCA---------GAAGCAGCAAAA------CCACTGCAAAGTGATACAGACCCAGCACTTAATATGGAAGTAGTA
ACAAAGTTGGAACTGCCTCCT---GAACCACTAGGGCTCTCCTTTACTGTAGCTCAAACACAGAAGCAACCAAACAGTCCT------------------------TCTGACCCCAGCGCTAGTCAGAACTCAACAGAG------------------------------------------
CCAAGCAGT---CCCTCGGACTACTGTTTCAGAGTAGAGAGTGATATTGACAATGAATTTAAACTTGATTTG------------------GTGGAGAAACTTTTTGCTGTTGACACAGAGGCAAAGAATCCATTCTCTGCACAGGTTGAA------------------GGTTTGGACCTA
GAGATGCTGGCTCCTTACATTTCAATGGAT------GATGACTACCAG------TTACGCTCT---------TTTGATCAGCTTCCTCCTCTTGAAAGTGACTCTGTTGATGAAAATATGGCA---------GGCAGTGTAACCCCCGTATTTCAGCCAACTCTAGCACCTGCCTGTACC
AATGAAGCA---------------------ATTATGATG------------------------------------ACACCAGAAATAAAATCCTATGTAAGCAAGTCA------------------GTACCTGCATCTCCTCAGTCTCCCATCCGT------GTAATAAGAGAAATAAGC
------------AGTGCACCTACATCACCTTAC------------------AGT---------------------------GCCAGCAGAAGTAGAACATCA---------------------TCT------CCAGTTAGAACAAATGCCCAGGGAAAGGGACCAACA------------
GAG---------------------------------------------------------------------------------------------------------CACTTAGACCGATCACGCCCAGGAACTCCAGTCACTTCACCTGTACTACAGGTCATTTTCAGT---CACAGA
GCTGCCAGT---------TCAGATCAAGAATTGAGCCCCAAG---------------------------------------------------------ATGCTTGCTTTACAAAAC---------------------------------------------------------------
---------------------------------------------------GTACAGAGA------AAGCGAAAGATGGAA---------------------------------------------------------------------------------------------------
------------------------------------------------------------------AATGAGGGATCCCTGTTCACTGCTGCTGGAATT------GGAGCCCTATTTCAGGAGCAA------------------TGTATGAATAACTCATCTACTCGGAAGAGAGTG---
------------------------------AAA---------------------------------GGATACGAGTCTAGTGGC------------------AGAAACGAA------GAACAGATGACACTTTTGTTATCA---------------------------------------
------TCAACAGATTTG---------------------------------------------------GCAAGCAGACTTTTGGGACAGTCAGTGGAG------------------------------------------------------------------------------AGC
AGTAAA---------------------------------------------------------------------------------------------------------------------------------------------------------------------CTC---CCA
CAGCTT------ACAAGTTACGACTGTGAAGTCAAT---GCTCCAATACAAGGCAACAAG------AATTTACTTCAAGGTGAAGACCTACTTAAAGCC---------------CTTGATCAAGTCAACTACTTACCT---------TCACAA------------------
>EF100701.1|Acipenser gueldenstaedtii|HIF1A
---------------------------------------------------------------------------------------------------------------------------------------------ATGGAGGTGGTGGCAGTT---------------------
---------------------------------------------------------------------------------------------------------------------------------------------------------------------------ACAGAGAGA
AAA---------------------------CGGGTC------------------AGTTCTGATCGTAGAAAGGAGAAATCAAGAGATGCAGCAAGATGTCGAAGAGGCAAAGAGTCGGAGGTCTTCTACGAGCTGTCCCACGAGTTGCCT---CTGCCTCGCAATGTCACCTCGCACCTG
GATAAGGCATCCATAATGAGGCTGATCCTCAGCTACCTTCGCATGAGAAATGTACTCGGT------GCTGCAGGTGACCAAAAGGAGGAGTCTGAATTGGAGAGCCAA------------------------------TTTAACAACTTCTACCTGAAAGCACTGGATGGATTTGTAATG
GTCCTGTCAGAGGATGGAGATATGGTTTATCTTTCTGAAAATGTCAGCAAGTGCATGGGCCTTACTCAGTTCGAGTTAACAGGGCACAGCTTGTTTGATTTTGCACACCCCTGTGACCATGAGGAGTTGAGAGAAATGCTCACACAC---------------AGA---------------
------------------------------------------------------------ACAGGATCCACCAAGAAGGGTAAGGAGCATAATACAGAACGC------------AGCTTTTTCCTCAGAATGAAGTGCACTCTGACCAGTAGAGGCCGT---ACTGTTAATATCAAGTCT
GCAACTTGGAAGGTTCTTCACTGCACAGGCCACATCCGGGTG------------------------------------------------------------TGTGACCCCTCCAAAGGAGAACAGAATAACTGCGGG------TACAAGGAGCGCCCAATGACTTCCATGGTGTTGATC
TGCGATCCAATCCCA------CACCCGTCAAATATTGAGGTTCCATTGGACAGCAAAACATTTCTAAGTCGCCACAGCCTAGACATGAAATTCTCATACTGTGATGAGAGAATTACAGAGCTGATG------------GGATACCAGCCCGAAGATCTCCTGGGCCGTTCAGTGTATGAG
TATTACCATGCCCTGGATTCTGACCATCTTACTAAAACGCACCATGACTTGTTTGCAAAAGGACAAGCCATCACAGGGCAATACCGGATGCTGGCCAAGAAAGGGGGGTTTGTTTGGGTTGAAACTCAAGCTACTGTCATCTACAACACCAAGAATTCTCAGCCACAGTGC---------
---------ATTGTGTGTGTGAACTATGTCCTG---AGTGGTGTAGTTGGAGAAGACCTTGTATTTTCCCTGGGTCAGACTGAG------------------------------------------------------------------------------------------------
------------------------------------------------------------------------------------------------------------------------------------------------------------------------------------
------------------------------------------------------------------------------------------------------------------------------------------------------------------------------------
------------------------------------------------------------------------------------------------------------------------------------------------------------------------------------
------------------------------------------------------------------------------------------------------------------------------AACGTATTAAAACCAGTCGAGTCTCCA---------GATGCAGACATTACAAAG
CTCTTAATGCAG------GTTGATCCAGAGGAGAATACAAACAGCCTGTTT------------------GAGAAACTGAAA---------GAA------GAA---CCAGAG------GCCTTGACACTGCTTGCCCCAGCTGCAGGAGACACCATCATTTCTTTG---------------
---------------GATTTCAGCAAATCA---------GAT---AATTCAGAGATAAAGAAGCTTGAGGAGGTTCCATTGTACAATGATGTCATG------------------------------------------------------------CTGCCTTCA---------------
------------------------------------------------------TCCAGTGAGAAG---------------ATGCTGATGTCCCCTCTCCCACCCACA---------GAAGTGGTGAAG------CCATTGCTTAGCAGTCATGACCCAGTTTTGAATGTGGAAGTAGTC
ACAAAGCTGGAGTCCAGCGCA---GAGCCACTGGGAATTTCATTTACCATTCCTCAAACACCAGACTTACCTTTA------------------------------------CCAAGTGCAACCCAGAGTTTGCCAGAG------------------------------------------
CCAAGCAGT---CCCAGTGATTACTGCTTTAAAGTTGAAACTGATTTTTCCGGTGAGTTTAAGATGGATCTG------------------GTTGAGAAACTCTTTGCCATTGATACTGAAGCTAGGACCCCCTTTACTACACAGGTTGCA---------------GATGACTTTGATTTG
GAAATGTTGGCTCCTTATATCCCAATGGAT------GATGACTTCCAG------TTACGCACA---------CTGGACCAACTGTCTTCTATAGAGCCCATCTCTGCAAGCCCTCCTGACATCTTTCATAAAGCTCAGACATTAGTCACATTTGCACCAACAGCAGCAAAGTAT------
------------------------------------------------------------------------------------------------------------------GACGTCCTG---CCCCTGATGAGTATAGTCTCACCTCTGCAT------ATGACAGAAGAAGTAAAG
------------AGTGCTCCAAATTCGCCTTTC------------------AGT---------------------------GGAAAAAATAGCCGAACATCC---------------------TCT------CCGATCAGAAAA---------AGCACACAACCTCTAGTAAAGTTGGAG
GAA---------------------------------------------------------------------------------------------------------CAGTCTAACCAATCCCATCCAGGAACTCCT---------------------------TTGAGAAGTAAAAGG
CCTACTGCT---------TTCGATGAAGAGTTATCCCCAAAG---------------------------------------------------------ATGCTAGCT------------------------------------------------------------------------
------------------------------------------------------CAGCGG------AAGAGAAAACTAGAA---------------------------------------------------------------------------------------------------
------------------------------------------------------------------AGTGGGCTCTCACTTTCCAAGGCAGTTGGCATT------GGTACTCAGCTACATCAACATGAAGGG------------------------------ACATTGAAAAGATCC---
------------------------------AAG---------------------------------GCATCTGAGGATAGTGGT------------------AAAGAGGTG---CTGACGCACAAGACCATTCTCCTACTG---------------------------------------
------CCAACAGACTTG---------------------------------------------------GCAAGCAGACTGCTAGCCTGTTCATTTGAA------------------------------------------------------------------------------AAC
AGCGGA---------------------------------------------------------------------------------------------------------------------------------------------------------------------TTA---CCA
CAGCTC------ACCCGTTACGATTGTGAAGTAAAT---GCTCCGGTTCAAGGCAAACAG------ACCTTGCTTCAGGGTGAAGATCTAATCCGGGCT---------------CTGGATCAAGTCAGC------------------------------------------
>EU262662.1|Mustelus canis|HIF1A
---------------------------------------------------------------------------------------------------------------------------------------------ATGCAGGAGCAG---------------------GGC---
---------------------------------------------------------------------------------------------------------------------------------------------------------------------------AGCGAGAAG
AAGTGC------------------------GGTGGT------------------AGTTCGGAGCGAAGAAAGGAGAAGTCTCGTGATGCTGCCAGATGTCGAAGGAGCAAAGAGTCAGAGGTCTTCTATGAGCTGGCTTATGAACTGCCT---CTTCCTCACAGTATCACTTCTCATCTG
GATAAAGCCTCTATCATGAGGCTGACTATCAGTTACCTGCGAATGAGAAAACTACTCGAT---------GCTGGGAATGCTGAGATTGAAGCTGACGTGGAAAAACAT------------------------------CTCAACAGCTTTTATTTGAAGGCGCTGGAAGGATTTGTCATG
GTGTTAACACAGGATGGAGACATGATCTACATGTCTGAGAATGTCAACAAGTGCGTGGGACTCACCCAGTTTGAACTGATTGGTCACAGCGTTTTTGATTTCACCCACCCCTGTGATCATGAAGAGATGCGGGAAATGCTCTCGCAC---------------AGA---------------
------------------------------------------------------------CAAGGACCTTTGAAGAAGGGGAAGGATCAGAATACTGAACGC------------AACTTCTTCCTACGGATGAAGTGTACTTTAACGAGTCGGGGCCGC---ACTGTCAATATCAAGTCT
GCAACATGGAAGGTCCTTCATTGCACAGGACACATTCGAGTA------------------------------------------------------------TACAAA---TCCAATAATGAGCAGACCCATTGTGGT------TACAAGGAGCCACCCATGACCTGTCTGGTTTTGATC
TGTGAGCCCATTCCA------CATCCATCCAACATAGAGGTACCACTGGATAGCAAGACATTTCTCAGTCGTCATAGCCTGGACATGAAGTTCTCCTATTGTGATGAGAGAATAACTGAGTTAATG------------GGTTACCAGCCAGAAGAATTGCTGGGTCGTTCGGTCTACGAA
TTTTATCATGCAATGGATTCAGACCATCTGACTAAAACTCATCATGACTTATTTACTAAAGGCCAGGCCACCACAGGCCAATACAGGATGTTGGGCAAGGAAGGTGGCTATGTTTGGGTGGAGACTCAGGCCACAGTGATCTACAACAGCAAAAACTCCCAACCTCAGTGT---------
---------ATTGTCTGTGTGAACTATGTTTTA---AGTGGTCTAGTTGAGAAAGAAGTGGTTCTTTCACTGGATCAGACGGAG------------------------------------------------------------------------------------------------
------------------------------------------------------------------------------------------------------------------------------------------------------------------------------------
------------------------------------------------------------------------------------------------------------------------------------------------------------------------------------
------------------------------------------------------------------------------------------------------------------------------------------------------------------------------------
------------------------------------------------------------------------------------------------------------------------------TGTGCACCTGTATCTGATGAGAAGTCT---------GAGGAACCTAGTAAGAGC
CCTGTTTCGTCC------------ACAAACAACAAGGCGGACAATCTTTTT------------------GACAAACTGAAA---------GAG------GAG---CCAGAA------GCTTTGACTCAGCTTGCACCAGCTGCCGGCGATACGGTTGTCTCACTG---------------
---------------GATTTCAGCCCCTCA---------------------GAAATGCAGCCGTTTAAAGAGGTGCCTCTCTACAATGATGTCATG------------------------------------------------------------TTGCCCTCC---------------
------------------------------------------------------TCCACGAACCAG---AAGACGGTAGACATGGCACTGTCACCCTTGCCTCCCACT---------GACTCAAAAAAG------GCACTGTGCAATAGCACAGATCCAGCCTTGAATTTGGAATCCATC
ATCAAGCTTGAAACAAACCAA---GAGTCGCTGGAATTTTCATTTACCATTCCACAAATGAATGAGCAGCCAAGCAGCTCT------------------------TCCTGTCCCTGCACCAGTCAGAATTCACCACAA------------------------------------------
CCAAGCAGC---CCTTCAGATTACTGCTTTAATGTGGATGCAGACATTTCCAATGAGTTCAAACTGGATATA------------------GTGGAAAAGCTCTTTGCAATTGACCCGGAGGCCAAACACCCATTCTCTGTTCAGGACATT---------------AATGACTTGGATTTA
GAGATGTTGGCTCCTTACATCCCAATGGAT------GATGACTTTCAG------CTTCGATCA---------CTGGACCAGACTTCACCACTTGCTGATTCTCAAACCACGTCTACCAAAACACCGAGCTTGAACACTATGGTTGGTGTCTTCTCAGACACTGGAACATCTGATAATAAC
ACT------------------------------------------------------------------------CCAGACAAACACATGCCAGCGTTAAAAAAAACAATGGAAAATATTGAGCCTCCAGTTGCAACAAAATCATTGTCTTCCCTG------CGTACAAATCAAATAGTT
------------AGTACTCCAGGCTCACCACAA------------------AAT---------------------------GAGAAAAGCAGCAGAACAGCT---------------------TCA------CCTGTCCGAACCGGA------GGAAAAGAATTAATA---------ACA
CAG---------------------------------------------------------------------------------------------------------CAGACTGATACTTCACATCCACAAAGTACCATGTCTCCAGTGGAGTCGTTGCTTACTTACAGT---GAAAGT
TCTGCAACAAGAGAAGCTCCAAATGAAGACCTGAGCCCGATG---------------------------------------------------------GTGCTGCTTTTGCACAAC---------------------------------------------------------------
---------------------------------------------------TCGCCAAGG------AAGCGCAAGCTGGAA---------------------------------------------------------------------------------------------------
------------------------------------------------------------------AATGCAGCCTCGCTGTTCCAGGCAGTTGGAATT------GGGTTATTGTTCCAAAGTGACAGTGAT---------CCTCCAGTGAGTACATCACAAACTTGGAAACGTGCA---
------------------------------AAA---------------------------------GAATTTGATGCCAACAGC------------------------AGT------GAACAGAAGACACTCGTGTTGTTA---------------------------------------
------CCTACAGATATA---------------------------------------------------GTGACAAGGCTTCTTACTCACTCAGCAGAG------------------------------------------------------------------------------GGC
AGTAGC---------------------------------------------------------------------------------------------------------------------------------------------------------------------TTG---CCC
ACGCTC------ACCAATTATGACTGTGAAGTGAAT---GCACCTATCCAAGGCAACAGG------ACCTTGCTTCAGGGTGAAGAAGTTCTCAGAGCA---------------TTGGATCAAGTCAAC------------------------------------------
>EU262661.1|Hemiscyllium ocellatum|HIF1A
---------------------------------------------------------------------------------------------------------------------------------------------ATGCAGGCGCCC---------------------GGT---
---------------------------------------------------------------------------------------------------------------------------------------------------------------------------ACCGAGAAG
AAGTGC------------------------AGTGGT------------------AGCTCTGAGAGAAGAAAGGAGAAATCTCGTGATGCTGCCAGATTCCGAAGGGGCAAAGAGTCGGAAGTTTTCTATGAGCTGGCTCGTGAACTCCCT---CTTCCTCACAGTGTCACTTCTCATCTA
GATAAAGCCTCTATTATGAGGCTGACTATCAGTTACCTACGCATGAGGAAATTGCTCAAT---------GCTGGAGATATGGAGGTGGAAGCTGACCTGGAGGAACAA------------------------------CTAAACAGCTTTTACTTAAAGGCTCTAGAAGGATTTGTCATG
GTGTTGACACAGGATGGGGACATGATCTACATGTCTGAGAATGTAAACAAGTGCATGGGACTCACTCAGTTTGAGCTGATTGGACACAGTGTTTTTGATTTCACCCATCCTTGCGATCATGAAGAGATGCGTGAAATGCTTTCTCAT---------------AGA---------------
------------------------------------------------------------CAAGGACTTCTGAAGAAGGGGAAGGATCAGAACACTGAGCGC------------AATTTCTTCTTAAGGATGAAGTGTACTTTAACAAGCCGAGGACGC---ACTGTTAATATCAAGTCT
GCAACATGGAAGGTCCTACATTGCACAGGACATATTAGAGTA------------------------------------------------------------TACAAA---TCCAGTAATGAACAGACCCATTGTGGT------TACAAAGAGCCACCCATGACCTGTCTGATTTTGATC
TGTGAACCTATTCCA------CACCCCTCCAACATAGAGGTACCACTGGATAGCAAGACATTTCTGAGTCGTCATAGCCTGGATATGAAGTTTTCTTATTGTGATGAGAGAATAACTGAATTAATG------------GGATACCAGGCAGAAGAATTGTTGGGCCGCTCTGTCTATGAA
TTTTATCATGCATTGGATTCAGACCATCTGACCAAAACCCATCATGACTTATTTACTAAAGGTCAGGCCACAACTGGTCAGTATAGGATGCTGGGCAAAGAAGGTGGCTATGTTTGGGTGGAGACACAGGCCACTGTGATCTACAACAGCAAAAACTCCCAGCCTCAGTGC---------
---------ATAGTCTGTGTGAACTATGTTTTG---AGTGGTTTAGTCGAAAAAGAAGTGATTCTTTCCCTGGATCAGATTGAA------------------------------------------------------------------------------------------------
------------------------------------------------------------------------------------------------------------------------------------------------------------------------------------
------------------------------------------------------------------------------------------------------------------------------------------------------------------------------------
------------------------------------------------------------------------------------------------------------------------------------------------------------------------------------
------------------------------------------------------------------------------------------------------------------------------TGTGTACCTGTC------GAGAAACCC---------GAGGAACCTAGTAAGCAT
CCTGTTTCATCC---------------ACAAAAGAGACCAATAACCTTTTT------------------GACAAACTGAAA---------GAG------GAA---CCAGAG------GCTTTAACTCAACTTGCACCAGCTGCTGGTGATACAGTTGTCTCACTG---------------
---------------GATTTCAACCCCTCA---------------------GAAATGCAGCAGTTTAATGAGGTCCCACTCTACAATGATGTTATG------------------------------------------------------------TTGCCCTCC---------------
------------------------------------------------------TCCACAAACCAG---AAGACTGTAGACATGGCATTGTCACCTCTGCCTCCCTCT---------GATGCAAAAAAG------CCACTATGCAGTAGCACAGACCCAGCCTTGAATTTGGAATCCATC
ATCAAGCTTGAAACAAATCAA---GAGTCAATGGAATTTTCATTTGCCATTCCACAAATGAATGAGCAGTCCAGCAGCTCT------------------------TCCTGTCCTTGCAGCAGTCAGAATTCACCGCAA------------------------------------------
CCAAGCAGC---CCTTCAGATTACTGTTTTAATGTGGACACAGACATTTCCAATGAATTCAAACTGGATATA------------------GTGGAAAAGCTTTTTGCAATTGACCCAGAGGCCAAACACCCATTCTCTGTTCAGGACATT---------------GATAACTTGGATCTG
GAGATGTTGGCTCCTTACATCCCGATGGAT------GATGACTTTCAG------CTTCGATCA---------CTGGACCAACTTTCACCATTTTCTGATTGTCAAACCACCCCTACCAGTACACCAAACGTGAATGCAATGGTTGACATC---TCAGAGGCTGGGACATCTGTTAATGGC
ACT------------------------------------------------------------------------CCCAACAAATACATGTCAATTTTAAAAAACACAGGGAAAAATGATAAGTCTTCAGCTGCAACAAAACCTTTGTCAACCCCA------CACACAATTAAAAGGGAT
------------AATGGCCCAAGTTCATCACAA------------------AAT---------------------------AAGAAAAGCAATAGAACAACT---------------------TCA------CCTGTCCGAACTGGAATC---CAAAAAGGACTGCTC---------ACT
CAG---------------------------------------------------------------------------------------------------------CAAATGGATATTTCACGTCCACAAAGTTCCTTGTCCCCTGTGAAGGCATTGCTTGCTTACAGC---AAAAGA
TCTGCAATAGGAGAAGCTCCAAAAGAAGAGCTGAGCCCTCAA---------------------------------------------------------TTACTGATTTTGCACAAT---------------------------------------------------------------
---------------------------------------------------TCACCAAGG------AAACGCAAGCTGGAA---------------------------------------------------------------------------------------------------
------------------------------------------------------------------AACGCAGCCTCCCTTTTCCAAGCAGTTGGAATT------GGATTATTATTCCAAAGTGACACCGAC---------GCTCCAGTGAGTACATCACAAACATGGAAACGTGCA---
------------------------------AAG---------------------------------GGATTGGAAGACAGTAAC------------------------AGT------GAACAGAAGACACTTGTGTTGGTA---------------------------------------
------CCAACTGATATA---------------------------------------------------GTGTCAAGGCTTCTCACTCACTCAGCAGAG------------------------------------------------------------------------------AGC
AGTAGC---------------------------------------------------------------------------------------------------------------------------------------------------------------------TTG---CCA
ACACTC------ACCAATTACGACTGTGAAGTGAAT---GCACCTATCCAAGGCAACAGA------ACCTTGCTTCAGGGTGAAGAAGTTCTCAGAGCA---------------TTGGATCAAATCAAC------------------------------------------
>XM_020515091.1:225-2681|Rhincodon typus|HIF1A
---------------------------------------------------------------------------------------------------------------------------------------------ATGCAGGCGCCC---------------------GGT---
---------------------------------------------------------------------------------------------------------------------------------------------------------------------------AGCGAGAAG
AAGTGC------------------------AGTGGT------------------AGTTCCGAGAGAAGAAAGGAGAAGTCTCGTGATGCTGCCAGATTCCGAAGGGGCAAAGAGTCGGAGGTCTTCTATGAACTGGCTCGTGAACTCCCT---CTTCCTCACAGTGTCACTTCTCATCTG
GATAAAGCCTCTATCATGAGGCTAACTATCAGCTACTTACGCATGAGGAAATTGCTCAAT---------GCTGGAGATGCTGAAGTGGAAGCTGACCTTGAGGAACAA------------------------------CTAAACAGCTTTTACTTGAAGGCCCTAGAAGGATTTGTCATG
GTGTTGACACAGGATGGAGACATGATCTACATGTCTGAGAATGTGAACAAGTGCATGGGGCTCACCCAGTTTGAGCTGATTGGGCACAGTGTTTTTGATTTCACCCATCCTTGTGATCATGAAGAGATACGGGAAATGCTTTCTCAT---------------AGA---------------
------------------------------------------------------------GAAGGACTTCAGAAGAAGGGGAAGGATCAAAACACTGAGCGC------------AATTTCTTCTTGAGGATGAAGTGTACTTTAACGAGCCGAGGCCGC---ACTGTTAACATCAAGTCC
GCAACATGGAAGGTCCTTCATTGTACAGGACATATTAGAGTA------------------------------------------------------------TACAAT---TCCAGTATTGAGCAGACCCATTGTGGT------TACAAAGAACCGCCCATGACCTGCTTGGTTTTGATC
TGTGAACCTATTCCA------CACCCCTCGAACATAGAGGTACCGCTGGATAGCAAGACATTTCTGAGTCGTCATAGCCTGGACATGAAGTTTTCTTACTGTGATGAGAGAATAACTGAATTAATG------------GGATACCAGCCAGAAGAATTGTTGGGCCGCTCTGTATATGAA
TTTTATCATGCCATGGATTCAGACCATCTGACCAAAACCCATCATGACTTATTTACTAAAGGCCAGGCCACAACTGGTCAGTATAGGATGTTGGGCAAAGAAGGTGGCTATGTTTGGGTGGAGACACAGGCCACAGTGATCTACAACAGCAAAAACTCCCAGCCCCAATGC---------
---------GTGGTCTGTGTGAACTATGTTTTG---AGTGGTCTAGTTGAGAAAGATGTGATTCTTTCACTGGATCAGACTGAA------------------------------------------------------------------------------------------------
------------------------------------------------------------------------------------------------------------------------------------------------------------------------------------
------------------------------------------------------------------------------------------------------------------------------------------------------------------------------------
------------------------------------------------------------------------------------------------------------------------------------------------------------------------------------
------------------------------------------------------------------------------------------------------------------------------AGTGTATCTGTC------GAGAAGCCT---------GAGGAACCTAGAAAGAAC
CCTGTTTCATCC------------ACAAATGAAGAAACCAATAATCTTTTT------------------GACAAACTGAAA---------GAG------GAA---CCAGAG------GCTTTGACTCAACTTGCACCAGCTGCAGGTGATACAGTTGTCTCACTG---------------
---------------GATTTCAGCCCCTCA---------------------GAAATGCAGCAGTTTAATGAGGTCCCACTCTACAATGATGTCATG------------------------------------------------------------TTGCCCTCC---------------
------------------------------------------------------TCCACAAGCCAG---AAAACTGTAGACATGGCACTGTCACCCCTGCCTCCCTCT---------GATGCAAAAAAG------CCACTATGCAGCAGCACAGACCCAGCCTTGAATTTAGAATCTATC
ATCAAGCTTGAAACAAATCAA---GAGTCAATGGAATTTTCATTTACCATTCCACAAATGAATGAGCAGTCAAGCAACTCC------------------------TCTTGTCCTTGCACCAGTCAGAATTCACCGCAA------------------------------------------
CCAAGCAGT---CCTTCAGATTACTGTTTTAATGTGGACACAGACATTTCCAATGAATTCAAACTGGATATA------------------GTGGAAAAGCTTTTTGCAATTGACCCAGAGGCTAAACACCCATTCTCTGTTCAGGACATT---------------GATAACTTGGATCTG
GAGATGTTGGCTCCTTACATCCCGATGGAT------GATGACTTTCAG------CTTCGATCA---------CTGGACCAACTTTCACCACTTTCTGATACTCAAACCACCTCTGCCGATACACCAAGCATGAAACCAATGGTTGACGTCTTCTCAGAGGCTAGAACATCTGTTAATGAC
ACT------------------------------------------------------------------------CTAGACAAATACATGTCAGCTTTAAAAACCACAGGGAAAAATATCAAGTCTTCAGCTGCAACAAAATCTTCATCTTCCCTG------CACACGAATGAAATGGAT
------------AATGCCCCAGCTTTATCACAA------------------AAG---------------------------AAGAAAAGTAGCAGAACAACT---------------------TCA------CCTGCCCGAACTGGAGTC---CAAAAAGGACTGCTC---------ACT
CAG---------------------------------------------------------------------------------------------------------CAAACTGATATTTCACGTCCACAAAGTTCCTTTTCTCCAGTGAAGGCGTTGCTTGCTTACAGT---AAAAGA
TCTGCGATAGGAGAAGCTCCAAATGAAGAGCCAAGCCCGCAA---------------------------------------------------------TTACTAATTTTGCACAAC---------------------------------------------------------------
---------------------------------------------------TCACCCAGG------AAACGCAAGCTGGAA---------------------------------------------------------------------------------------------------
------------------------------------------------------------------AATGCAGCCTCCCTTTTCCAAGCAGTCGGAATT------GGATTATTGTTCCAAAATGACACTGAC---------CCTCCAGTAAGTACGTCACAAACATGGAAACGTGCA---
------------------------------AAG---------------------------------GGATTTGAAGCCAATAGT------------------------AGT------GAACACAAGACACTCGTGTTGGTA---------------------------------------
------CCTACTGATATA---------------------------------------------------GTGTCAAGGCTTCTCACTCACTCAGCGGAA------------------------------------------------------------------------------AGC
AGTAGC---------------------------------------------------------------------------------------------------------------------------------------------------------------------TTG---CCA
ACACTC------ACCAATTACGACTGTGAAGTGAAT---GCACCTATCCAAGACAACAGA------ACCTTGCTTCAGGGTGAAGAAGTTCTCAGAGCA---------------TTGGATCAAATCAAC------------------------------------------
>XM_007903838.1:267-2771|Callorhinchus milii|HIF1A
---------------------------------------------------------------------------------------------------------------------------------------------ATGGAAGACTCTGAAATGCAGACGGACGACGACACCGCC
GGTCAGGTCAAC---------------------------------------------------------------------------------------------------------------------------------------------------------------CCCGAGAAG
AAA---------------------------CGTGTT------------------AGCTCAGAGCGGAGAAAGGAGAAGTCTCGTGATGCTGCCAGGTGCCGAAGAAGCAAAGAATCTGAGGTCTTTTATGAGTTGGCCCATCAGCTGCCA---TTGCCTCACAGTGTCAGCTCTCACCTG
GACAAGGCCTCCATAATGAGATTGACCATCAGCTATCTGCGAATGAGAAAATTACTTAGT---------CCTAGGGATGTTGAGGTGGAGCCTGATCGAGAGAAACAG------------------------------CTCAACAGCTTTTACTTGAAGGCCNNCGGAGGGATTTGTTTA
GTGCTGACACAGGACGGAGATATGATCTACATGTCTGAGAATGTCAACAAGTATATGGGACTAACCCAGTTTGAACTGATCGGGCACAGCATCTTTGATTTCACGCACCCTTGTGATCATGAGGAAATGCGGGAAATGCTCTCACAC---------------AGG---------------
------------------------------------------------------------CAGGGACTTCAGAAGAAGGGGAAGGACCAGATCACAGAACGC------------AGTTTCTTCTTGAGAATGAAATGTACACTCACCAGCCGGGGCCGG---ACTGTCAACATCAAATCC
TCGTCTTGGAAGGTGCTTCACTGCACAGGGCACATTCAAGTA------------------------------------------------------------CATGAA---GGCAGTGATGAGCAGACCCCTTGTGGC------TACAAGGAGCCACCCATGACCTGTCTGGCATTGGTT
TGTGAACCTATCCCA------CACCCATCCAACATTGAGGTACCTCTGGACAGCAAGACATTTCTGAGTCGTCACAGCCTAGACATGAAGTTTTCCTACTGTGATGAGAGGATAACTGAATTAATG------------GGATATCAACCAGACGAACTGCTGGGTCGATCTGTCTATGAA
TACTACCATGCTATGGATTCAGATCATCTGACTAAAACTCATCATGACTTGTTTTCTAAGGGCCAGGCCACCACATGCCAGTACAGGATGTTGTCCAAGGAAGGTGGTTACGTTTGGGTCGAGACTCAGGCTACAGTGATCTACAACACAAAGAATTCCCAGCCACAATGC---------
---------ATTGTCTGTGTGAACTATGTTTTG---AGTGGTGTTGTTGAAAAAGGGGTTGTCTTTTCACTGGATCAGACTGAG------------------------------------------------------------------------------------------------
------------------------------------------------------------------------------------------------------------------------------------------------------------------------------------
------------------------------------------------------------------------------------------------------------------------------------------------------------------------------------
------------------------------------------------------------------------------------------------------------------------------------------------------------------------------------
------------------------------------------------------------------------------------------------------------------------------AGTGTACCTGTAACTGATGAGTCACCTGACACAATTGAGACAACTGGCAAGAGC
TATAATTCACCC------------ACAGATCAAGAATCTAATGATCTTTTC------------------AACAAACTGAAG---------GAG------GAG---CCTGAA------GCTTTGACTCAACTTGCACCAGCTGCAGGCGACACAATTATCTCCTTG---------------
---------------GATTTCAGTCCTTCA---------------GATTCAGAAATGCAGCATTTC---------CCACTCTACAATGATGTCATG------------------------------------------------------------TTACCATCC---------------
------------------------------------------------------TCAACAGAACAGAAGCCT---------GTAGAGTTGTCGCCCCTTCCTCCCTCT---------GACCCCACTAAG------TCGCTGTGCAGCACCACGGACCCAGCCTTGAATTTGGAAGCAATT
ACCAAGCTTGAAACAAACCCA---GAGTCACTGGAACTTTCATTTACCATTCCACAAATGAAGGAGCAGCCTAATAGCCCT------------------------TCCTGTCCCAGCACCAATCAAAGCTCACCACAA------------------------------------------
CCCAGCAGT---CCATCAGAATACTGCTATAATGTTGATACAGACATGTCCAATGTGTTTAAACTGGATATT------------------GTTGAAAAGCTCTTTGCAGTTGACCCAGAGGCCAAAAACCCATTCTCTGTTCAGGATGTT---------------GATGGCTTGGATTTG
GAGATGTTGGCTCCATACATCCCAATGGAT------GATGATTTTCAG------CTTCGATCA---------TTGGACCAACTTTCACCCCTCACAGATATTCAAGCCAGCCCACCTCATTCACAGAGTGTAAGCAGTATTGTGAACCTCTTCCAGTCAGCCCCAAAATCTGCTAAGAAC
TCC------------------------------------------------------------------------ACTGAGAAATACGCACCAGCGTTAAAAATTTCTTTGGAAAACACTGAGTCTCTCTCTGCATCCCAGTCTTCCCCTTCTCCCCTGCACATGATGGATGAAGTCAGT
------------AGTACTCCAGGATCACCGTAC------------------AGC---------------------------AAACCAACCAGCAGAACCGCT---------------------TCT------CCCGTCCGAACGAGT------GGAAAAGGATTGCTG---------TCT
GAA---------------------------------------------------------------------------------------------------------CAGATGGATGCTTCACGTTCAGGAAGTCCAATGTCTCCAGTGAAACCAGTGCTGACTTATAAC---AAAAGA
TCTGCAGCAGGAGGAAACCTGCAGGAAGAGGTGGACGCCAAG---------------------------------------------------------TTGCTGTCTTTGCACAAC---------------------------------------------------------------
---------------------------------------------------TTGCAGCGG------AAACGCAAGATAGAA---------------------------------------------------------------------------------------------------
------------------------------------------------------------------AATGCAGCCTCTCTTTTTCAAGCCGCTGGAATT------GGGTTGTTGTCCCAGAATGACATTATT---------CCTCCAGTGACAGCACCGCAGATTTGGAAGCGTGCA---
------------------------------AAA---------------------------------AGATCTGATACCACGAGC------------------ATCGCAACT------AAAGAAAAGACGTTGGCGTCGTTG---------------------------------------
------CCCACAGACACA---------------------------------------------------GTGAGCAGACTCCTTATGCACTCGTCAGAG------------------------------------------------------------------------------ACT
AGAAAA---------------------------------------------------------------------------------------------------------------------------------------------------------------------TTG---CCG
ACACTC------ACCAGTTACGATTGCGAGGTGAAC---GCACCTATCCAAAACAACAGA------AACTTGCTTCAGGGGGAAGATGTGCTCAGAGCG---------------TTGGATCAGGTCAAC------------------------------------------
>NM_001310042.1:389-2722|Danio rerio|HIF1A
---------------------------------------------------------------------------------------------------------------------------------------------ATGGATACTGGAGTTGTC---------------------
---------------------------------------------------------------------------------------------------------------------------------------------------------------------------ACTGAAAAG
AAA---------------------------AGGGTG------------------AGCTCGGAGCGCAGGAAGGAGAAGTCCAGGGATGCAGCGCGATCTCGCAGGGGAAAGGAGTCTGAGGTGTTCTACGAGTTAGCACACCAGCTCCCC---CTGCCACACAATGTCACGTCTCACCTG
GACAAAGCCTCCATTATGAGGCTCACCATCAGCTACCTGCGCATGAGGAAGCTGCTCAAT---TCCGATGAAAAAGAGGAGAAGGAGGAGAATGAGCTGGAAAGTCAG------------------------------CTGAATGGCTTTTATCTGAAGGCCCTTGAGGGTTTCCTTATG
GTCCTGTCTGAGGATGGAGACATGGTTTATCTCTCTGAGAATGTCAGCAAGAGCATGGGCCTCACACAGTTTGATCTGACCGGTCACAGCATCTTTGAATTTTCACACCCATGTGACCATGAAGAGTTGAGAGAGATGCTCGTCCAC---------------AGA---------------
------------------------------------------------------------ACAGGA---TCCAAAAAGACCAAGGAACAAAACACAGAGCGT------------AGCTTCTTCCTGCGGATGAAGTGCACACTCACTAGCAGAGGACGC---ACCGTCAATATCAAGTCT
GCGACGTGGAAGGTTCTTCACTGCGCTGGTCATGTTCGTGTG------------------------------------------------------------CACGAG---GGCAGCGAGGCTTCAGAAGACTCTGGC------TTTAAAGAGCCCCCTGTCACTTACCTTGTGCTCATC
TGTGAGCCCATTCCT------CATCCCTCGAACATCGAGGTGCCATTGGACAGCAAGACCTTCCTCAGCCGCCACACTCTGGACATGAAGTTCTCATACTGTGATGAAAGGATCACTGAGCTGATG------------GGATATGAGCCAGATGACCTCTTGAACAGATCAGTCTACGAG
TACTATCACGCCCTTGATTCAGATCACCTCACCAAGACACATCACAACCTGTTTGCAAAGGGCCAGGCCACCACAGGCCAGTACCGCATGCTGGCTAAGAAAGGTGGTTTTGTGTGGGTTGAGACTCAGGCCACTGTAATCTACAACCCCAAGAATTCTCAGCCGCAATGC---------
---------ATTGTGTGCGTCAACTACGTTCTC---AGTGGCATTGTAGAGGGGGATGTAGTCCTGTCCTTGCAGCAGACCGTG------------------------------------------------------------------------------------------------
------------------------------------------------------------------------------------------------------------------------------------------------------------------------------------
------------------------------------------------------------------------------------------------------------------------------------------------------------------------------------
------------------------------------------------------------------------------------------------------------------------------------------------------------------------------------
---------------------------------------------------------------------------------------------------ACTGAGCCCAAGGCTGTTGAGAAAGAAAGTGAGGAGACTGAGGAAAAGACCTCT---------GAATTGGATATTCTCAAG
CTCTTCAAGCCAGAAAGCCTCAATTGCTCATTGGAAAGCTCTACACTTTAT------------------AATAAGCTGAAA------------------GAGGAGCCAGAG------GCCCTCACTGTGTTGGCACCTGCAGCAGGCGACGCCATTATCTCTCTG---------------
---------------GACTTCAACAACTCA---------------GATTCTGACATACAGCTGCTGAAGGAGGTGCCCCTCTACAATGATGTCATG------------------------------------------------------------CTGCCTTCC---------------
------------------------------------------------------AGCAGTGAGAAGCTGCCA---------CTCAGCCTATCTCCTCTCACACCCAGC------------------------------------------------------GACTCCATCCCAGCTCTG
ACCAAACTAGAGACTGGAGGA---GAGGACTTCCCTTTCAGCTCTGCCTCTGATCGTGTGCCAGACCCCACAAACACACCC------------------------TCCACATCTGGACTCGGCTCTTCGGGG------------------------------------------------
CCCAACAGC---CCCATGGATTACGGTTTCCCAGTGGAACCAGACATCAGTTCTGAATTTAAACTCGACCTG------------------GTTGAGAAACTGTTTGCTATTGATACCGAAGCAAAGACACCTTTTTCCACCCAGCCCATG---------------GAGGATCTCGACCTA
GAGATGCTGGCTCCTTACATCCCAATGGAT------GACGACTTCCAG------CTGCGCATC---------CCATCTCCACTGGATCCGCTC------------------CCATCTGCCACTCACTCTGTGTCAGCCATGAGCTCTTTATTCCAACCCTTACCC---------------
---------------------------------------------------------------------------TCCTCGCCAGCATCTCCAGCCTCATCTACCAGCAGCACAGTGAAGCAGGAGGCGTCATCCCGGGCCCCTTCACCCCTACAC------CTGCTGCAGGAGGTGTGC
------------AGTGCACCTGTCTCGCCCTTC------------------AGT---------------------------------GGCAGTCGGGATGCC---------------------TCA------CCTGTTCGATCCAGC---------------------------------
---------------------------------------------------------------------------------------------------------------------ACCCCACAGAGCAGCAGTCAG---------------------------CTCAAC---------
---------------------AACAGAGAAATGTCTCCAAAG---------------------------------------------------------ATGTTAGCCTTCCAAAAT---------------------------------------------------------------
---------------------------------------------------ATCCAGCGT------AAGAGGAAGCTAAAC---------------------------------------------------------------------------------------------------
------------------------------------------------------------------GAAGTGACGTCGCTTTCTGAAGCTGTTGGACTG------GGGGCTTTGCTTCACAGTGTGGACAGTGCTATAGACCCTGGA---------------------AAGAGAGCG---
------------------------------AAG---------------------------------GTTTTAGAGGTGAAAGGG------------------TCCAGTGTGCTCGGGGGAAACAAAACAATTCTCATACTG---------------------------------------
------CCCTCTGATGTG---------------------------------------------------GCCAGTCGTCTGTTGAGCAGTTCTCTAGAG------------------------------------------------------------------------------GGC
AGCGGCGGC------------------------------------------------------------------------------------------------------------------------------------------------------------------CTC---CCT
CAGCTC------ACACGCTACGACTGCGAAGTCAAC---GCTCCCGTGCAGGACCGCCAC------CATCTGCTCCAGGGAGAGGAGCTGCTGCGTGCT---------------CTGGACCAAGTCAAC------------------------------------------
>EU144225.1|Cyprinus carpio|HIF1A
---------------------------------------------------------------------------------------------------------------------------------------------ATGGATACTGGAGTTGTC---------------------
---------------------------------------------------------------------------------------------------------------------------------------------------------------------------ACTGAAAAG
AAA---------------------------AGGGTG------------------AGCTCGGAGCGCAGGAAAGAGAAGTCCAGGGATGCGGCTCGATCTCGCAGGGGAAAGGAGTGCGAGGTGTACTACGAGTTAGCGCAACAGCTCCCC---CTGCCACACAATGTAACCTCCCACCTG
GACAAAGCCTCCATCATGAGGCTGACCATCAGCTACCTGCGCATGAGGAAGCTGCTGAGC---------TCTGATGAAGAAGAGAAGGAGAATGAACTGGAATGTCAG------------------------------CTGAACAGCTTTTATCTGAAGGCCTTGGAGGGTTTCCTCATG
GTCCTGTCTGAAGATGGAGACATGGTTTATCTCTCTGAGAATGTCAGCAAGAGCATGGGCCTCACACAGTTTGATCTGACTGGTCACAGCATCTTTGAATTTTCACACCCATGTGACCATGAGGAGCTGAGAGAGATGCTGGTCCAT---------------AAG---------------
------------------------------------------------------------ACCGGA---TCCAAAAAGACCAAGGAACAAAATACAGAGCGC------------AGCTTCTTCCTGCGTATGAAGTGCACACTCACTAGCAGAGGGCGG---ACTGTCAATATCAAGTCT
GCTACGTGGAAAGTTCTTCACTGTGCTGGTCATGTCCGTGTG------------------------------------------------------------CAGGAG---CGCAGTGAGGCTTCAGGAGACTTGGGC------TTTAAAGAGCCTCCTCTGACCTACCTTGTGCTCATC
TGTGAGCCCATTCCT------CATCCCTCGAACATCGAGGTGCCTCTGGACAGCAAGACCTTCCTTAGCCGCCACACTCTGGACATGAAGTTCTCGTACTGTGATGAAAGGATCACAGAGCTGATG------------GGATATGAGCCAGATGATCTGCTGAACAAGTCTGTGTACGAA
TACTATCATGCCCTGGATTCAGATCACCTCACCAAGACACATCACAACTTGTTCGCCAAGGGCCAGGCCACCACAGGCCAGTACCGCATGCTGGCTAAGAAAGGTGGTTTTGTGTGGGTGGAGACTCAGGCCACTGTTATCTACAACCCCAAGAATTCTCAGCCACAGTGC---------
---------ATTGTGTGTGTCAACTTCGTTCTC---AGTGGCATTGTGGAGGGGGATGTTGTCCTGTCCTTGCAGCAGACTGTG------------------------------------------------------------------------------------------------
------------------------------------------------------------------------------------------------------------------------------------------------------------------------------------
------------------------------------------------------------------------------------------------------------------------------------------------------------------------------------
------------------------------------------------------------------------------------------------------------------------------------------------------------------------------------
---------------------------------------------------------------------------------------------------ACAGAGCCCGAGGCTGAAGAGAAAGAGAACCAGGAGATGGAAGATGAGGCCTCT---------GAGGTGGACATACTCAAA
CTTTTCAAGCCAGAAAGCCTCAAGTGTCCCATGGAGAGCTCTGATCTTTAT------------------GAGAAGCTGAAA------------------GAGAAGCCTGAG------GCACTTACTGTGTTGGCGCCTGCTGCAGGAGACACCATCATCTCTCTG---------------
---------------GACTTCAACAACTCA---------------GATTCTGACATGCAGCTGCTGAAGGAGGTGCCCCTCTACAATGATGTCATG------------------------------------------------------------CTGCCCTCC---------------
------------------------------------------------------AGCAGCAAGAAGCTGCCC---------ATCAGTCTGTCTCCTCTGACGCCCAGC------------------------------------------------------GACTCTGCCCCAGTCCTG
ACCAAACTAGACACCGGAGCG---GAGGACTTCCCTTTCAGCTCTGCCTCTGATCGTGGTCCAGACTCCGCAAACACACCT------------------------TCCACATCTGGACTGGGCTCCTCGGGG------------------------------------------------
CCAAACAGC---CCCATGGATTACTGTTTCCAAGTAGACTCAGACATCAGTTCTGAATTCAAACTGGACCTG------------------GTTGAGAAACTGTTCGCTACTGATACAGAGGCAAAGACCCCTTTTAGCTCCCAGGCCATG---------------GAGGATCTCGACCTA
GAGATGCTGGCCCCATACATCCCCATGGAT------GACGACTTCCAG------CTGCAT------------CCCTCTCCGCTGGATCCGCTGCTT---------------CCCTCTGGCCCTCACTCTGTGTCAGCCATGAGCTCCCTGTTCCAGCCCTTA------------------
---------------------------------------------------------------------------TCCTCCCCTGCATCTCCAGCCTCTTCCTCCAGCAGCGTAGTGAAGCAGGAGCCGTCATCACGGGCCCCTTCACCCTTGCAC------CTGCTACAGGAGGTGTGC
------------AATGCCCCTGTCTCACCCTTC------------------AGC---------------------------------GGCAGTCGGGATGTT---------------------TCC------CCTTCTCGGTCCCCC---------------------------------
---------------------------------------------------------------------------------------------------------------------GCCCCACAGAGCAGCAATCAG---------------------------CTCAAC---------
---------------------AACAGAGAGCTGTCTCCAAAG---------------------------------------------------------ATGTTAGCCATCCAGAAT---------------------------------------------------------------
---------------------------------------------------GCCCAACGT------AAGAGGAAGTTGGAG---------------------------------------------------------------------------------------------------
------------------------------------------------------------------GAAGTGACATCACTTTGTGAGGCTGTTGGACTG------AGTGCTTTGCTTCAGAGTGTGGACAGTGCTATAGAGCCTGGA---------------------AAGAGGGCA---
------------------------------AAG---------------------------------GTTTTAGAGGTTAAAGGA------------------TCGAGTGTGCTTGGAGGAAATAAAACCATTCTCATACTG---------------------------------------
------CCCTCTGATGTG---------------------------------------------------GCCAGTCGCCTGTTGTGCAGTTCTTTAGAG------------------------------------------------------------------------------GGC
AGCAGCGGG------------------------------------------------------------------------------------------------------------------------------------------------------------------CTG---CCT
CAGCTA------ACACGCTACGACTGCGAAGTCAAC---GCTCCCGTGCAGGACCGCCAT------CACCTGCTGCAGGGAGAGGATCTCCTGCGTGCT---------------CTGGACCAAGTCAAC------------------------------------------
>XM_024437278.1:346-2616|Oncorhynchus tshawytscha|HIF1A
---------------------------------------------------------------------------------------------------------------------------------------------ATGGACACAGGAGTTGTC---------------------
---------------------------------------------------------------------------------------------------------------------------------------------------------------------------CCCGAAAAG
AAAAGC------------------------AGGGTG------------------AGCTCGGACCGGAGGAAGGAGAAGTCCCGGGATGCGGCGCGATGCAGGAGGGGGAAGGAATCTGAGGTGTTCTACGAGCTGGCCCAGGAGCTTCCC---CTGCCCCACAGCGTCACCTCCAACCTG
GACAAGGCCTCCATCATGAGACTGGCCATCAGTTACTTGCACATGAGGAATCTGCTGAGC---ACAGACGATGAGGAGGAGCAGGAGGAGAGTGAAATGGACTCCCAG------------------------------CTGAATGGCTCCTACCTGAAGGCTATAGAGGGCTTCCTCATG
GTGCTGTCTGAGGACGGGGACATGATCTATCTCTCTGAGAATGTCAACAAGTGCTTGGGTCTGGCACAGATTGACCTGACAGGACTTAGTGTGTTTGAGTACACACACCCCTGTGACCATGAGGAGCTGAGGGAGATGCTGGTACAC---------------AGA---------------
------------------------------------------------------------ACAGGGACCTCTAAAAAGTCCAAGGAACCAAACACAGAACGC------------AGCTTCTTCTTGCGGATGAAGTGTACCCTCACCAACAGGGGGCGC---ACTGTCAATGTCAAATCA
GCCACCTGGAAGGTTCTCCACTGCTCAGGCCATGTGCGGGTC------------------------------------------------------------CATGAA---TCCCCAGCTGAGCAGAGCCCCGGTGGG------CACAAGGAGCCGTCCGTCCCCTACCTGGTGCTGGTC
TGTGACCCCATCCCC------CACCCCTCCAACATCGAGGCGCCGCTGGACACCAAGACTTTCCTCAGCCGCCACACACTGGACATGAAGTTCACCTACTGTGATGAGAGGATCACTGAGCTGATG------------GGCTATGATCCAGAAGACCTGTTAAATCGCTCTGTGTATGAG
TACTACCACGCCCTGGACTCAGACCACCTCATGAAGACCCATCACAACTTGTTTGCGAAGGGCCAGGTGAGCACAGGCCAGTACCGCATGCTGGCTAAGAGAGGAGGCTTTGTGTGGGTGGAGACTCAGGCCACTGTTATCTACAACAACAAGAACTCCCAGCCCCAGTGT---------
---------GTTGTGTGTGTCAACTATGTGCTC---AGTGGCATTGAGGAGGAGAAGATGATGCTGTCTCTGGAGCAGACGGAG------------------------------------------------------------------------------------------------
------------------------------------------------------------------------------------------------------------------------------------------------------------------------------------
------------------------------------------------------------------------------------------------------------------------------------------------------------------------------------
------------------------------------------------------------------------------------------------------------------------------------------------------------------------------------
---------------------------------------------------------------GATATGAGGCCTGTGAAGAAGGAGCTGGAGGAGGAGGAGAGCTCTGAGCCAGAGGTGTCCCCTGTGCTCCTGAAGGAGGAGAAGAGCCCA---------GAGCTGGATGTGATCAAG
CTGTTCACCCGG------GCGGTGGAGACCCAGCCCCTGTCCAGCCTGTAT------------------GACCGACTGAAG---------GAG------GAA---CCAGAG------GCCCTCACCCTTCTGGCCCCGGCCGCTGGAGACACCATCATCTCCCTG---------------
---------------GACTTCAGCAGCCCC---------------GACTCTGACATCCTGCAG---AAGGAGGTGCCTCTCTACAAGGATGTGATG------------------------------------------------------------CTGCCCTCC---------------
------------------------------------------------------ACCAGTGACAAGCTGGCC---------CTGCCACTCTCTCTGCTGCCCCCCAGT------------------------------------------------------------------------
------------------------GATCAGCACCTGGTCCCCAACACCTCAGTGGACACCACTGAGGTGTCCACTGGTCCA------------------GACTCCTCCAGCACCCCAGGCAGCCACAGCTTCACTGAG------------------------------------------
CCTGACAGC---CCATTGGACTTCTGTTTCCCAATGGAGTCTGACATCAGTGCTGAGTTTAAACTGGACATG------------------GTGGAAAGACTGTTTGCCATCGACCCAGAGCCAAAGACTCCTTTCACCTTACAGGCCATG---------------GAGGACCTGGACCTG
GAGATGTTGGCTCCGTACATCCCCATGGAT------GATGACTTCCAG------CTGCGCACC---------CTGTCCCCAGAGGATCCT---------------------------------------------------------------------CTGTCT---------------
---------------------------------------------------------------------------TGTGGCCCAGCCCAACCCCTAGAGTGCTCTTCT------------------------------------------GTGCAC------CTCACCCAGGAGGTCCAC
------------CGCTACCCTGGCTCCCCCTTC------------------AAT---------------------------GCCCCAGGCAGCCTGGCAGCT---------------------TCC------CCAGCCCTGGCAGCCCCG------------------------------
GAG---------------------------------------------------------------------------------------------------------CCAGCAGATAGCCCTTGCCCTGCTTCCTTA---------------------------CTCACC---AAGACG
GTGCCTCAG---------ATGGACAGGGAGATCTCCCTTAGG---------------------------------------------------------TCACTGGCCTCCCAGAAT---------------------------------------------------------------
---------------------------------------------------GCACAGCGC------AAGAGGAAGATG------------------------------------------------------------------------------------------------------
---------------------------------------------------------------------------TCTCTGTCTCAGGCTGTCGGAATA------GGGGGATTGCTCCAGGACCGTCCTGGT---------CCAGGT---------------------AAAAAGCTC---
------------------------------AAA---------------------------------GTGTCTGAGCTGAGCCAT------------------GCTGATGCT---CCCTCCAACAGGACCATACTGCTCCTG---------------------------------------
------CCTACAGACCTG---------------------------------------------------GCAAGCCGTCTGCTTGGCATCTCATCGGAG------------------------------------------------------------------------------GGC
AGCGGCTCACCCTTCACC---------------------------------------------------------------------------------------------------------------------------------------------------------CTT---CCT
CAGCTG------ACCCGATATGATTGTGAGGTCAAC---GCCCCCGTGGGGGGTCGCCAG------CTCCTGCTGCAGGGCGAGGAGCTCCTGAGTGCC---------------CTGGACCAAGTCAAC------------------------------------------
>ENSPMAT00000000148.1|Petromyzon marinus|HIF1A
------------------------------------------------------------------------------------------------------------------------------------------------------------------------------------
------------------------------------------------------------------------------------------------------------------------------------------------------------------------------------
------CCGCCGACCTTATCCCTCCCAAGCAGGGTG------------------AACTCTGAGCGGCGGAAGGAGAAGTCTCGCGACGCTGCGCGATGTCGGCGCAGCAACGAGACGGAGGTGTTCTACGAGCTCGCCAACGAGCTGCCT---CTCCCCCACAGCGTCACCTCGCACCTC
GACAAGGCCTCCATCATGCGGCTCGCCATCAGCTACCTGCGCATGCGCAAACTGTTGCAC---------------AACGGAGCGGTGGTTGAAGACTGCCAAGAAGAG------------------------------ATGGACAGCCTCTTCGGCAAGGCCCTGGAGGGCTTCGTCATG
GCCCTCACGGAGGAGGGCGACATGGTGTTCCTGTCGGATGGTGTCAACAAGTGTGTGGGCCTGGCCCAGGTGGACCTCATGGGTCACAGCATCTTCGACTTTGTTCACCCATGTGACCAAGAGGAGGTGCGGGAGATGCTCGTATAC---------------AGA---------------
------------------------------------------------------------CAAGGTGCGTCGGTAAAAGCCCCTCCCTCGGAAGTCTGCCAG------------------NTCATGAGGATGAAGTGCACGCTCACGAATCGCGGGCGC---ACCGTCAACCTCAAGTCC
GCATCGTGGAAGGTGCTGCACTGCAGCGGGCACATGAAGCTG------------------------------------------------------------TACGAG---------GGCAGCGCGGCGAGCGCCGGC------GGGAAGAGGGCTCGTNATCAAGTTTTACTTTTAATG
AAGAGCAGAACTCCCCCGGCGAGACGCGCGAACCAGCAAAGTGCATTAGACTTTCAAACGTTCCAAAACCCACATGTTAAATTTATGGTGCATGCGTGCTGCACTGAATGCACAACTGAGCTTATTTTGATGCTCTTCGAGAACCTCCCGGAAGAGTTACACTTCAGTGCAACGCCCACT
ACAGGCCACACCGCGCACGCGCACCCCCTTGTGTGCTCTAGCCACGCAGTGTTTACCAAGGGCCAGGCCGTGACGGGGCAGTACCGCATACTGGCCAAGGGCGGGGGCTACGCATGGGTGGAGACCCAGGCGACCGTCATCTACAGCTCCCGCAACTCCCAGCCGCAGTGC---------
---------GTCGTCTGCGTCAACTACGTGCTC---AGCGGGATCGTGGAGAACGACACCATCTTCTCGCTGGAGCAGACCGAG------------------------------------------------------------------------------------------------
------------------------------------------------------------------------------------------------------------------------------------------------------------------------------------
------------------------------------------------------------------------------------------------------------------------------------------------------------------------------------
------------------------------------------------------------------------------------------------------------------------------------------------------------------------------------
---------------------------------------------------------------------------------------------------------------------------------------------------CGTCTCTTCAAGCCCAACAAAGCGGCGGTGGGA
CAAGTGGCGAGCGAGGGCACGGATGAGGAGGAAGACATGGCGCTGCTCTAC------------------ACGCAGCTCAAG---------AAC------GAG---CCCGAC------GAGCTGGCACAGCTGGCACCCACGGCCGGCGACGTCGTGGTGCCCCTC---------------
---------------GACTTTGGCACGGGC------------------------CTGGCGTCGTTCGACGACGTTCCGCTCTACAATGACGTCATG------------------------------------------------------------------------------------
---------------------------------------------------------------------------------ATGGCCGCCTCGCCCGAACCCATGCCG---------------------TCCCCGGCGACGCCGACCAAGGCTTTCGCCGAGCTCCCTGCGGCGGTGGTG
GCGGTGACGGAGGCCGGCCCC------GTGGGCGACCCGTCCCTCACGGCGCCGCAGCATTCGTCCGGTCCTTCGTCGCCC------------------------TCCGGCTCCCCGGCAACAGCTCCGTCCACGGCG------------------------------------------
CCGAACAGC---CCCAGTGATTACTACTCGGCCGTTGGGGGTGACCTG------------AAGGTGGACCTG------------------ATTGAGAAGCTGTTTGCCGTTGACTCGGAGATCAAGGAGGTTAGCCGGGTAAAAAGTCTT---------------GATGACATGGACCTG
GAGATGCTGGCACCGTACATCCCGATGGATGGC---GACGACTACCAG------CTGTGCACG---------CTGAGCCTGCAGGACTCGCTTACGCTGCCG------------------------------------------------------------------------------
---------------------------------------------------------------------------CCCGACGGTCCCCTCCCATGCCTCACGCATTCACAGAGCGAGCGGTCATCATCATCGTCAATGGTGGATGCTCCGACCCCG------GCCTGCGGCCCCACATCA
------------TTGCCCCCCGCCGCCCCGCAG------------------CCC---------------------------CCGTCGCCGTCGCTAGCGGCA---------------------CCG------------------------------------------------------
------------------------------------------------------------------------------------------------------------------------GAAGGCCCTGCCTCCCCG------------------------------TCGAGCCGGCAC
ACGGCCACGATGCCGGCAGAGGATGCAGAAATTTATCTTTTA---------------------------------------------------------TCAATAATATATAATAAT---------------------------------------------------------------
---------------------------------------------------GCTAATAAT------AAG---------------------------------------------------------------------------------------------------------------
---------------------------------------------------------------------AATGTTACGCTGTATTCTAGTGTGATGAACATGCGTGGATTCGAACGTGAGTCTGTGGGTCCA------------------------------GTGAAAAAAATGCCT---
------------------------------AAA---------------------------------CACACCATCTCACATGCT------------------GAAGCAATTTTCTCCATTTCTCCCTACGCCGTGGTTCAA---------------------------------------
------TCCACAGACCTC---------------------------------------------------GTCAGCCGGCTGCTGGGCCCGACTCTGGAG------------------------------------------------------------------------------GAC
ATCACG---------------------------------------------------------------------------------------------------------------------------------------------------------------------CTG---CCG
ATGCTC------AACAGCTACGACTGCGAGGTGAAC---GCTCCGGTGCAGGACAGCCGC------ACGCTCCTGCAGGGTGAGGAGCTGCTCAAGGCC---------------CTCGACCAGCTGTCC------------------------------------------
>KX786251.1:246-3047|Strongylocentrotus purpuratus|HIF1A
------------------------------------------------------------------------------------------------------------------------------------------------------------------------------------
---------------------------------------------------------------------------------------------------------------------------------------------------------------ATGGCGACCGTCCACAGAGAA
AAA---------------------------CGAAGA------------------AACTCCGAGAAGAGGAAAGAGAAGTCAAGAAATGCAGCGCGATCACGAAGAGGGAAAGAGACAGAGATATTTTATGAGTTGGCCCACACTTTACCT---CTAGCACACAATGCCTGTGCCCAGCTA
GATAAAGCAGGCATAATGAGACTTATACTCAGCTATCTCAAGGTTTCAAAAGTGCTTCCC------------AAAGAAATCAAGGTGGAGGAGAAAGAGGAGAAAGAAGAGAGCAAAACCATGGCGATAGAAGAGATCATCGACTCTCACTACCAGAAGGCTCTAGATGGATTTTTATTA
GTCTTATCCCAAGAGGGCGATATGATCTACATCTCAGAAAATGTCTCAAAACACATCGGTATCAATCAGGTGGACCTAATGGGCCAGAGCATCTACGACTACGCTCACCCATGCGACCACGATGAGATCCGAGAACAGTTGTCCGAC---------------CGA---------------
------------------------------------------------------------CCAGGCCTGACGCTGACCACCCTCCCCTCAGCAACATCCAAGCGTAAACACCATGGTTTCCTCATGAGGGTCAAGTGTACACTCACACCCAAGGGAAAG---ATTGTCAACCTCAAAGCA
GCCTCTTATAAGGCTGTCCATTGTCAAGGCCACATGAAACTC---------------------------------------------------------------------GCACTATCAGACACCTCGGTACTGGGC------TACAGGATGCCCCCCACACCCTGTCCTGTCCTCATT
GCTAGTCCTATACCA------CACCCCTCCAACATCGAGGTGCCACTGGATTGCAGTGCATTTCTCACCCGGCACAGCATGGACATGAAGTTTACCTACTGCGATGAGAGGATTGAGCAACTGATG------------GGATACATCCCCAATGAACTGGTTGGCCAATCTTTCTATGTG
TACTACCATGCTTTGGATGGCCAACTCATTGACAAAAGCTACAAAGACTTGTATGCCAAGGGTCAGACATCAACCGGCAGATACAGGTTCTTGGCCAAGAACGGTGGTTACATGTGGCTAGAAACACAGGCAACTATCATCTATAATAACAAGACCAACAAACCACAGTGC---------
---------ATTGTATGTGTCAACTATGCCATC---AGTGGTGTGGAGCATGGAGATAGAGTCCTCTCAGTTGGCCAACAAGAG------------------------------------------------------------------------------------------------
------------------------------------------------------------------------------------------------------------------------------------------------------------------------------------
------------------------------------------------------------------------------------------------------------------------------------------------------------------------------------
------------------------------------------------------------------------------------------------------------------------------------------------------------------------------------
---------------------------------------------------------------------------------------------------------------------------------------AAGGAGAAGGAAGAGACGAGAGATATTGAGATGAATGAAGAAAAG
ACCTTCACTCCTCCTCGTCATGCCAACATTACCAACGACTTCCCTCTTTATCTGGCTGGCTGCAACTCTTCTCAAGCAGTG---------GAA------GAG---------------AAGCTGGCTTACTTGGCACCTACTGCTGGCGATGTCATGATTGAACTG---------------
---------------GATCCCTCAGACAGCCAGAGGATGGACCTTACCAGCGAGTTCAAGGAATTCAATGAATCCGACAGCTTTGTGCCCTTTGAC------------------------------------------------------------------------------------
------------------------------------------------------------------------------------CCCTTTGCACCCCTACCACCCAGC---------CAAGCCAAGGAGAGTGTCCCTCAGAGCAACAATGAGACTGTCATGAATGTTCAGGAT------
------------------------------------------------------------------------------------------------------------------------------------------------------------------------------------
CCTGGTGTTCTGAAGACCCAGTATCTGTGTACCAACAACGATCCTCTGCTTCATGAGAAAAGACCAAACCTGGAT---------------ACAGAGAAACTCCCTACCAATGATATGGTTGCCAAGCAACAAATTCCATGTGAT------------------------------GAGCTA
GCCATGAGGGCACCGTACATTCCTATGGGT------GAGGATTTTGAC------CTTTCAACGGACCCTCTTCTTGGGGATATGGATCCCTTTACTAGCGAGACTTGGATGCCAGTCGACCCTTTTGGGACAGGTTCCATTGATAAGAACCTAAGACAAATGGAAGACAATGGCATGGAA
TACTCCGCA---------------------TCTCAGAGCAGTAGCTGCCGT------------------------ACATCACCCTTCAACCCATCTCTCATGTCATCCGGCAGCCCTATGGAGTCTTGTAACAGCAGTCTGAGTGGAAGCGTACCC------AACCTCTACTTTCCCAAC
------------TCCTCCCCCAGCACCCCTCAT------------------CACAACCCCCTTCTCCTCTCTCCGGCCATGTCCCCCCACAGCTGTGCCCCT---------------------ACG------CCGATGCTGCACTCACCCATGGACCCCAACCTGCTGTCTCCACTAGGC
CAAGCCCCTCATCAAGACGACAGACTCTTTGCATCACCCCTCCCATCCCCTGCTCCCATCCAGCAACCCTTGGGTGTGTACATCCCGTACCCGCCCATGTCATCCTACCAGCAGGTGTCCCCCTGCCCTCAGAGCATCATGTCACCTCCTCAACAGAGATGTCAAACCAAC---CTGCGC
TCCCCGACC---------CTTAAACGGAAGCTGGAGCCCCCAGACTGCGGTGACTGCCCTCCTAGAAGCAAGATAAGTCGATCAGATGGCTTGCTAGGGATGCTTGGGATGAGGAATGGCAGAGGAGGAGATGATGACAGGGTCACGTATGTCAAGAGAGAGCCAGATCCAGAACTTGAC
AGATCAGTCACAGGTGAGAGCCCTTACATAGACACAGGCACCCAAGGTGGCAAGCAGCAG------CAGCAGCAGAGGGAT---------------------------------------------------------------------------------------------------
------------------------------------------------------------------AGCAGCATGGATCTACTATCAGCACTCCTT---------CATAAGGTGGATAAAGACAATGTCAATCCATTCAGACATTCACAGTTACTGCAGATAGTCGCTCAAAGGGTC---
------------------------------TCT---------------------------------GGAAATGGCCCCTCCAAA------------------ACCGGCAACACTCCACTGCATGCGAGCACGGCATCCCTG---------------------------------------
------CCGCCATCCATCATGACCCAGGGCCAGGCAGAGGCACCACCAAGCCAAGGCAGAAAGAGCAGTATCACCCAGCTCTTAGGACGTGATGTGATG------------------------------------------------------------------------------CCC
TTAGGAGCAGTC---------------------------------------------------------------------------------------------------------------------------------------------------------------CTA---CCC
CTCATC------ACCAACCTGGATGCAGAGGTGAAT---GCTCCGTTGCCTAATACCAAC------AGGCTGCTACAGGGTGAAGACCTCCTGCAAGCC---------------CTGGACCTAACGGCCCCATAC------------------------------------
>XM_022242264.1:264-2936|Acanthaster planci|HIF1A
------------------------------------------------------------------------------------------------------------------------------------------------------------------------------------
------------------------------------------------------------------------------------------------------------------------ATGCCGACTTCGAATTCAACAATAATGACATTGTCGACATCTGCACAACCAAAAGAGAAG
AAG---------------------------AGAAGG------------------AATTCTGAAAAGAGGAAGTTGAAATCGCGCAATGCTGCCCGAACTAGACGGGAGAAGGAGACGGCCATCTTCTACGAGCTTGCCCACCAGCTGCCC---ATGCCACACAGTATGTGTGCCCAGCTT
GACAAGGCCGGCATCATGAGGCTAATACTCAGTTACCTCAAAGTGCAGAACTTCACACCA---------------ACAGCCATCAAGTCGGAACCCATGGACCTTGATGAGGATGCTCCAGTCACAGCAGAACAGCTCATTGATAACTACTACCTCAAGGCTCTGGATGGCTTTGCCATG
ATGCTGTCGCAAGAGGGTGACGTCATCTTTATCTCCGAAAATGTCTCGCAGTACATCGGCCTCAAACAGATTGACTTGATTGGACAGAGCATCTATGACTTCTCCCATCCCTGTGACCATGAGGAGATCAGGGAACACCTCTCTGACCATCCCTGGATGGGGCAG---------------
------------------------------------------------------------TCCCACAGCACCAAGGCGGCCAAGCGCCAGCATCAAGAGAAA---------CATAGCTTCCTGATGCGCATGAAGTGTACCTTGACTGCCAAAGGGAAG---ATAGTCACATTGAAAGCG
GCCACATACAAGGCAATGGATTGCAATGGAATCCTGAAAGTT---------------------------------------------------------------------TCTCCTTCTGTGGTGACCTCCAATGGT------TACCGGCTGCCCCAACTGAGCTGTCTGTCACTCATC
GCCATGCCCATCCAT------CATCCAGCCAACATAGAGATACCCATGGATGAACAGACTTTTCTGACCAGACATAGCATGGACATGAAGTTCACATACTGCGATGACAGAATTCAGGACCTCCTT------------GGCTATGATCCAGAAGACTTGGTGGACCAATCCTTCTATGAT
TTCTACCATGCCTTGGACAATCACACCATTGACAAATTTCACAAAGATTTGTTTGCCAAGGGACAAGCTACGAGTGGACGCTTTCGCTTCCTTGCCAAGAAGAGTGGCTATGCCTGGATGGAGACGCAGGCTACTATCATCTACAACAACAAAACCAACAAACCACAGTGC---------
---------GTGGTCTGCATCAACTACATGATC---AGTGGCATTGAGGATGAGGATGTAGTGATTGCAACTCACCAGCTGGAT------------------------------------------------------------------------------------------------
------------------------------------------------------------------------------------------------------------------------------------------------------------------------------------
------------------------------------------------------------------------------------------------------------------------------------------------------------------------------------
------------------------------------------------------------------------------------------------------------------------------------------------------------------------------------
---------------------------------------------------------------------------------------------------------------------------------------------------------GAAGCCATGCAGATGAGCACAGAGAAG
ACCTTCATGCCTCGGCCTGATGGCATGGATGATGATGAATTCCCTCTCTACTTGACGGGATCAAAGAGTAATGTGGTGAAC---------GCA------GAG---------------GATTTGACCTACTTGGCCCCGACTGCTGGTAATGCTATGGTCCCCCTA---------------
---------------GACTTCCCAAGCCCCCCTGTCCCCATCACCGAGAGTGACCATATTCCCAAACCCGAGATGGATGGCCAGCAGGAGTTTGTG------------------------------------------------------------------------------------
------------------------------------------------------------------------------------CCGTTTTTCCCATTTGTTCCATTG---------ACCCCCAGTGCCGATGAGAAGCAAACCAGTGACGGGGGAGGCATGACAAACCAGGAATCACCT
GCCAGGAAGGTGGTGACACCT---GACTTGATTCTCCCTGACAAGAACTCTCCCATGAGCTCGAGTAAAGAC------------------------------------------------------------------------------------------------------------
CCTCTCATG---------------------------------------------------------------------------------------------------------------------------CTGGACTGCACCACAGAGGCTGGTGGCCAACTTCACGCTGATGACTTG
TCAATGCGGGCGCCATACATCTCCATGAGT------GATGACTTGGAC------TTTGGCGGAGACAAACTCATG------GTTGACACGCAGCTGGCTGAGACTTGGGAACCTGTGGACCTTTTTGGAAACATGAACAGC---------------------------------------
---------------------------------------------------------------------------AATGGCTACATGGACTCAGTGATATCACCGTCGTACAAAGACCAGAAGCAAGAATTACTGAGTCCATCGTCTGGTGCCCTT------------------------
------------ACTGCTCCTAGCACGCCTTAT------------------AGT------------------------------CCACAGTCACGGTCACCGTTCAGTCCCCAGTCAGTGATGTCA------CCCGTCAATAAGCTTTGCCAGAGCCTGCCTAACCTGTGGTTGGCTCGC
GAC------------------------------------------------------------------------------------------------------------GATGACCACCCTGGGCCGACCTCAGCCACAGGGCAGCCTACCAGCTATTGGGACACCAACAAGTCTCCT
CCCCCTCTCCTGCCTATGTCTCCGCAGACCTGTTCACCC------------------------------------------------------------CTCGTCAGCCCTGCTGGACGCCCAGCCTCCACAGAGAACTACAGCAGTTTCTCCAGCGGGAAGCATCCCCCAAGGCCGGAG
---------------------------------------------------GTACAGCAAGCCCTGAAGAGGAAACTAGAGACTCGGAGCAACAAGAGAGCCAGACAGTACAAAGTGGCTCGACTAAACGATGGAGGGACAGATTTGGGGGGAGGGAACAGTCCAGGAGGGAGAGGAGGT
GGCAGAGGATGGAGCGTCTCTAAGGGGGGCCTGGAACTGGATGCATTACAACCTCCAGGACGTGGCAAAGACATAAGCAGTCTGCAG------------------TCACTGTTGCTGCAACCAGCTGGTAGAAGCATCAACAATCACTTTGGCCACTCGTTGCTCCTACAGAAAGTCGCT
CAACAGGTGGTCAAC---------------AAA---------------------------------CAAGTAGGTAGTGGTGGA------------------ACCAACAAGGCTGACGCCAGTAAGTCCTTGCTTTCTGTTAGCGGCGGTCAGGAACACTTCCCTCTCTTCCAGGCCCAG
CCCTCGCCAGGTGATGCC---------------------------------GAGGACGGATTGGTGGACAGCAACAACCTCCTGAGCTGC------------------------------------------------------------------------------------------
---------------------------------------------------------------------------------------------------------------------------------------------------------------------------CTG---CCG
CTGATC------ACGAGACAGGACCTAGACGTCAAC---ACGCCCCTGCAGGCCTCGGCG------GGACTGCTACAGGGCGAAGAGTTATTGCGGGCG---------------CTGGACGTACCC---------------------------------------------
>XM_002733741.3:51-2333|Saccoglossus kowalevskii|HIF1A
------------------------------------------------------------------------------------------------------------------------------------------------------------------------------------
------------------------------------------------------------------------------------------------------------------------------------------------------------------------------------
------------------------------------------------------------------------------------------------------------------------------------------------------------------------------ATG---
------------------------------------------------------------------------------------------------------------------------------------------ATGGATGGTTATTATCTGAAGGCATTGGAAGGATTTATAATG
GTTCTAACTGAAGAAGGAGATATGGCATTTCTTTCAGAAAATGTTGCGAAATATTTGGGCCTTACACAGGTTGACTTGGCTGGCCACAGTATCTATGATTACACCCATCCATGTGATCATGAAGAAATCCGAGAACAGCTGTCAGAT---------------AAA---------------
------------------------------------------------------------CCAGGACTACCTCTATCCTCTAAGAAGAAGAAAGACAATCTC------------TCTTTCCTCATTCGCATGAAATGTACACTAACAGCAAAAGGGAGA---AACGTTAATTTGAAGTCG
GCTACATACAAGGTAATACAGTGTTGTGGTCATATGAAGACG------------------------------------------------------------ACAGAA---GCCATACAGGATGTCAGTTTAATGGGA------TATAAAACTCCAGCCACAACGTGCCTTGTGGTGGTG
GGTGAACCAATACCC------CACCCAGCTAATATAGAAATACCATTGGACAGTCAGACTTTCTTATCAAGGCATTCAATGGACATGAAATTTACTTTTGTGGATGACAGAATTCATGAAATAACT------------GGATATCAAGTTAGTGACTTGATTGGTAAATCTGCATATGAT
TTCTGTCATGCCCTAGACACCGACAAAATAGAGAAAAGTTACCACGACTTGTATGCCAAGGGACAGACATCCACAGGACAATATAGATTCCTGGCCAAGAAGGGCGGATATGTATGGGTACAGACACAAGCCACAGTAATATATAACAATAGAACATCCAAACCACAGTGT---------
---------ATAGTTAGTGTGAATTACGTGCTAAGCAGTGGCGTTGAAAAAGAAGATTTAGTTTTGTCCACTGAACAGCAGATG------------------------------------------------------------------------------------------------
------------------------------------------------------------------------------------------------------------------------------------------------------------------------------------
------------------------------------------------------------------------------------------------------------------------------------------------------------------------------------
------------------------------------------------------------------------------------------------------------------------------------------------------------------------------------
------------------------------------------------------------------------------------------------------------------------AAAGGGTTGCCCAAGTCCAAGCAANCTTCAATATCTGACATGAAATTGAGTACAGAGAAG
ATATTCTCTCCA------------CATACCACTGACAAGAAAGCTAATTTCTGGAGCTGTTCGGGTGATAACAAACTAAATATGTGGACCGCT------GAT---GCGGAG------GACCTGCTGTGTGTTGCGCCTGCTGCCGGTGACACCATGATTCCATTA---------------
---------------CCGTTCCCTGATGAT---TTATCTCAAATGAAAAATGGGGTACCAAGTGCCATGGATATGAATATTTACGACGATGTTTTA------------------------------------------------------------TTTCCGCCAGATCATTCAACGCCA
AATTTCACTGGGTTTGATCCATTTACATGTACCCCTGTCACAATAGGGTGCTTCAATAGTGATAAGAAGCAGGAACAGCAGTCTCAACTACAGAAAGAACCTGCAAAA---------CAAACAACAGTGGCGGCGGCGCCAACCACAACAACAGATGAAGCCACAAACAAATGTGTTTTC
AGTCAGTATCGTGGTAGTGCA---TCATTG---------------------------------GCGTCTCCACTCAGTATA------------------------AGTCCAGATTTGACTCCAAAGCCAAGCCCGAGT------------------------------------------
CCTGGAAGT---CCAGTTGATTAC---AAGAACACAGACCAACCAGTTGACTCTGAAATG------------------------------GTTGATAAAGTTTCGTTGTTATTGTCTGAACCACAAAATGAGCTAGATATATCCACAGAA------------------------GAACTC
GTAATGCGAGCTCCATATATTCCAATGGTTGGT---GAAGATTTCTGT------TTGTACAATGGTAAAATAATGAAC------GACCCTGTATTAAGCAGTGCAGCGTTACCG------------------------------------------------------------------
---------------------------------------------------------------------------TCGCCACCCCATCTACCGTCATTTACAGGGTCATCGTCCCAGAGA------------------------------------------GTTATTTATAGCCCGGTT
GGAAGAGGAACACCAAGTCCATCAATGCCAATT------------------GGA---------------------------AGTACAGAGTCTGTTTTCAGT------------------------------CCTTTAAAAACAGCGTATACAGCTGGG---------------------
------------------------------------------------------------------------------------------------------------------------------------------------------------------------------CAGTCG
AATAGTCAGACGAGGCTCTCTCGACCCACACTTGCACCAAGT---------------------------------------------------------TTGTTAACT------------------------------------------------------------------------
---------------------------------------------------ACTATACGA------AAAAGGAAACTGACC---------------------------------------------------------------------------------------------------
------------------CCACCCTCAACTATTTCCCAACCACCTATGAAAGCAACTTGCAGTGGTGGTCAGAGCTCCTTGGCAGACCAGATTCTCTTTGGTATGAGCTCAGTTAAACAGGAACCAAAATCTCTTGCTCAGAAAGCTTTAGCAGGATGTCTAAAGCTGCCGGAAGTGAAT
CATCAACGCAAGACT---------------TCATTACTGAATCTGTTGTTGAATGCTTCCAATGGGAGTGACAATGACAGCGGT------------------GAGAGTAATACCACTACTGCAGACACAATAACATCCAAT---------------------------------------
---------------------------------------------------------------------GGAAGAAAGTTGATAGAAGCAAATTGCACC------------------------------------------------------------------------------ACA
AGTGGTAGTCGTATGAAA---------------------------------------------------------------------------------------------------------------------------------------------------------ATAGCACCG
CTACTAGACGTGACTCGCTACGATGCCGAAGTGAAT---GCCCCCTTGAAATCGACTCAA------GGTTTATTACAAGGTGAAGACTTGCTACGGGCT---------------CTCGACCAAACTGCTAATAGGGCA---------CCTTCCCCACACAGTGTGTGG---
>XM_013921719.2:216-2819|Limulus polyphemus|HIF1A
------------------------------------------------------------------------------------------------------------------------------------------------------------------------------------
------------------------------------------------------------------------------------------------------------------------------------------------------ATGGCATTAATGCCTGGAGTGAACAAGGAG
AAA---------------------------CGCAGA------------------AACTCTGAAAAACGAAAGGAAAAGTCCCGAGATGCTGCTCGTTCTCGCCGAAGTAAAGAAACTGAAATTTACTGTCAACTTGCAAATCAGTTACCA---CTTACTTAC---------ACACAACTG
GATAAAGCTTCTCTCATGCGTTTAAGTATCAGCTACTTGAAAATCAGAAAGCTACTTAATCCTACTGCTGAAATTCTCAAAAGCTTACCATCAAGCTCCAGTAAA---------------------------------TGGGACTCTGCTTTTTTGAAAGCTCTAGAAGGATTCTTATTA
GTTCTGTCAGAAGAAGGAGATATTGTTTATCTATCAGAAAATGTCCACCAGTATCTAGGACTCTCTCAGATTGACTTCATGGGACATAGTATTTATGACTTCAGCCATCCTTGTGATCATGAAGAAATAAAAGAAATGCTGTCTTTC---------------AAA---------------
------------------------------------------------------------GGTGATGAGAATACAGGGCTGCCTCTCCCT---------CGA------------TCTTTTTTCCTACGAATGAAATGTACATTGACCAACAAGGGACGA---AATGTCAATGTTAAGTCT
GCCTCTTACAAGGTGATTCATTGTAATGGATACATAATGAAT---------------------------------------------------------------GATATTCCTCTTGTAAAAATGGAGAAACAGTCCTATAAGACTGGCCACTCCCCAGTAAGCTTTTTTGTATCAATT
GGTGAACCCATTCCA------CACCCTTCTAACATTGAAATTCCTCTGGACAAACAGACTTTTTTAAGCCGACATTCACTGGATATGAAGTTTACCTATGTTGATGAAAGAATTGAAGATTTGCTT------------GAATACAAAGAAGAGGAATTGCAGGGAAAATCTGTATATCAG
TACCATCATGCTCTGGATACCCGAATCATAGAGAAAAGCTTCAAAATAATGTTTTCCAAAGGACAGTGTGAAACTGGGCCATACCGTTTTCTTGCTAAGCATGGAGGTTATGTGTGGTTACTGACACAAGGAACAGTCATTTATGAAAATAATTCATCAAAGCCACAGTGT---------
---------GTTGTTTGTGTCAACTATGTTCTC---AGTGGAATAGAAAATAAGAATGAAGTGGTATCAGATGAACAAGTAAAC------------------------------------------------------------------------------------------------
------------------------------------------------------------------------------------------------------------------------------------------------------------------------------------
------------------------------------------------------------------------------------------------------------------------------------------------------------------------------------
------------------------------------------------------------------------------------------------------------------------------------------------------------------------------------
------------------------------------------------------------------------------------------------------------------------------AAAGAGTTAGGATCTCCCCAGGAGCCTTTGATCTTCAAAAGTTCTACACAGAAT
CTGTTCTGTCGTCGTACTGAAGACATGACCAAAGGATTTATAGTATTTTCTGATGAAAACAATGGCTTGACTGAATGCAAG---------GAT------GAA---CCAGAA------GATCTTACTCATCTAGCACCCAAAATGGCAGACTTTAGTATTTCAGTG---------------
---------------GATTGCAGT---------------------------------------------------CCTTACTCATCGGATATGAATGGAGAAGTCATGATTTTAGAAGACACAAAGTCTTCATCCAAAAAGAGTTTAGCTGTTGAAGTACCATCTGTTTTTAGTGACTGT
AAC------------------------------------------------------------------------------AGTCCTGTTAGTCCTGATCCTTTTTTA---------AACTACAGAGAAGACTCCTTATACTCCCCACTTTCTGTTGAAACTATGAGTCCTTCTTTAAGC
AAGAGCGTAAGTAGCAGTATTTCAGATTTGAGTGGCAGTAAAACATGTAGCTCAATGGTAGATCTTCCTGCTTTGGAAAGT---------------------------------------------------------------------------------------------------
CCTGTGGGG------------------------------------------------------------------------------TCTATGTCAAATTTGGATTTGAAACTTGGTGCATCAAAAGTGTTTGCAGAAAGGAAGTCTGAT------------ATTCAGGATGAAGAGTTA
TTTGAAAGAGCACCTTACATCCCCATGAGCACTATAGATGATTGCCCA------CTTCTGAATCTTTCTGAGAACAAGATGTGTGGACCACAAGGATATCCTCGGAGGAGATCTTTGAGC------------------------------------------------------------
------------------------------------------------------------------------------------------------------------------------------------------------------------------------------------
------------CATAGCCCTTGTCGGCCTGTATTTGACTTGGAAGATGCCATCTCATCGCCAAGGATCTCTCCAGCTGCCAGCACAACCTCTCTGTCTCCC------------------------------------------------------------------------------
------------------------------------------------------------------------------------------------------------------------------------------------------------------------------------
---------------------------------------------------------------------------------------------------------------------------------------------------------------------------------AAT
TCACACATGGGAAGCTATGGAAAAGGCATTCGAAGTCGTAAGGACAGATCAATGTTACTCATGGATAAAAGATGTAAGAACCTACGAGCCATTAGTAGTCGAAGCTTGTCTTCATCTGCTATCGATCATGGAGGGGGATCTAGTAGAGCTGGCTACAAATACGTGACTAGTAATGGAAAA
ATAGTTCTTACAGAGAACTTACCTATAGCCCAGGAAGTGTTGAGTCCTATTAGCGGAGACCATAGGAAACACTTTAATTTACCCAAAGTTTGTGTAACATTAGTTGATGAATTAGCTAACACAGCAGAAACCGCACAGTTTATCAGTGCTCTGAAGGATATGCCCTTTAAGAGAACTGGT
GCTACCTTT---------------------CAAGCACCCATGAATAGTCCTAAAAGAATGAAATTTGAAAGTGGACACTCAACA------------------AATGAAACTTGTCATACAAATGCTAGTGTGCTACTAAAC---------------------------------------
------------------------------------------------------------------------------TTGTTAATTAATGGAGAAGAT------------------------------------------------------------------------------ACC
AGTCATGGATACATTACCTATAATACCAAAATGGACACTAAGTCTTGCCCGCAGTCTCCTTTGGCATCAAGGTTTGAAGACCAAATGCTAAAATCTGTGAATCTGTCAGCACTTCTTGATCCAGAAGGTTCAGCT------------------------------------ATTCCATCC
TTGGCTGACATTACACAGCATGATGCAGAAGTTAAT---GCCCCCATTCATTCAAAC---------CATCTTCTTCAAGGAGAGGACTTGCTGCATGCC---------------TTGGACCAGACAGTGAGAGATGTG---------TCTTCTCTTGTA------------
>KC149963.1:11-2146|Haliotis diversicolor|HIF1A
------------------------------------------------------------------------------------------------------------------------------------------------------------------------------------
---------------------------------------------------------------------------------------------------------------------------------------------------------------------ATGACATCTAAAGAC
AAG---------------------------AAAAGG------------------AATAGCGACAAGAGAAAGGAAAAGTCCCGAGATGCGGCAAGATGTCGCCGCAGCAAGGAGACAGAGGTGTTTTACGAGTTGGCCCAAAATCTGCCG---TTGCCAAGCAGCGTGAGCACCCAACTG
GACAAGGCCTCCATCATGAGGCTGACCATCAGCTTCCTGAAGATCTGCAAGATCAGAGAG---------------------GAGAAAAAGTGGCATGATGATGACGAACATTGCGAGGATGGTGAGATCCAGAAGCGTCTTCATCAGATGTACCCAAAAGCCTTGGAGGGGTTTGTCCTC
ATCCTCTCTCGGGAAGCTGATATTGTATACCTGTCTGAAAACACAGCCAAGTTTCTCGGCATCCAACAGATTGAACTGATGGGACAGAGCATTTTCGACTTCACTCATCCATGTGACCATGAAGAGATCCGTGACATGATGTCAGAT---------------CGT---------------
------------------------------------------------------------CCTCATGGCTCCAAGGCAGTGTCCGAGGAG---------CGC------------ACACTCTTCATCCGTATGAAGTGCACACTCACCAGCAAGGGCAAG---AGTGTCAACCTCAAATCA
GCAACATACAAGGTGATCAAGTGCACAGGAAGGCTGGTAGTG------------------------------------------------------------------------GCCAAGAAGAGCAAGAAGGACTCT------GACGATGCCTCTATGTACCCCTACCTGCTGGCTGTT
GGGGAGCCCATCCCC------CACCCCGCAAACATCGAGGCCCCCCTCGACAGCAGCACTTTTCTCAGCAAACACAACATGAACATGAGCTTCACCTACTGTGACGACAGAATCCAGGATCTGATT------------GGCTACAACAATGACAATCTGATTGGTAAATCCCTCTACAAC
TACCATCATGCACTAGACAGCGAGATTGTGGAGAAAGCTTTCAAAGATCTGTTTGCCAAGGGACAAACAATGACGGGTCAGTATCGGTTCCTGGCCAAGAATGGAGGCTACGCCTGGGTCATCACGCAGGGAACTATCATCTACAACAACCGCACACAGAAGCCCCAGTGG---------
---------GTCGTCTGTGTCCACTATGTCCTC---AGTGCCATACAGGAGAAGAACATGATTTTGTCAGAGGTTCAGCAGCAA------------------------------------------------------------------------------------------------
------------------------------------------------------------------------------------------------------------------------------------------------------------------------------------
------------------------------------------------------------------------------------------------------------------------------------------------------------------------------------
------------------------------------------------------------------------------------------------------------------------------------------------------------------------------------
------------------------------------------------------------------------------------------------------------------------------------ACAGCTGAGGACCTCTTGTCCTTCAAGATGGAGCAGAGCACGGACAAG
ATATTCGGACCCAGGACAAAGGACATGGAGCAGAACTACTTTGTTCCTGAGGAACTCAAGAACAACATTACCCTGGTCAAC------------------AATGAGCCTGCC------GATCTGTCCTACCTGGCACCTACAGCTGGAGACGGCTGTGTCCAGCTC---------------
---------------GGTTTCCCTGTCTACTCCCAGGTTGCTGATTTCGCATGCATGGATAAGGACTTGCCTCCTCCAATG---------------------------------------------------------------------------------------------------
---------------------------------------------------------------------------------------TGTAAGGAGGAGCCTGATCCT------------------------GTACCCAGAGACGTTCACCGCAACCAGGAGTTCAACAGCAACAACCCC
TCACCTGCCTCTCTGTCACCCAGGATTCAGAGCCCCGATGAGTACCAGACAATAGCCAGC------------------------------------------------------------------------------------------------------------------------
CCCACTGAT---------------------------------------------------------------------------------GTAGATCTAATGGACAAATTCTTCTCAACAATGGACACCACACAGAAGGGAAGCTCTGATAGTGAC------ATGGAGGATGTGGACCTG
AACATGAGAGCTCCGTACATCCCCATGAATGCTGACGAGGACTTCAGT------CTT---------------------------------------------------------------------------------------------------------------------------
---------------------------------------------------------------------------GTCCCGCCCAGCACAGACTCGCTCTTCTCACTGCAGAACGACTTCAACCCAGGACTATTTGGTCGGACCGAGTCTGTGTTTATGGACAAGAATGCTTTC------
------------GAAATCCCTCGTCGCCCTATG------------------CAGCCAAGTGTTCGAGACATGATTGGGGGCAGCACAGTGGTGGCCAGCATA------------------------------------------------------------------------------
------------------------------------------------------------------------------------------------------------------------------------------------------------------------------------
------------------------------------------------------------------------------------------------------------------------------------------------------------------------------------
---------GAACAG---------CCACCTGACACCATGTTA---------CTACAAGTA------AAACGGCCGCTGGAC---------------------------------------------------------------------------------------------------
------------------------------------------------------------------------------------------------------------------------------------------------------------------------------------
---------------ATGAATAGCCTGGAAAAAGGGCCTCCTGTTGCGAAAGTCGTCAAACGGAATGATCCAAGACCCTTGCTT------------------GGAGAAGGTTTGCCCAGCAAGGAAAGCGTATTACTTAAT---------------------------------------
------------------------------------------------------------------------------TTATTACTCACTGGTGAAGAT------------------------------------------------------------------------------CGT
AACCATGGTTACAAAGTCAACTCATCTCTCCAACGAATGCATGGGTTTAAACACAAT------------------------------------------------------------------------------------------------------------------TTGTTCACG
GATTTG------ACTCGCCAAGACTGTGAAGTAAAC---GCTCCGACGCAATCTCAT---------CATCTCCTGCAAGGCGAGGATCTGCGAGCAGCC---------------CTCGATGCAGACTGTCGGCTCAAC---------AAGCGCAACATGACCGCCGCCATG
>HM441076.1:104-2209|Crassostrea virginica|HIF1A
------------------------------------------------------------------------------------------------------------------------------------------------------------------------------------
---------------------------------------------------------------------------------------------------------------------------------------------------------------------ATGAGCTCGACTACG
AAA---------------------------AGAAGG------------------AACTCGGAGAAGAGGAAGGAGAAGTCCCGCGATGCGGCGCGATGTCGCAGGGGGCGGGAGACAGAGATTTTCTCGGAGCTGGCGGAGCAGATTCCG---CAGTACAGCGGCAGTCACGGTCAGCTG
GACAAGGCATCCATCATGAGGCTAGCCATCAGCCACCTGAAGATCAGCAAGATCATGGAG---------ACCCAGAGGAACAATAGGCACGCTCCGTGTGAGGAG---------------------------------TTTGATCCCCTGTACAGCAGAGCCTTGGACGGATTCGTCCTC
ATTCTCTCCAACGAAGGAGACCTCATCTTTATCTCCGAGAGTGTCTCCAAGTACCTGGGTATACAACAGGTGGACCTAGTGGGGCAGTCTATCTACGAGTTTGTCCATCCCTGTGACCACGAGGACATCACTGAAATCTTCCACAGC---------------AAC---------------
------------------------------------------------------------GGACGCGACAAGAAGAAGAAGTCCTCAGACTGCTAT---CAT------------ACTTTCTTTGTTCGAATGAAGTGCACCCTGACCAACAAGGGAAAG---AATGTCAACCTCAAATCT
GCTACTTACAAGGTCATTAAGTTTTCTGGGAAGTTGGTCAAG---------------------------------------------------------------------------GATGAAGTGAAGAGGGAGGCT------GGGGGAGATGGCAGTGCCCCCTATCTGCTGCTGATC
GGGGAACCCATCCCC------CACCCCTCCAACATTGAGGTCCCCCTCGACAGGATGACCTTCCTCAGCAGACACAATATGGACATGAAATTCACCTACTGTGATGACAGGGTAAAGGACTTACTG------------GGCTACAACTGCTCCGATCTGATCAACAAATCCTTGTTTGAC
TACCACCATGCTACGGACAGTGAAGTCATCGACCATTCGTATCGGAACTTGGTTGCTAAGGGACAAGTGATGACCGGTCAGTATCGATTCCTTGCCAAGACAGGGGGACACGTATGGATGATCACCCAGGGGACTGTGATCTACAACAGCCGTACCCAGAAACCCCAGTGT---------
---------ATCGTGTGTGTCCACTATGTCCTC---AGTGGAATTGAGAACCCCAGCTTGATTTTGTCCACTTCCCAGCAGTCT------------------------------------------------------------------------------------------------
------------------------------------------------------------------------------------------------------------------------------------------------------------------------------------
------------------------------------------------------------------------------------------------------------------------------------------------------------------------------------
------------------------------------------------------------------------------------------------------------------------------------------------------------------------------------
------------------------------------------------------------------------------------------------------------------------------TACAGTCAGCAGGTACCCATGCTGCCTCTGGAGGTCAAACTGAGCACCGAGGAC
GTGTTTCAGCCTCGCCCCGACAATGTCAAAGTCGACGAGTTCTACTTCCCACCGGGCACCAAGATCCCCTCGATG------------------------AAGATTGATGAGAGCGTGGATCTGACTCACCTGGCTCCCACCTCCGGCGACACCTGTGTTCCCTTGATTGGAGATAAGTGC
ATCCAGTTCTCG---GATCAGCCAATGCCT------------------------------------------------------------------------------------------------------------------------------------------------------
------------------------------------------------------------------------------------GCCCTCAAAGAAGAGCCGGACATG---------------------------TTCAGCACGCGGGTCTGCTCCCACCCCACCCAGTCCCCCCTGGCC
ACTCCCCCTTCTGTGAGCCCGGCCCCCATCAGCCCCATGGACTACACCACGCCCCTCACC------------------------------------------------------------------------------------------------------------------------
CCCAGTGTG---------------------------------------------------------------------------------GTGGACGCCATGGACAAGTTCTTCTCGGCGGTGGAGACCTACCCCAGAAACGACCAGGCC------------ACTGCAGACCTGGACATG
GACATGAGGGCCCCTTACATCCCCATGAACAAAAAGGAGGACTTCAGC------CTG---------------------------------------------------------------------------------------------------------------------------
---------------------------------------------------------------------------CTGCCCCCCACCAGTGACGCCCTGTTCTCCATCAACAGCGACTTCAACCCAGGGCTGTTTGGTCGCACCGAGTCTGTGTTTGTCCCCAAGGACAAGCTGTACCAG
------------GATCCTCCCAAGGAACCACGC------------------ATG---AGTATCCGTGACATGTTGGTGGGGAGCACCGCGGTCGCCAGC---------------------------------------------------------------------------------
------------------------------------------------------------------------------------------------------------------------------------------------------------------------------------
------------------------------------------------------------------------------------------------------------------------------------------------------------------------------------
---------------ATAGAGCAGCCGCCCGAC---------ACCTTCAACCTACAGCTG------AAGCGCCCCCTGGAT---------------------------------------------------------------------------------------------------
------------------------------------------------------------------------------------------------------------------------------------------------------------------------------------
---------------ATGAACAGTCTGGAGAAGGGGCCCCCTGTCAAGAAACGCTTCATCCAGGACTACCAGGAGGTG------------------------------------CCCAAAAAACACAGTGTTCTAATGAGT---------------------------------------
------------------------------------------------------------------------------CTCCTGGTCAACGGCGAGGAC------------------------------------------------------------------------------CCG
TCCACAGGGTACTCCGTGGTGGGGCGCAAACCACCGCAGCAGCCGCCGCTGCCACAGGCCGAAGCCTATTATCCACTCTTGGGGAAGGGGAGCCAC------------------TCTGGTGGTAAACAG------------------------------------------ATC---GCC
GCACTG------CCGCAGGACGAGGAGGTTATGGAA---ACTCCGGATCTT------------------TTGCTGCAGAATCCGGATCTGTTGGCTGCT---------------CTGGAGTTGTTCCTGCCCAATTCG---------GAGCTGATG---------------
>NM_001305337.1:410-2506|Crassostrea gigas|HIF1A
------------------------------------------------------------------------------------------------------------------------------------------------------------------------------------
---------------------------------------------------------------------------------------------------------------------------------------------------------------------ATGAGCTCTAATACG
AAA---------------------------AGAAGG------------------AATTCGGAGAAGAGGAAGGAGAAGTCGCGTGATGCGGCCCGCTGTCGTCGTGGGCGAGAGACGGAGATTTTCTCGGAGCTGGCGGAGCAGATCCCA---CAATACAGCGGCAGTAATGGTCAGCTG
GACAAGGCATCCATCATGAGGCTGGCCATCAGCTACCTGAAGATCAGTCAGATCATGGAA---------ACCCAGCGTAACAACAGACATGCCCCCTGTGAGGAA---------------------------------TTTGACTCGCTGTACAGCAAAGCTCTGGATGGATTCGTAGTC
ATTCTCTCTAATGAAGGAGACCTCATCTACATCTCAGAAAGTGTCTCCAAGTACCTGGGAATTCAGCAGGTGGATCTGGTGGGACAGTCTATCTACGAGTTTGTACACCCATGTGACCATGAGGACATCACGGACATATTCCACAGC---------------AAC---------------
------------------------------------------------------------GGCCGCGACAAGAAGAAGAAGAAGTCAGAGGAGTTCCACCAT------------ACCTTCTTTGTCAGAATGAAGTGCACCCTGACCAACAAGGGGAAA---AATGTCAACCTCAAGTCA
GCAACATACAAGGTCATCAAGTTTTCTGGAAAACTGGTAAAG---------------------------------------------------------------------------GACAAGATAAAGAAGGAGTGT------GGGGGTGAGGGGAATGCACCCTACCTGCTGTTGATT
GGGGAACCCATTCCT------CACCCCTCAAACATTGAGATCCCCCTGGATCAGATGACCTTTTTGAGCCGGCACAATATGGACATGAAGTTTACTTACTGTGATGACAGGGTAAAAGATTTGCTG------------GGTTACAACTGTTCTGACCTAATGAACAAGTCCTTGTTCGAT
TACCACCATGCCATGGACAGTGAGGTCATAGACCAGGCCTACAAAAACTTGATTGCTAAGGGACAAGTGATGACAAGGCAGTATCGATTCCTGGCCAAGACAGGGGGACACGTTTGGATGATAACACAGGGGACTGTCATCTACAACAGCCGCACCCAGAAACCCCAGTGT---------
---------ATTGTGTGTGTCCACTACGTCCTC---AGTGGAATTGAGAATCCAAGCCTGATTTTGTCGACGGCTCAGCAGGTG------------------------------------------------------------------------------------------------
------------------------------------------------------------------------------------------------------------------------------------------------------------------------------------
------------------------------------------------------------------------------------------------------------------------------------------------------------------------------------
------------------------------------------------------------------------------------------------------------------------------------------------------------------------------------
------------------------------------------------------------------------------------------------------------------------------TTTAGCCAGCAAGTTCCCATGCTGCCCCTGGAGGTTAAACTTAGCACTGAGGAC
GTCTTTAAACCGAGGCCAGACAACGTCAAGGTGGACGAGTTCTACTTCCCACCGGGCGTCAAGATGCCGTCAATG------------------------AAGATGGACGAGACCGTTGATCTGACCCACCTGGCTCCGACCTCGGGCGACACCTGTGTACCCCTGATTGGAGATGACTGT
GTCCAGTTCTCTCCAGACCAACCGATGCCA------------------------------------------------------------------------------------------------------------------------------------------------------
------------------------------------------------------------------------------------GCCCTGAAGGAAGAACCAGACATG---------------------------TTCAGCGCCCGGATCTGCTCCCACGCCATCAAGTCCCCCCTCGCT
ACCCCACCGTCGGTGAGCCCTGCACCCATCAGCCCCATGGATTACACCACCCCCCTCACT------------------------------------------------------------------------------------------------------------------------
CCGAGTGTC---------------------------------------------------------------------------------GTGGACGCCATGGACAAATTCTTCTCAAATGTGGAAACCTACCAAAGAAATGATCAGGCC------------ACTGCGGACCTGGACATG
GACATGAGGGCTCCTTATATCCCCATGAACAAGAAGGAGGACTTCAGC------CTG---------------------------------------------------------------------------------------------------------------------------
---------------------------------------------------------------------------CTTCCTCCGACAAGTGATGCATTGTTCACCATCAACAGCGACTTTAATCCAGGGTTGTTTGGTCGCACGGAGTCTGTGTTTGTTCCCAAGGACAAACTTTACCAG
------------GACCCACCCAAGGAGCCGCGG------------------ATG---AGTATTCGTGACATGTTGGTGGGCAGCACCGCCGTGGCCAGC---------------------------------------------------------------------------------
------------------------------------------------------------------------------------------------------------------------------------------------------------------------------------
------------------------------------------------------------------------------------------------------------------------------------------------------------------------------------
---------------ATAGAGCAGCCTCCTGAC---------ACCTTCAACCTGCAGCTG------AAGCGGCCCCTTGAC---------------------------------------------------------------------------------------------------
------------------------------------------------------------------------------------------------------------------------------------------------------------------------------------
---------------ATGAACAGTCTGGAAAAGGGACCTCCCAGCAAGAAACGGTTCATTCAGGATTACCAGGAGCCG------------------------------------ACTAAAAAGCACAGTGTTCTAATGAGT---------------------------------------
------------------------------------------------------------------------------CTCCTGGTCAACGGGGAAGAC------------------------------------------------------------------------------CCA
CCCACAGGGTACTCCGTG------AGGAAACCACAGCAACAT------------CAGGCCAAGCCATATTTTCCAGCCATGGGACACAGGGACAGC---------------CTCTCTGGTGGTAAACGC------------------------------------------TTG---CCC
ACAATG------CCACAGACACAGGAAGTCATTGAG---ACTCCAGACCTC------------------TTGCTTCAAAATCCGGATCTATTGGCCGCT---------------CTGGAGTTGTTTTTACCTGACTCA---------GAGCTGATG---------------
>XM_021497943.1:157-2442|Mizuhopecten yessoensis|HIF1A
------------------------------------------------------------------------------------------------------------------------------------------------------------------------------------
---------------------------------------------------------------------------------------------------------------------------------------------------------------------ATGACTGCTTCGGGA
AAA---------------------------CGAAGG------------------AATTCAGAGAAAAGAAAGGAGAAGTCCCGCGATGCTGCTCGGTGTCGGCGTGGGAAGGAGACGGAGGTGTTTTCGGAGCTGGCCAAAGAGCTGCCC---CTTCCACCGTTTCTC---AACCAACTG
GACAAAGCATCAGTGATGAGAGTGGCTATTAGCCACCTCAAGATACGCCAAATCATGGACAAAATGGATGTTCAAGATTTGGAATCCAAGGAGAGCCTTGAGGAT---------------------------------GTTGACAACCTCTACGGGAAGGCTTTAGATGGCTTTGTAGTC
ATTATTTCAGACAACTGTGACATAGCCTACGTGTCCGAGAGCGTGGCCAAGTACCTTGGCATACCCCAGATTGACATGATTGGTCAGAGTCTGTATGACTTCACCCACCCATGTGACCACGATGAGATTGCAGACATGATGTCAGCG---------------AAG---------------
------------------------------------------------------------TCCCACAAGGGAATGGAACAGCAAGCTGAAGAA------CAT------------AGCATGTTTGTGAGGATGAAATGTACACTTACCAGCAAAGGCAGA---AGTGTGAATCTCAAGTCA
GCCTCCTACAAGGTGATAAAGTTTACTGGGAAGCTGATAGAGATCAGGGAGGAGAGAATGGTACGGAAGGAAGAAGAGGAAGAGGAGGTAGATGATTTGGATGAAGACATGGACCAGGAGGAGGAGGAGAAGATGGAG------AAGGAGCCACGTCGCACTGGATATTTCCTTGGGGTG
GGAGAGCCCATACCA------CACCCCTCTAACATAGAGGTACTTCTTGATTGTAAAACTGTCCTCAGCAGACACAACATGGACTCAAAGTTCACCTACTGCGACAGCAGGATGAAGGAATTGGTT------------GGATACAGTAGTGAGGAGTTGATTGGTAAATCCATCTTTTCC
TATCACCACGCCCAGGATAGCAGTATCATTGACAAGGCCTACAAGGACTTGTTTGCTAAAGGCCAGATGATGACCGGTCAGTACAGATTCCTGGTCAAGCAGGGTGGATTTGTGTGGGTCATAACGCAAGCCACTGTCATCTACAACAGTCGCACTCAAAAGCCCCAGTGT---------
---------ATTGTGTGCGTCCACTACCTCACA---AGTGGAGTAGAACAGGATAACGTGGTTCTGTCGGATGTCCAGAAGGCT------------------------------------------------------------------------------------------------
------------------------------------------------------------------------------------------------------------------------------------------------------------------------------------
------------------------------------------------------------------------------------------------------------------------------------------------------------------------------------
------------------------------------------------------------------------------------------------------------------------------------------------------------------------------------
------------------------------------------------------------------------------------------------------------GAAGTCAAGACAGAGAGGAAGAAGGATGTGAAGGAGGTTATCCAGTGGAGCTTTGGACCAAGCACAAAGGAC
GTATTCGTCAGTAAGACCCCTGAAGATGAGAAGGCAGACTTCTACTTCTGCGAAGATGTTCCGAAA---------------------------------TCTTGCAGCAAGCAAATGGACCTACAACATCTGGCTCCAATAGCTGGCGATGCTTGCGTTCCCTTG---------------
---------------GATACAACTTTCTTCAATGGACCAGCTAAGCAGGAGCAAGGAAATAATGACCCGCACGTGATTGTC---------------------------------------------------------------------------------------------------
---------------------------------------------------------------------------------------CTGAAAGAGGAGCCAAGAATG---------------------------CCGTTGTGCAGCGGACACGACCCAAAGATGATCAGTCCGACCAGC
ACAGCTTGTTCC---ACCCCATTAAGTGCATCTCCCATGCACAGCCCAGCTCCTCCGATCACAGACGACTTCCTGATCACGATAAAC---------------------------------------------------------------------------------------------
CCGGCCGAT---------------------------------------------------------------------------------ATTGTTGCTATGGACCAATTCTTCACCACCATGGACATGACACAGATGCAGATGTCGGATAGTTGCCTAGCAGGGGAGGAAATAGACATG
GACACCAGAGCCCCCTACATCCCGATGGACTCGAGTGATGACTTCAGC------CTG---------------------------------------------------------------------------------------------------------------------------
---------------------------------------------------------------------------CTGCCCCCCGCACCAGATGAGCTGTTTAATCTCGGCGGAGACTTTAATCCCGGACTGTTTGGCCGCACTGAATCAGTTTTCACCTCGAAAGATAAGCTGTTCCCA
------------GAGGAACCACCACAAAAGCGA------------------CGTCCAAGTCTGTGGGACATGTTAGAAGGGAGTACGACTGTTGCCACACTC------------------------------------------------------------------------------
------------------------------------------------------------------------------------------------------------------------------------------------------------------------------------
------------------------------------------------------------------------------------------------------------------------------------------------------------------------------------
---------AAACGG---------CCTGTCGACAACGGCATC---------ATGCAGATG------AAACGGCCACTGGAT---------------------------------------------------------------------------------------------------
------------------------------------------------------------------------------------------------------------------------------------------------------------------------------------
---------------AAAACCAATCAAGAGAAGGGTCCACCAATCGCCAAAAAGTCTCGCCCTGATATAGGGCATAAATCACTG------------------AGTCGAGGCCCATTGGGCAGTGACAGTGTTCTCATGAAC---------------------------------------
------------------------------------------------------------------------------TTACTTTTAACCGGCGAAGAC------------------------------------------------------------------------------CAC
TCTTACGGATATAAGGTTTTTAATGCACGAAATGAAAAGACAGCAAATACATCATCAAACATTAAACAGTTACCCCCAAATGCTTCGAAGTGGGGCCTCACAAAAAGTGTG------------------------------------------------------------TTTCTACCT
AAGATA------ACACAACACGACTGTGAGGTCAAT---GCACCGTCCTTCCCTTGTGAC------GGTCTGCTTCAAGGCGACGCTATAATACAGGCC---------------TTGGAAAGAGATGCTTATCCCCAG---------CAAATTATT---------------
>XM_013531134.2:129-2747|Lingula anatina|HIF1A
------------------------------------------------------------------------------------------------------------------------------------------------------------------------------------
---------------------------------------------------------------------ATGTGCCGCTCAGTGGTTAAAGCACGTCACAACAACCACGAAGACCTTGACATAGAATATTTTGCTGGAAAATCAGAGAAAACCAATCAGGATCAGGAAGCCAACTCATCC
GTT---------------------------AAAAGG------------------GACCCAGGCAGAAGAAAAGAAAAATCACGTAATGCAGCTCGCGAACGTCGGGGAAAGGAAGCTGAGGTGTTTTCTGATTTGACCAATGAAATCCCA---CTGCCCCAGAATGCCACTGCTCAGCTG
GACAAAGCCTCCATAATGAGGATCTCCATTGCTTACCTGAAACTCAGGTCTTTAATGGAGCAAGGAGCTAAACCAGAGCCCCCAAGAAATGCCCTGGAGAAGAAA---------------------------------GCGGATCAATTATTCATGAAGGCTTTAGAGGGGTTTCTGATG
GTTATTTCCAAGGAAGGTGACTTGGTGTATTTGTCTGAGACTGTCACCAAGTATTTGGGGCTATCAAATGTTGACTTCATTGGGCACAGCCTTTTTGACTTCACACACCCATGTGACCATGAAGAAATGAGGGAAATGCTCCTCCCA---------------AAT---------------
------------------------------------------------------------TGCCATCACCTTAAGAACCCCATGGACAAA---------CGC------------ATTTTCTTCATGCGTATGAAATGCACATTAACAAGAAATGGCCGA---AATGTCAACCTGAAGTCA
GCAACGTACAAGGTCATAAAATGTTCTGGACACCTGATACCA------------------------------------------------------CACACAGAAGAATTGGCCATGAAATTAGGCTTGAAGGATGGA---------------AAGGATCTCACTTGTATAGCATTGATA
GGGGAACCTATACCA------CATCCATCCAACATAGAGATCCCACTGGATAGTCGCACATTCCTTAGTCGCCACAGCATGGACATGAAATACACTTTCTGCGATGACAGAATTCAAGAACTTGTT------------GGATATGGTGGTGACGACTTGATTGGGAAGTCTGTCTATGAG
TTTCACCATGCTTTGGATAGTGAAGAAATAGAAAGATCATATAAAACTTTGTTTTCTAAAGGCCAGACTGTGACTGGGCAGTATCGTTTCCTGGCCAAAGATGGCGGTTTCGTCTGGGTGGTTACAGAGGGCACTGTGATCTACAACAGTCGTAACCAAAAACCACAGTGT---------
---------GTAGTCTGTGTCAACTATGTTCTT---AGTGGTATACAGCAGGAGAAGGCCATCATGTCCAACTTCCAGAGCACT------------------------------------------------------------------------------------------------
------------------------------------------------------------------------------------------------------------------------------------------------------------------------------------
------------------------------------------------------------------------------------------------------------------------------------------------------------------------------------
------------------------------------------------------------------------------------------------------------------------------------------------------------------------------------
---------------------------------------------------------------------------------------------------------------------------------CCAGAGTATTGGCCGGTGGCAGACGTAGGCATTTCACGGAAAACTGATAGA
ATCTGGGAGCCATTACCAGTTGAT---------------------------GCTAGTGGCACAAAGAAGGAAACTTCTACTTGGGCAGATGAT------GAG---------------GATCTGCTTCAATATGCTCCTGCCTTTGGAGATGCCTGTATTCCCCTG---------------
---------------CCAATTCCATCCAGCTTCTCTGAAGAACTGTTTGATAAAGGAACCAGCATGTATGATGGGCCGTTTTTCGAGGAT------------------------------------------------------------------------------------------
------------------------------------------------------------------GACCCTCTGTGTCCCTACCCAATGAAGAAGGAGCCAGATGCTAGAAATGAAAGTTTCAGGCAGTATGTTCAGCGCAGCAGCGAATCTGTGTGCGACATGGACAGCAATTGTAGT
TCCACCCCACCGTCTGAGCAGCAACATGTTAGCCCAGCTGATACCCCGGCTCCC------------------------------------------------------------------------------------------------------------------------------
CCAGAGGCT------------------------------------------------CTCCAGACACCGGTTAATCTGGACAGTGTGATGTTGGACAGACTGAAGGTCAGCGAGACTGGAATCTATGTGGACACCATGGACAATGCAGAC------------GATGATGAGATGGAGATG
TACATGAGGGCCCCCTACATCCCAATGGATTCTGATCAAGACTTCAGT------CTGTTCCACTCCAGCTTACTACACCCATGTGTGCCAGACAATGAAAATACTGGGGATCGCTTTGCCAGAGGCAGCCAAGGCAATGCTCTCCAGCGTAACAAAGATCCAAATTCTGCCAGTGGTTTG
AAGACCATGTTGTGTGGCCCTCCTCCTGTCTCCAGCACTCGCCTTGCATTTCTGCCCAAGACAAGCCAGCCCCCAGAGCCCACTCACCTGCCACCTATGACCAGCAGCACAAGACAAGTTCTGTCCAGCAATAAATCCCTGGCCTCTGCCCTGTTAGATAACACAGGCAAATTCTTGGTC
AAGCGCAGATGTCCACCACCAGCACCACCACCA------------------------------------------GATGGCAGCCCTGTTGCAGCCCCTCCT------------------------------------------------------------------------------
------------------------------------------------------------------------------------------------------------------------------------------------------------------------------------
------------------------------------------------------------------------------------------------------------------------------------------------------------------------------------
---------------------------------------GCACACAGTAACTTGTGGGTTCGTGACAAGCACCCACTGGGA---------------------------------------------------------------------------------------------------
------------------------------------------------------------------------------------------------------------------------------------------------------------------------------------
---------------CCAGCAGATCTACAAGAGGGACCGCCACTCTCCAAAGTCCTCAGACTGGACACAGGTCAAGGACAGACAAGGAAGGATAAAGTTTTAGCTTCAGAACAAGATCAGAAGAGCACTGTTCTTATGAAC---------------------------------------
------------------------------------------------------------------------------CTTCTCCTGCGTGGGGAGGAC------------------------------------------------------------------------------CAA
AACTATGGCTACAGAGTTCATTCCCAGCAGCCGCAGACCACCCATCAGAAACTGATCAGACCAACCCAGCAAGTGCTTATGGCTAGAAGATATGATAAACATGAGACATGGGGCCCCCATCATGAACATAGCAACCATCACCACCACCACCCACAGCAGCGACATGAT---CTATTTCCA
TCCATA------ACTGAAACCGATATTGAGATGAACACGGCTCCTCCAATGACAGCACATGTGGCACACTTGCTCAGTGGAGAAGAACTGTTGAAAGCA---------------CTGGATTCTTCCTCCTCTGCCAGTGGTGGGCACCACCACCACCACCACCACCACTTC
>AB425958.1:85-2613|Daphnia magna|HIF1A
------------------------------------------------------------------------------------------------------------------------------------------------------------------------------------
------------------------------------------------------------------------------------------------------------------------------------------------------------ATGGCGACTCGCGCACCAAAGGAA
AAG---------------------------AGGCGG------------------AATTCGGAAAAGCGCAAGGAGAAATCCCGGGAAGCTGCACGCTGCCGCCGAAGCAAGGAATCGGAAATCTTTACCGATATGGCCAATTTACTCCCT---GTGCCGGCCAGTCTCAGCTCTCAATTG
GATAAGGCATCTATCATGAGGCTGACCATAGCTTTTCTGAAAGCACAGTCTCTCCTTGGCAACAGTGTCCAAGAACTGTGCAGTATGTGGAATGAAGAAAAATGTTCGATG---------------------------GCCGACGCTTGTTGGCCTCAAGCTCTTGGCGGATTGTTATTG
GCTCTATCATCTGAAGGAGATATCATCTACCTGACTGAAAACGTAACCCAGCAACTGGGTCTCCCACAGATGGACCTGATTGGGCAAAGCATTTACGACTATTGCCACCCGTGCGATCACGATGAACTCCGTGAAGTGCTTTCCCTT---------------CGT---------------
------------------------------------------------------------CCTGATGGTGATTTAACG---------------------CGC------------TCTTTTTTTCTCCGCCTCAAGTCAACAATAACGGCCAAAGGACGGAGTAATAATAACCTGAAAGCC
GCCTCTTACAAAGTTATGAATTGTTCGGGGCGCATTGTATTG---GCGACTGCGAGCGCC---CGTAATACTTATTCGCAAGAGCGAGCTTTCGATGAAGAAGACGATTTACTAACTGAGGACGATTTGGAACTGGAG------GCCAAGGCTCCGACTAGCCACTTTCTCGTCATGGTC
GGTGATCCCATACCG------CATCCATCCAACATTGAAATGCCGTTGGACAGCTACACTTTCCTTACCAAGCACACCTTGGATATGAAGTACACCTATGTCGATGAAAAGATTTACGAGTTTTTG------------GGATACACGTCAGAGGATTTGGAAGGTCAGTCGGCGTATCAA
CTACACCATGCGCAAGACAACGAATCTATACTCAAGAGCTACAAAACGATGTTTACCAAAGGGCAAATCCAAACCCCTCCTTATAGATTCTTGGCAAGGCATGGAGGTTATGCTTGGGTCCAGACCCAAGCCACGCTCGTGTATGGCAACCGAGATTCGAGGCCACAAGCC---------
---------GTTGTATGTGTCCATACTTGTCTT---AGCGAAATTGAGGATGGAGATCAAATCCTATTCGCTAGCCAAGCTGAA------------------------------------------------------------------------------------------------
------------------------------------------------------------------------------------------------------------------------------------------------------------------------------------
------------------------------------------------------------------------------------------------------------------------------------------------------------------------------------
------------------------------------------------------------------------------------------------------------------------------------------------------------------------------------
---------------------------------------------------------------------------------TCGTCACCTATTAGTCTTGCCCACCGACCGCTGGCTGCTGCTCCTGGACCGTCAAGGAAGCCGCCCACTGATTGGGTGCCACAGAATATGACTTCTAAG
CTATTTGTACCTAAGACTGCTGAAATGAACGAAGGATTCTTG---ATCTTCGACAAGCAAAATCGCGCGACTGTCCTGAAA------------------GAGGAGCCAGAG------GACTTGACGCACTTAGCCCCGGTCGCTGGGGACACGTGCATCCCATTG---------------
---------------GACATACCGTCCATCAGTTTCCCAGGCGACATTTTTGATGTTGAGCAACTGACA------CCCGAGTTTTTCGATTGTCTG------------------------------------------------------------------------------------
---------------------------------------------------------------------------------------------------------------------------------------CCTCTAACCGGTTTTGATATCCCCTTGCTGATGGAATGTGAGCAA
TGGATCGCTAGCGATGGCAGTGGTGCAATGGAGTCGGTCGATTTTTCCGTCCCTCCCGTT---ATCAAGCAAGAAGATCCATTTATTTTTTTCAAT---------AGCGAAACTCCTCTGCCGAGTAGCTCGTCTAAT------------------------------------------
ATGTCGTCG---CCCATGGCATCCAGCTCACAGGGCAATGAAGATTATGAGATAGATTATCGTATCAATGTTGCCAGT---CCATCATTCATGGACGAAACTTTTATGGCATGCTCATCATTGAAGAGCTCGAAATCTCCTTTGGAAGAT------------------GAAGATGAATTG
GATCGAAGAGCTCCTTACATATCGATGAACGAAAGCGACGATTTGCCG------CTATTTGATCCATCTGAGCTTTTTAGTGGTTTGGATTTGGAATGCTTGCCCATGCTACCTATGCAG---------------AAAACTGGTTCGACATTCAGCGAAACGGATCAATGTGTTCTCGTC
AAGCTGTTA---------------------CAACAAAGTGAT---CTGCCAAAACTAGAAGGAGGACCGCCAAAATTAATGGAATGCCGTCCGCCAGTTGTAAAGGAAAGTAGTCCTCTAGAGACAGTGGCTGCGTCCTTTTTGGCTTCACAACAAGCACTCAAGCGCTGTAGTCTGGGC
CCGGCTGATGATTCGAATCCCAAGCGATTGAAA------------------GCGCCGAAATTGAAAATTCCGACAGCAGGGCCGTTGGCAACCCGCGTGGTA------------------------------CCATTGAAGCCATCGAGAGGCGCCACATCCAGTTTA------------
------------------------------------------------------------------------------------------------------------------------------------------------------------------------------------
------------------------------------------------------------------------------------------------------------------------------------------------------------------------------------
---------------------------------------------------ATGGAATTGCTCATTGAGAGGCCCACGGAG---------------------------------------------------------------------------------------------------
------------------------------------------------------------------------------------------------------------------------------------------------------------------------------------
------------------------------------------------------------------------------------------------------------CGGAGCAATCAATCATCCAGCGTTCTTCAAAAC---------------------------------------
------------------------------------------------------------------------------TTACTGGTTCAGCAA---------------------------------------------------------------------------------------
---------------------------------------------------------CCACTTCTAAAGAAGCAACTGCTGATGGAGCAGCAGGACCAGTTTTACGGTGATCGGTTCGACTCGTCTAGTGACGCGGGAAGCGATACAGACACGAAAGTTCGTCATCCGGGAGCGTTCAGT
TCGTTG------AATAATTTCCCCTTTAATATGGAGGCGTCCCCCTGCTCTTCCGTATCG------CTCGATATTGACGCAGGCGATTTCTTTGACACG---------------CTTAACATGTCCGGTGAATTTGTG---------GCCACGGACGGTGCAACCGAG---
>GL732533.1|Daphnia pulex|HIF1A
------------------------------------------------------------------------------------------------------------------------------------------------------------------------------------
------------------------------------------------------------------------------------------------------------------------------------------------------------ATGGCGACTCGCGCTCCAAAGGAA
AAG---------------------------AGGCGG------------------AACTCTGAGAAGCGCAAGGAGAAATCCCGTGAAGCTGCACGCTGTCGTAGGAGTAAAGAATCGGAGATCTTTACCGATATGGCCAATCTACTCCCC---GTACCCAGTAGCCTCAGCTCTCAATTG
GACAAGGCTTCTATCATGAGGCTGACTATTGCTTTTCTCAAAGCACAGTCTCTCCTTGGCAACAGTGTCCAAGAACTGTGCAGTCTGTGGAATGATGACAAATGCTCGATG---------------------------GCTGATGCTTGTTGGCCCCAAGCACTGGGGGGCATGTTATTG
GCTCTATCGTCCGAAGGGGATATCATCTACCTGACTGAGAACGTAACCCAGCAACTGGGTCTTCCACAGGTGGATCTGATTGGTCAAAGCATTTACGACTATTGCCATCCATGCGATCATGATGAACTTCGCGAAGTGCTTTCGCTC---------------CGT---------------
------------------------------------------------------------CCCGATGGTGAATTAGCG---------------------CGC------------TCCTTTTTCCTCCGCCTCAAGTCGACATTAACGGCTAAAGGACGGAGTAATAATAACCTGAAAGCC
GCCTCTTACAAAGTTATGAACTGTTCGGGGCGCATTGTTCTG---GCGACGGCGTCAAGTGTTCGAAACAGCTTTTCTCAAGAAGGAGCTTTCAATGAAGATGATGACCTAGCAACTGAAGATGATTTGGAAGTGGAAAAGGCCGTCAAGTCTCCTACTAGCCATTTTTTGGTGATGGTC
GGCGATCCAATCCCG------CACCCATCCAACATCGAAATGCCGTTGGACAGCTACACTTTTCTCACCAAACACACTTTGGACATGAAGTACACTTACGTCGATGAAAAGATCTACGAATTTTTG------------GGTTACATGCCGGAGGATTTAGAAGGCCATTCAGCGTACCAA
TTACATCATGCGCAAGATAATGAATCCATACTCAAAAGTTACAAAACGATGTTCACGAAAGGACAGATTCAAACTCCGCCGTATCGATTTTTGGCAAGACACGGAGGTTATGCTTGGGTGCAGACTCAAGCAACTCTTGTTTACGGCAATCGAGATTCCAGACCGCAAGCA---------
---------GTGGTGTGCGTGCATACTTGTTTG---AGTGAAATTGAGGATGGGGATCAAATCCTCTTCGTCAGTCAAGCTGAA------------------------------------------------------------------------------------------------
------------------------------------------------------------------------------------------------------------------------------------------------------------------------------------
------------------------------------------------------------------------------------------------------------------------------------------------------------------------------------
------------------------------------------------------------------------------------------------------------------------------------------------------------------------------------
---------------------------------------------------------------------------------GCATCAGCCACTGGTCTGGTCCAGCGCCCATTGGCTGCGGCTCCTGCGCCATCACGAAAGATGCCCAACGAGTGGCTGCCGCAAAATATGACATCAAAG
CTATTTGTACCTAAAACGGCTGAAATGGACGAAGGTTTCCTC---ATCTTCGACAAACTCAAAGGCGCCACTATTTTGAAA------------------GAGGATCCTGAG------GATTTGACACATTTGGCCCCCGTTGCTGGGGACAGTTGCATCCCATTA---------------
---------------GACATGCCGTCAATCGCTTTCCCTAGTGACCTTTTCGACGTTGAGCAACTGACG------CCCGAGTTTTTCGATTGTCTG------------------------------------------------------------------------------------
---------------------------------------------------------------------------------------------------------------------------------------CCGCTGACGGGATTTGATATTCCTTTGCTGATTGAACCCGAGGAA
TTAATCGAGGACGATGACAATGGTGCAATTGAGCCAGCGGACTTTTCCGCTCCTCCAGTGTCAATCAAAAAAGAAGATCCATTCATTTTCTTCGATGCTGATCAATCGGCTTCCCCCCTGGTGAATAGTTCAAGCAAC------------------------------------------
TTGTCGTCT---CCTGTGCCATCAATCTCATCGGTCAAGGGGGATTACGACAAAGAATTCCCGATAGAATCTTCGCCTATTCCGTCGTTTATGGATGAGACATTTATGGGTGGATGTTCAGTGCAGAGTTCGATATCTCCGATCGAAGAC------------------GAAGAAGAGCTG
GATCGAAGAGCTCCTTACATTTCCATGAATGGGAGCGACGATTTGCCC------TTGTTTGATCCATCGGAGTTGTTTAGTGGCTTGGATTTGGAGTGT---------TTACCGATGCAG---------------AAATGTGATTTGGATTTTGGCGAAACCGATCAATCTGTTCTCGTC
AAGCTATTA---------------------CAACAAAGCGACGGTCTGCCAAAGATGGCTGGCCCTCCGCCAACTACATTTGACTCTCTGCCACTTTTATTGAAAGGCACTACAAATATGGCGGCTACATCCGTG---------------TATCAAGCTCAGAAGCGCTCTAGTATGGGC
CCTGCCGACGATTCGAATCCAAAGCGAATGAAA------------------GCCCCGACTTTGAAGATGCCAAACAGTGGACCTCTGGCTACCCGAGTAACC------------------------------CCATTGAAACCGTCAAGGGGCGCCACGTCGAGCCTA------------
------------------------------------------------------------------------------------------------------------------------------------------------------------------------------------
------------------------------------------------------------------------------------------------------------------------------------------------------------------------------------
---------------------------------------------------ATGGATTTGTTAACCGAGAGGCCTACGGGC---------------------------------------------------------------------------------------------------
------------------------------------------------------------------------------------------------------------------------------------------------------------------------------------
---------------------------------------------------------------------------CATTCGCAG------------------CAGCACTTAAGCAATCAAACGTCCAGCGTTCTCCAAAAC---------------------------------------
------------------------------------------------------------------------------TTACTG---GGCCAG---------------------------------------------------------------------------------------
---------------------------------------------------------CCATTGCTGAAGAAGCAA---ATGATGGTGCAGCGGGAACACGATTACGGTGGTGGACTCGATTCGTCAAGTGACACGGGGAGTGATTCGGACACGAAAGTCCGTCATCCGAGAGCGTTCAGC
TGTTTG------AACACTTTCCCTTTTGATATGGATGTGTCGCCGTGTTCATCGGTTTCG------CTCGACATTGACTCTACCGATTTCTTTGACACG---------------TTAAATTTGTCCGCCGAATTCGTT---------GCTACGGACGGTGCAACCGAG---
>XM_023055980.1:165-2678|Onthophagus taurus|HIF1A
------------------------------------------------------------------------------------------------------------------------------------------------------------------------------------
---------------------------------------------------------------------------------------------------------------------------------------------------------ATGTGTAACAAACCAGCTGTTAAAGAG
AAA---------------------------CGCAGG------------------AATAATGAAAAAAGAAAAGAAAAATCGCGAGATGCGGCCAGGTGCAGAAGATCAAGAGAAACTCAAGTATTCACGGATATGTCGGAAGCGTTACCG---TTAACGCAACAACAAGTGAGCCAGCTG
GATAAAGCTTCCGTTATGAGACTTGCTATTGCTTTCTTGCGTGTAAAGCAAATGATAAATATAGTTCCTGAAGTTGCGGTTGAAAAAGAAGAAGTAAATCTTGATGAA------------------------------------AGCGTCTTCTTAAAATCATTGGAAGGATTCCTTTTA
GTTCTATCACCAGAAGGAGATTTTGTTTATTTGTCAGAAAACGTCAGCGAATATTTAGGTATTTCACAAATTGATTTAATGGGTCAAACAGTTTATGAATACTCTCATCCTTGTGATCACGATGAAATTAGAGAAATTCTTTCAACA---------------AAA---------------
------------------------------------------------------------TCCCATGGAAGTAAACAAGATAAGAAA---------------------------TCGTTTTTTATTAGGCTTAAGTGTACATTGACGAGTAAAGGAAGA---TCTGTGAATTTAAAAAGT
GCTACCTACAAGGTTATTCATGTGACTGGTCACATGGTACAA------------------------------------------------------AAATCTTTTAAAAAAGACATTAAAGATAGTAATAAAGATGAT------GCTAAAGGAACCATGCAACAATGTCTAATAGCTATA
GGACAACCAATTCCT------CATCCTTCTAATATTGAAGCTCCTTTACCACATCAAACGTTTTTAACTAAACATAGTCTCGATATGAAAATTACTTATGCTGATGAAAAAATAGCTGAGTTTCTT------------GGATATAAATCAGAAGATCTAATGGGAAAATCAGTTTATGAA
TATCATCACGCGATGGATTCTGAAGCAATCAGCTCTGCATTTAAGTGTCTGTTTTCTAAAGGCCAGTGTGAAACGAGCAGGTATCGGTTTTTAGCGAAAACCGGTGGATACGTATGGGTTTTGTCTCAAGCAACGCTCATCTAC---GATAAAATGCAGAAACCGCAGAGT---------
---------GTCGTTTGTGTGAATTACGTCATA---AGTGAGATCGAATGTAAAGATGAAATTTATTCTTCGTGTCAACTCCAATCTAGT------------------------------------------------------------------------------------------
------------------------------------------------------------------------------------------------------------------------------------------------------------------------------------
------------------------------ATTAAATTGGAAGCGGTGAAGAAA------------------------------------------------CAACAACAAACGAAA------GTTGAGGAT------------------------------------AATAATAATAAT
AGTGAGAAATCGGTCGTTGTTGAAGGAATTGCAAAGAAAGTTAAAGCGCCG---------------------------------------------------------------------------------------------------------------------------------
---------------------------------AATAAACCGTTGACGGTTACAGAAAAAATTTTGGGGGGACCC------TCAGAAATTGGGCAAACTTTA---------------------------------------------------------AGACAAACGGCCACATCAAAA
TTATTCGTGCCAAGAACCGAAGAAATGAGTAAAGGGTTTATTACGTTTTCGGAAGAGGAACCTGATATTACCATGTTGAAA---------GAC------GAA---CCGGATGCC---GATTTAACACATTTGGCTCCAGTTGCGGGAGATGTTTGTGTCCCTCTG---------------
---------------GATCACCATAGTCAC---------------------------------------------CCTTTTCTCGTAGACATCGAAGAT---TTTCTT------------------------------------------------TTAACAGGAGAGTTT---------
---------------CTAAGAGAC------------------------------------------GATAATGTA---GCCTTAAGGGCCCCCACAGATCCTTTTCTT---------ACTTATCGCGATTTA------------TGTGATCCCTCTCCACAGTTATTATCACCAAATATT
TCTAAG---------AGTTCA---GACTGTAGCTTA------TTAAACAGCCCTACA------GATTCT---------------------------------------------------------------------------------------------------------------
TTACAAGAC---------------------------GAAGATCAAATGTCTACATTTATGTCTCTTCAAATG------------------------------------------------------------------------GATGAC------------------GATCCAGACTTA
GTAATGAAAGCGCCGTATATTCCGATGACTATATGCGATGATTTTCCT------TTATTATCATCTGATGAAGTAATGTGGAGCGATAGCGATCGGAGTAGTAAGAGT------------------------------------------------------------------------
------------------------------------------------------------------------------------------------------------------------------------------------------------------------------------
------------TCAACACCCGATAGCCAATTG------------------GCACAGCTTTTATTACCTGTAAATACAAATAACAGATTTACAAACAGTAAC---------------------------------------GCAAACGATCATGGAGGTGGGTCAATTAAAAATGAAAAG
ACGGTTGTAAATTCTTACGAAAAAAATTCTTCACATCATTGGAAAAGTACAAAAGAAAAAGATCAAAGTGTACCAAAAACCACAAACTTAACAACAAATCATAAACGTACAAGTTCGACAAGTTATGATAACACGTCGAATAAACGAACGAAAGCCGAACCGAAAAATAACAATAATAAT
AATGATAAAATCCCATCGGAATTATTTCAACAGTTAATTTCGTCGAATAGAGGACGTCCAAAATCGAAAAATAATTGGAGTGTTTTGGATTCGGGGGGGCCGTTACAACACCAAAAAGCG------------------------------------------------------------
------------------------------------------------------------------------------------------------------------------------------------------------------------------------------------
------------------------------------------------------------------------------------------------------------------------------------------------------------------------------------
------------------------------------------------------------------------------------------------------ACGTGTATAAGTCAACCAAGCGATAGTGTTTTAATGAAT---------------------------------------
------------------------------------------------------------------------------TTATTGGATGACGAAAAAGGT---------------------------------------------------------------------------------
------------------------GCAATAAACCCAAAACTACTAGAAGAACGTCTAAGAGAGCTTTCGTTTGCACGAATCATCCAAAATCGTAAAGATAAACGAGAAGCTGAAGAACGTGCTAATAAAATCCGAAAGAACTCATTCAGTCTTTTAGATTTAAATAATGGCATCCCTTCG
TTACTCGATCTAACCGAACAAGATTACGAAGTAAAC---GCGCCTGTAAACAGT------------AACTTATTGCAAGGCGAAGACCTCTTGATTGCT---------------TTAGAAGTGCCTGAGCCGATT------------------------------------
>XM_012420115.2:16-3456|Orussus abietinus|HIF1A
ATGTCTCGGAGGGTCTCCTCAGGGGGTGGATGTCCTCTTGGCTTCCCCTTGGCCAGCCTCCCCTGCGAGATTGACCCCACGTTGTGCGCGAACTCTTATCAGGATCGCGGGTGGTCGGGCAGGTGCGTCACCAGGTGTTCCATCCTCAACCCCTCCGCCGAGGTCGACCTCTATCGGTGC
GGGGATGGCACCCTAGTGCCCTACCCCTGCGAGGACGAACATTGCGAGCTCGCCTTCTATTATGGCGAGGAA------------------------------------------------------------------------------------CACGGATATCTACTCCCGGTCGAG
CAG---------------------------GGCAGGCTCTTCGACGCCTACTTGAGTAACGAAAAGAGGAAGGAGAAGTCCCGGGATGCGGCTCGTTGCAGGAGGAGCCGGGAAACCGATATCTTTACGGAACTGGCTGCGGCACTTCCG---GTTCCGCCAGATCAGGCTGCGCACCTG
GACAAGGCCAGCATCATGAGGCTCGCCATTGCCTACCTCAAGGTCCGGACCGTGGTCAGTGCCGCCATCCCGGAACCCTTGGCCAAATCGGAGCCCAACGCCGAG---------------------------------ATCGACGAGCTCTTCCCAAAGGCGCTCGACGGGTTCGTCCTG
GTCCTCTCAGGCATCGGCGACGTCGTCTATCTCTCCGATAACGTTCAGGAGTACCTTGGAATATCACAGATGGACATGATGGGGCAGAGCGTGTACGAGTACAGCCACCCTTGCGATCACGACGAGCTTCGGGATTATCTCTCGACG---------------AAG---------------
------------------------------------------------------------CTCCCCGAGGACGGCGAGAAGAAACCCTGC------------------------AGCTTCTTCTTGAGACTCAAGTGCACCCTGACCAGCAAGGGGAGG---AAGGTCAACCTGAAGAGC
GCCTCGTACAAGGTCATCCACTGTGTCGGGCACTTGATGGCG------------------------------------CTCCAAGGCGCGTACTCCTCGGAAGAGGAACCCGAAGACCGCGAGGACGGA---------------TACGAAAGGGACTCCGGGGCGTGTCTTGTCCTGGTG
GGGTGTCCCATACCT------CACCCGAGCAACATCGAGGTCCCCTTGGGCCGCCACACTTTCTTGTCGAAGCACAGTCTCAGCATGAAGTTCACCTATGCCGACGATAAGCTGGCCGAGTTCCTG------------GGATGGGAGAGCAACGAGCTGGTCGGTCGCTCCGTCTTCGAG
TTCTACCATGCCCTGGACAACCTGGCGCTCGACAAGTCCTTCAAGTCCCTGTTCAGCAAGGGCCAGTGCGAGACGGTGGCTTATCGGTTCCTGGGGAAAAAGGGCGGGTACGCGTGGGTCGTCACCCAGGCGACTCTCATCCATTGCTCCAAACAGCACAAGCCCCTCTCC---------
---------GTCGTCTGCGTCAATTACATCCTA---AGCGGGGTCGAGCGAGAAGATGAGGTGTACAGCTCCTGTCAGCTGGAGGCCCGCTCCTGTCCGGGGTCC---------CCGAAGGAGCCGACCGTCCTGGCGACCAACCTGAACGGGTGTTCCCTGCCGGAGCTCCTGCCGACG
GAGCCGTCGCTCCTGCCCCCGATCGAGGCCCAGCCTCCGGAGGTCGGCGATCCGCTTATCCTGGAGCAGGCGGCGACCGCGAGCTTGCTCTTCGGCCAGGAGGAG---------GTCCAGGAAGAGGTCCCGGAGTTGGCCGAGGAGGCCTTCCCTGGGCCGGTCCCCGTCACCAGGGAG
ATCTTC------------------------TGCAGGACCGAGGCCTCGAAGAAG---------CCGGAAGAG------------------------------GAACGGCAAACAAGGGACCGCCTCGAGGAA------------------------------------------------
---------------------------CTGGCCGAA------GCGGCGCCGAAGCGCGCCAAGGACTTCCTCTTCCAGGGCAAACCCGTC------------------------CTG---------GAGTACGACCCTGCGGTGCATCGT------------------------------
---------------------------------TCTCGGCCCCAGGCGGTCACCAGGAGTCTGTTC---GTCCCG------ACTCCTATCCAGGAACAACCCAGCAGACCTCCA---------------------------------------------CCTCAGACCGCGACGGCCACC
ATCTTCGCCCCTCGCACCGAGGACATGAACAAGGGTTTCCTCACCTTCAGCGAGGACCAACCAGGCCTGACCATGCTCAAG---------GAC------GAG---CCGGAG------GATCTTACTCACCTGGCCCCCACGGCCGGCGACGTCTGCGTCCCCCTG---------------
---------------GAG------GATCCG---------------------------------------------CCCTTCCTCTCGGACATGCTGGACGAGTTCATGCTCGGGAACGAGAACTAC---TGCCCTCTCCTGAGCCCGGGC------CTCTCGACGGAATTGCGCACCTCC
GACCTGGGCGAGTCCTTGAAGGACTCCGACCCTGGGGACTGCGCCGACTGCGGAAACGTGCCCGGGGATCGACTCGGCGGTACCGTCGCCGATGGCGATCCCTTCATC------------TACAGGGACTCC---TGCAGTCCCTGCAGCCTGAGTCCGGATCTCCTGTCGCTGGCTCTC
AGCAAG---------AGTCCG---GAGCGAAGCGTGGACTCGCTTTGCAGCCCTAAC------GACAGCGGCGAAGGCCTC---------------------------------------------------------------------------------------------------
TCC---------------------------------GAGGACGAGATG---------CTCTACCTCAGCATC------------------------------------------------------------------------GGGGAC---------GTGATGGCGGACGACGAGCTG
GCCCTAAGGGCGCCCTACATCCCGATGTCCGACCAGGACGAGACTCTTCAGCTCCTGATCAGCGACGACATGGTCATGTGGGGTCCGTCCCAGCCCGAAGACAAG---AGGTCCAAGTGTTTCAGGGATCACCCGAGTAAAGGAACC---------------------------------
------------------------------------------------------------------------------------------------------------------------------------------------------------------------------------
------------CGGGGGACCGACTCCAGCCTG------------------GCGCAGCTGCTCAGGTCGGATTCCGAG------------------------------------------------------ACCAGGAAGTACAACGACCATGGCGGAGGGCTCGTCGACCCTGCCCAA
GTCCTCGACCAGGTCTACAGAAAGAGT---------CCCGGGGAGAGGTCCTGGCCGGAGAAGAAGGCAGACCAACCCCGAGGAGGCGACCGGTCGAACAAACGGGTCCACGCCGCC---TCGACGAACCCTGAAAACGAGAACAAGAGGATCCGGTGCGAGGAGGTGGCGGCTCGCAGG
AGCCCCAAGGATCCGGGGACGCCTTGCCAGGAGGAGCAGCAGACCGAGTCGCTG---------TCGCTGCCTCGG---------------GGCAGTCAACTCCTGCAGCAGCTGATG---------------TCGCAGCAGGTCCCCAAG------------------------------
------------------------------------------------TCGCGCTCCCGG------TTAGGGCCCAAGGACGAC------------------------------------------GAGGGTGGAGGGGAGGGCGGGGGCGGCCTCGAGGACGGTCCACCACCCGCGAAG
GCCTCC------------------------------------------------------------------------------------------------------------------------------------------------------------------------------
------------------------------------------------------------------ACTGCGCAACCGACCTCG------------------CCCTCGCCCTCCCAGCAGTCCAGCAGCGTTCTCATGAAC---------------------------------------
------------------------------------------------------------------------------CTCCTGGTGTCCGGCTGCGACAACGTCGTCCCTGATCCACATATCCGGCTGGCGTCCTCATGGCGAAGCCCGCTGTCGCCATTGAGCGTAGCTCTCGAGGAG
TCACGTGGTCAGCCACGTGGTCAGCCACGCGGTCAGTCACGTGGCCAGTCACGTGACCCGCCCACGTGGCCGGGTGACGTTTCGCTGGACCACCTCAGCCCGGACACCCGGAAACAGCTCGTCAACTCCCTGGCTACCAACAGGAAACTCTTCCTAAAGGCCGAGTCGAGGACCCTGGAC
TCCACGACCTTGTCTTTTGACAACTTCGAGTTCGACGTGGGACCGTTCAACCCG------------GGCCTCCTTGAGACCGCCGATCTTCTCAGGCCC---------------TTGGACCGGAGCCTGGTC---------------------------------------
>KQ978957.1|Trachymyrmex cornetzi|HIF1A
------------------------------------------------------------------------------------------------------------------------------------------------------------------------------------
------------------------------------------------------------------------------------------------------------------------------------------------ATGGACACCCATAAGAAGGAGAAGAAACACAAGGAG
AAA---------------------------AGGAGG------------------AGCAACGAGAAGAGGAAGGAAAGGTCTCGCGATGCAGCGCGTTGCAGACGTAGCAGAGAAACCGATATCTTCACTGAACTCGCGGCTGTTCTTCCG---GTCACGCCGGAACAAGCAGCGCTCTTA
GATAAGGCCAGCGTAATGAGGTTGGCGATTGCCTACCTCAAAGTCCGAGCCGTCGTGGAT---TCCATTCCAGTTACGCTGACAAAATCCGAGTCATCCACGGAGGAG------------------------------ATGGATGAATTATTTCCAAAAGCTCTCAACGGCTTTATGTTA
GTACTCTCCAGTGACGGCAACATGGTCTACCTCTCAGAGAATGTCGGAGACTATCTCGGAGTGTCACAAATGGATATGATGGGACAAAGTGTATACGAATACAGTCATCCCTGCGACCATGATGAATTGCGTGAGTGCCTGTCTTCG---------------AAG---------------
------------------------------------------------------------TCGGCGAATAACAATGAGAAACGTACCTGC------------------------AACTTCTTCTTACGACTCAAATGTACTCTCACTAGCAAAGGCAGG---AAGGTCAATCTGAAGAGT
GCTTCTTACAAGGTGATTCACTGCACTGGCAGATTGACAAAC------------------------------------ATCCGCGACTCAAACTCGAACTCTATGGAAGTTGATAATGAAGAGCGATGCAAAGAGGATGAGGACATAGGACAAGACACAGGCATTTCTCTGGTGCTCGTA
GGTAGTCCTATACCT------CATCCTAGTAATATCGAGATACCTTTGGGACGCCATACCTTTTTATCGAAGCACAATCTCAGCATGAAATTTACCTACGCTGACGAAAAATTAGCCGAATACTTG------------GGCTGGAGCAGTGAGGAGCTAATGGGTCGATCAGTCTTTGAG
TTTTATCATGCACTTGACAATCTTACGCTGGACAAGTGTTTCAAATGCTTGTTCAGCAAGGGCCAGTGCGAGACCGTAGCGTACAGATTCCTTGGCAAGCGAGGCGGTTACGCCTGGGTTATTACCCAGGCCACCCTCATCCACTGCTCCAAGCAGCAGAAGCCGATCTCC---------
---------GTCGTCTGTGTCAACTACATCCTA---AGTGGGATCGAGCACGAAGATGAGGTATACAGCGTGCGCCAACTGGCCGCGCGTGACAACGACGCCAATTTGGTGAAGATAGAGAAACCG---------------------------------TTGCCGGTCTTGGTGCCAACC
GGTAGTAGTGCTGTATCGACGACGGATTCGAGTCAGGTATCGCTGAACGAC------------------------------------------------GAGGAGAAGATTCCCGTGGAGGAATCAACCGTCGACGACGAGTCCAGGAGCGACGATCGACCGTTCGCCGTCACCGCGTCG
ATCTTCCATTCAATCGACGAAAAGAGCGACTGCAAAGCCGATTCGCGGAAGGACGGTGCCTTGCCGAAACACGCCCAGAAAGAAAAGGCATTCGTTTTCCTCGAGAAGGCTCTCAAAGAGTCTCTGGAGGAGTCGATT------------------------------AAGGAGAACGAC
GTGCCGGCAACGGTGAACCGACAGTCCTTCGCTAAG------AAAACGCCT---------------TTTATATTCCAGGGTAAACCGACG------------------------GTGGTGAACGATTCATCAGACAGTGCTAAACACCGT------------------------------
---------------------------------GATCGTCCACAGTCAGTCACAAGACATCTATTC---GCACCGCTCGCGACTGCCGTGCAACAACAGGAACAACAGCAACAACAGGAACAGTCACAATTATCC------------------TGTCGTCCGCAAACGGCCACAGCGAGC
ATTTTCGCGCCTCGTACCGAGGATATGAATAAAGGCTTTTTGACTTTCAGCGAGGATCAGCCGGGTCTCACCATGTTGAAA---------GAC------GAG---CCGGAG------GACTTGACACATCTCGCACCTACGGCCGGTGACGTGTGCGTACCTTTG---------------
---------------GAG------GACACT---------------------------------------------CCCTTCTTATCAGATATGTTGGATGAGTTTATCTTCGGTAACGATAACTATGGCTGTCCTCTATTGAGTCCGGGAGACACTCTGACACCGGAGTTACGTTCCGCA
GATCTCTCGGGATCCCTCAAAGACGCAGATCTCATGGACACTACTAGAGCCAAGAATGCGGTC---GATCGTTTA------------GCTGATAGTGATCCCTTCATG------------TACGGTGACTCGCCCGGAAGTCCCTGTGGCATCGATCCGAGCACTGTGTCACCGTCCCTC
TCGAAGTACCGACAAAGTCCT---GAGCGCAGCGTGGACTCATTAGGTAGTCCTACAGGAGGTAGCGGCGGCGGGGGGGGC---------------------------------------------------------------------------------------------------
TCCAAAAAC---------------------------GAGGATGAGATG---------CTTATGTTAGGTATC------------------------------------------------------------------------AGCGAT---------AGTATAGCAGATGAAGAATTA
GCGCTCAGAGCACCCTATATTCCGATGTCGGACCAGGACGAGGCGTTAGAGTTCCTCATTAATGATAACATGGTAATGTGGAGCTCGTCGCAATCTGCTGACAAAGGATCCTCGAAATGGTTACTCGAC------GATCGAGAGCAA---------------------------------
------------------------------------------------------------------------------------------------------------------------------------------------------------------------------------
------------CGTAATTCCGAATCCAGTCTG------------------GCACAGTTACTACGAACTGATCAAGCAGTA---------------------------------------------------TCGCGGCGATACAATGATCACGGTGGAGGTTTGCTAAATTCGACGCAG
ATATTGGGACAAACACCTAGAAAAAACATGCTTTTCGAATCCGATCGA---TGGTCCTCTCATCAG---------------------GAACGTCCCAATAAACGCATTCACTCCGAACTTAATACGGACTCTGAAAACGAATATAAGCGTCTTAAGTGCGAGCACTCGTCATTTGAGCGT
ATAAATCTTGAAGATACTTTGGTGACGAAGCAACAGCGGCAGTCGACAACGCTTCATAAGAAGTCGCCGCCGACTCTCGGTAACACCTGTGGCAGCCAGCTTCTGCGTCGCCTCGTT---------------TCGTCACAGATACCAAGTATCGTGTCACAGGTGGCAACTTTGCCTGAC
AGTAACGGCCATATTCGCAGTGACAACGAACGTCATCGCGAGGACTTTTCGAAGCAGCGT------GATAGCGACCTCGACGATATCATCGATTTTGTTGAATCGGAAGGCGACCGCGGTGGGGGAGGAGGCGGAGGCGAAAATCACGGCGGTATCGGTGATGGCCTAGACAAGATTGAT
GCA---------------------------------------------------------------------------------------------------------------------------------------------------------------------------------
------------------------------------------------------------------ACAAGTCGGAGAAGGAAT------------------CCTTCCTGCGGCACTGGTGGCAGCAGTGTGCTAATGAAT---------------------------------------
------------------------------------------------------------------------------CTCCTGGTTTCCGGCTGCGAC---------------------------GTGAGTGCAGGATATGTTTGCTTCGTGAAGCCA---------------------
---------------------------------------------------------------------------------------------------------ACGATGAAGAGCATCGGGAACTCG---------------------------------------------------
---------------------------------------------------------------------------------------------------------------------------------------------------------------------------
>XM_022331880.1:40-2901|Nilaparvata lugens|HIF1A
------------------------------------------------------------------------------------------------------------------------------------------------------------------------------------
------------------ATGTGGCTGTGTAATGGGGCCTTTATT------------------------ACG------------------------------------------------------------------------------------CCGAATACTGTGATTTATTTTGAT
AAT---------------------------GAAGTTTTGTGTGGTGTGTTTAGGAACTCGGAGCGGCGCAAAGAGCGGTCACGAGACGCGGCGAGATGTCGACGCAGCCGCGAAACGGAGATCTTCACAGACCTGGCGCACGCCCTTCCCCTCCTCCCAACCACCAATGCCTCCCACCTC
GACAAGGCGTCCATCATGCGCCTGGCCATCGCCTATCTGCGCGTAAGATCCATCATCAAA---CACATTCCAGAAGAAGTTTCAAAAGAAGAAGGCGATCCAGAATCG---------------------------------------TTATACCTGAAAGCTCTGGATGGTTTCTTGCTG
GTCGTTTCTTCAGAGGGAGACATCGTGTTCTTATCAGAGAATGTTACCAATTATCTAGGATTGACTCAGATGGAGTTGATGGGACAAAGCATTTACGAAGTGAGTCATCCGTGTGACCACAGCGAAATCAAAGAAATATTGGCGACC---------------AAG---------------
------------------------------------------------------------AAAGAATCCGCATCCCTTCAGCAT------------------------------TCATTTCTGCTGCGTCTGAAGTGCACGCTCACTAGTAAAGGCAGG---AATGTCAATCTCAAATCA
GCATCATACAAGGTGATCCAGTGCACGGGCCACGTGTTGGGT---------------------------------------------------------GGCGATGACTGCGGCATAAAGAAGGAGACTGGTGAAGGGGTG---GGGGGTCTGTGCTCGCAGCAATGCCTGGTGGCCATA
GGGGAGCCCATCCCA------CATCCGGTCAACATTGAGACACCGCTCGGCCATCACACCTTCCTCAGCCAACACTCGCTCGACATGAAGTTCTCCTATGCTGATGACAAAATGGAAGAGTTTCTT------------GGCTACGAGTCGAAAGACTTGATGGGAAAATCAATCTTCGAC
TACTTTCATGCTCAAGACAGTCCTGCTGTTGAGAAAGCATTCAAGTCATTGTTCTCGAAGGGCCAATCACAAACAGGGCGCTACAGGTTCTTGGCTCGCGGCGGTGGCTACGCGTGGATCATGACTCAGGCCACGCTCATTCACGAGAAGACGCACAACAAACCACAGAGCGTNNNNNNN
NNNNNNNNNGTCGTCTGCGTCAATTACGTCATC---AGTGGAATAGAGAATCGCAATGAGATCTACTCATGCACACAGCAGCAGCAGCAGCAACAGCAGAAGCAGCAGCAGCAGCTTGTCAAGGTG---------------------------------------GAGCTGAAACCGACG
GCAGAGTCTAGGTGTGGACCCGTGTCGGTC---------------------------------------------------------------------ACGGAGGCGGTCTTCCGCAAAGCAGCCACCATCAAAACGGCCCCCGCTCCCGCCCCCAAGCCAGCGACCATCCTGCCGCAA
GTCATACCC---------------------ATCACGCCTGACTCCATCAGGAAGAAGGTCATCCCCATTCAAGTCATCAAGACCCTC---------------GAAGCTCATCACAAACGAAAGCTAGCTGATCAACTACCTCAGCCATCGAAGATTGCTAGGTCTGGACAACAAGACGAA
GTTGACACGCTTATTGACAGTCTGTCTAGAGCTAAACCATTCCCTGGACCACAGCCGGCTACCCTGAAGGTTATTGCTCCTGCTCCAAGCGGACCACAACCAGCCACACTCAAAGTGATTGCTCCAGCTCCACAACCTGCAACCTTGAAGGTCATTTCTCCAGCTCCATTGGGGCCACAA
TCAGCAACTCTGAAGGTCATTTCTCCAGCTCCAACTGGTCCACAACCAGCAACTCTGAAAGTGATT---GCCCCAGCTCCCACTGGATTGCAGCAGCAGGATAGTTCCTCTGGACCTCAGCTGTCCACGTTGAAGGTCATTGCTCCGGCCCCAACTGGACCGCAAACTGCTACCACCAAG
ACATTCGTCCCAAAAACAAAGGAAATGAACAAGGGATACCTC---TATATCGAAGATGAATCCGGTATCACAACT---AAA---------GAT------GAG---CTAGACACAGAGGACCTAACACACCTGGCGCCGACGGCCGGCGACGTGTGCATCCCTCTC---------------
---------------ATT---CCGAGCTCG---------------------------------------------AGCATCTTCGCTGATGTGCTCGACACGTTCATGCTC---AACGAGAACTATGGC---CCGCTGCTCAGC------------------------------------
------------------------------------------------------------------GACACCTCCAAGGAGATCTCACCGGCCAGCTCGCCCTACTTC---------CACTACCGCGATGACCTCTCTAACTCGGGATCACAGTCTCCAGCTCTCACACAT---------
---------------AGCCCAGGCGGGTGCAGCCTTCCATCACTGTGCAGCATGGAG------GACTCG---------------------------------------------------------------------------------------------------------------
CCGGCCCTG---------------------------GAGAGCACACTG---------CTGGGTCTCGACATC------------------------------------------------------------------------GTTGACAACTCG---AGCGTCGACGCCGACGACTTC
GCCGTCACGGCGCCCTACATCCCCATGTCCGAGGGCGATGACCTGCCC------CTACTCACCGGCGAC---TTCATGTGGGGGTCGGGCCTCAACTCACCTACCAGCTCCAGTAGTTCCAGTAGTCGCAATGGATGGTCTTCGACATCGACATCACCAAGAGAAGACCGGAAA------
------------------------------------------------------------------------------------------------------------------------------------------------------------------------------------
------------CCAGACAGAGATTCCAGTTTA------------------GCCAAATTACTACTCACAAATTCGAATCCAGCCGCTAGGTCCAGTCACATG------------------------------TCCGTCACCTGTAGAAAAGGAGGAGGAGGAGGTATA------------
------------------------------------------------------------------------------------------------------------------------------------------------------------------------------------
------------------------------------------------------------------------------------------------------------------------------------------------------------------------------------
------------------------------------------------------------------------------------------------------------------------------GGTGGCGGAGGAGGTGACGCGTGCGGTGACAAGAGGGGGGGCAAGCGAGCCGGC
TGCCCGGAGCTTAGTCACAATGGCGGATCGGCAAAGCGGAGTCGGCAGCAGCCGTCG---------------------------------------------------------------------------------------------------------------------------
------------------------------------------------------------------ATAGCGCGCCCGGGGGTC------------------CTTGACGGCGGGGGGCGCACAAATAGTGTGCTAATGAAC---------------------------------------
------------------------------------------------------------------------------CTTTTAGACAGCGGAAGACGG---------------------------------------------------------------------------------
------------------------------------------------------------------------------------------------------CGGGCGAACGCAGACGGCGACGGCCGAACGCGGCTCAAGTCGCTGACGCTGCTAGATCCGGATGGCACTGTTCCCTCC
CTCATGGACCTCACAGAGCAGGACTACGCCGTCAAC---GCTCCCAGCAGC---------------CTTCTGCTGCACGGCTCCGATCTGCTCACTGCG---------------CTCGATGTGCCCATG------------------------------------------
>KJ411881.1:221-2158|Nematostella vectensis|HIF1A
------------------------------------------------------------------------------------------------------------------------------------------------------------------------------------
------------------------------------------------------------------------------------------------------------------------------------------------------------ATGGCAAGTAAAGGACCACGAAAA
AGC---------------------------------------------------CGGGATGTTCAAAAAAAGTGCAAATCAAGAGATGCAGCCAGGTCCAGAAGAGGACAGCAGAATGACGAGTTTGCGGAATTGTCACATCAGCTACCC---TTGCCCAAATCCATATCAAGTCAGCTG
GACCGGCTTTGCATCATGAGGCTAACAAACAGTTACATCAAGATCAAACGGCTCCTCAGCACGATGATGAACCAAGATGTACCCAATGTGTATGCCCTTAACTTCCAAGAATCCTCTTTG------------------TTTGACAAACAGTTGCTTCAGGCTTTAGATGGGTTTGTGTAT
GTTATAGCCCAAGATGGACAATGCTTGTACATCTCTGAAAATGTCACTTATTACTTGGGACTCTCACAGATCGAGGTAACTGGCAACAGTTTGTACAAGTATGTTCATCCCTGCGACCATGAGGAACTTGCCAATCAACTTGGGGCA---------------------------------
------------------------------------------------------------------GGCTCAAAACGTGTTGACAGCAGCGACCACTACAAG------------TCTTTCTTTTTGCGCATGAAGAGCACACTAACAAGCAGAGGGAAA---AATGTCAACCTCCGGGCA
TCAACTTACAGAGTGGTCCACTGCACTGGTAGCATGAAGTAC------------------------------------------------------------------------AAGACGATCATCAATAAAGAAGGC------CAGGAACAGAAAGTCCCCCTCTTCCTGGTCGCCATT
GCTGTACCTCTGATG------TTTGCTACCACATTCGAGGTACCTCTGGATCGGGGAACATTTACTAGTCGTCACATGTTGGACATGAAATTCCTCCAGTGTGATGACCGGGTATCCAGCCTGCTG------------GGTTACACTAGAGAGGAGATGATAGGCAAATCGTGGTATAGC
TTCCATCATGCTGCAGACTTAGACAACGTGCTCAATACTCATAAAATGCTTTTGACCAAGGGACAGTCGGTCAGCAAGTACTACCGCTTCATGGTCCGGGGAGGTGGCTGGGTGTGGCTACAGACGAAAGCTAACGTGGTTTACGATAGCAAGACTTGTCAGCCCCAATTC---------
---------GTATTCTGCATTAACTATGTTCTA---GGCGGAAAGCAGGATAGTTCGGCGCTGCTTGCAACAGAGCAGATAAAC------------------------------------------------------------------------------------------------
------------------------------------------------------------------------------------------------------------------------------------------------------------------------------------
------------------------------------------------------------------------------------------------------------------------------------------------------------------------------------
------------------------------------------------------------------------------------------------------------------------------------------------------------------------------------
---------------------------CCTGTCCCTAGTGCACTCGCCCTAGAAACCATCATCAAGACCGAGGAA------GGCCAACAGCCCCCGTTGCCCTTAAAAGAGACAATCGTGTTGGAGGAGCAAGCCAAAGCCAGGAAAAACATGGCTAAAGAGGCAAAGAGCACTCAAGTG
AAATCGGAGCCG---------------------TCCTTTACGCCCTGCAAGATCAAGGAAGAAAACGACAGCCGCGACTGCAGCTGCATCGAG---ATGGAT---TGCGAACACATGAACTTCCAGGAAGTGACACCCGTCACGTGG---------------------------------
------------------------------------------------------------------------------------GAAGACATGATC------------------------------------------------------------------------------------
---------------------------------------------------------CAGCAGCAACAAGAGTACGATCGCTCCACGTGGGACCATTACAACAACTCA------------------------------------------------------------------------
------------------------CGGGACGCGGACAGGGGGATGGACACGCCCCGCCTGTCTCCCGACCCCAAGGACGAGTCCATG---------------------------------------------------------------------------------------------
CCCAGCTCA------------------------------------------------------------------------------------------------------GAGGAGTCCACGGAGGACAGCAAGGAAAGCGAGGAGAGTGAGGCG---GTTGACGAGTCGAACGAGCTG
CAGAACCGCGCGCCGTACATCCCCCCACCCACCGGTGATGCGGCG---------CTCATGTGCGATAGCGGGCTGTTGGAAGAGATCTCGTTCGCC------------------------------------------------------------------------------------
------------------------------------------------------------------------------------------------------------------------------------------------------------------------------------
------------GACTCCCCGCTTGTG------------------------ATGCCTTCGTGGTTAGATGGAGACGAGCTACTGCATGTTCGAAGGGTCACC------------------------------------------------------------------------------
------------------------------------------------------------------------------------------------------------------------------------------------------------------------------------
------------------------------------------------------------------------------------------------------------------------------------------------------------------------------------
------------------------------------------------------------------------------------------------------------------------------------------------------------------------------------
------------------------------------------------------------------------------------------------------------------------------------------------------------------------------------
---------------------------------------------------------------ATCCCCCAACAGACAGCGCAG------------------AAGAGTCTTTCCAACGGGCCCTCGCCCATCCTGTCGCGG---------------------------------------
------------------------------------------------------------------------------------------------------------------------------------------------------------------------------------
---------------------------------------------------------------------------------------------AAGAGGTTCTTGCCGGACGCCATCCGCCGCAATGGTTACATTACGAAC------GATATGCTGACGGGCGTGAAAGCTCTATTCCCC
TATGTA------ACCCAAAGCGATGCCGAGGTGAAT---GCGCCTGTACAATCGTGT---------AATCTCCTGCAAGGTAGCGACCTCCTGACGGCG---------------CTAGACCAGTGCGATCCAACCTTCATG------------------------------
>LJWW01000106.1|Exaiptasia pallida|HIF1A
------------------------------------------------------------------------------------------------------------------------------------------------------------------------------------
------------------------------------------------------------------------------------------------------------------------------------------------------------ATGGCGTCCAAGACGACTACCAAA
AAC---------------------------------------------------AAAGAAATACAAAAAAAGTGTAAGTCAAAAGAAGCAGCCAGATCTAGAAGAGGACAACAAAATGATGAGTTCCAAGAGCTCTCCCGTCAGTTACCT---CTACCGGATGCCATCTCAAACCAGCTT
GATCGGCTGTGTATAATGAGACTAACAAACAGCTACATCAAAATCAAGAAACTTCTGGAATCTATGATGAATAGTGATCCAAAACAAATGCACAAAATGAGTATAACAAGAACTTCAGTA------------------TATGATAAAGAAGCTTTAGAGGCAATGGATGGTTTTTTGTAC
GTTGTGGCACCTGATGGTCAATGTTTGTATATCTCTGATAATGTTAGCTACTTCATGGGACTTTCACAGATTGAAGTTACTGGAAATAGCCTTTACAAATATGTTCACCCTTGCGATCATGAGGAGCTGGCTAATCAGCTTGGAGGA---------------CAAATTCCTCTTGAAGAT
ATGGAGATATTTGATGGCCTGTTCTGTTCTGACTCTGTCTTCATGATGAGCAATTATCTGAAAAAGGGTTCCAAGAAAAAAGATGATGTCAATCCACACAGG------------TCATTTTTCCTTCGTATAAAGAGYACACTTACAAGCAGAGGGAAG---AATGTGAACCTMAGAGCC
TCAACTTACAGGGTTGTTCACTGTACTGGCAGCATGAAATAC------------------------------------------------------------------------ACCACACGTTATGATGATGACGGC------AGAGAGGAAAAAGTGCCTTTATTTCTGGTTGCTATT
GCGGTACCGTTGATG------TTCGCAACTACCTTTGAAGTTCCTCTTGATAGAAGTACTTTTACCAGTAGACATATGTTGGATATGAAGTTCTTGCAGTGTGATGAAAAGGCGACCAGTCTCCTG------------GGTTACTCACAGAAAGAGTTGGTCGGGAAGTCATGGTACAAC
TTTCATCACGCTGCGGATTTGGACAACGTTCTGAATACTCACAAGCTATTGTTGACCAAAGGACAGTCTGTCAGCAAGTACTATCGATTCTTGGTTCGTGATGGTGGATGGGTATGGATACAAACTAAAGCACATGTTGTTTATGACAGTAAAACATGTCAACCACAGTTT---------
---------GTGTTCTGCATTAACTATGTCTTG---GGGGGCAAACAAAACAGTATGTCATTCCTTTCAAGTGAACAAACCAAT------------------------------------------------------------------------------------------------
------------------------------------------------------------------------------------------------------------------------------------------------------------------------------------
------------------------------------------------------------------------------------------------------------------------------------------------------------------------------------
------------------------------------------------------------------------------------------------------------------------------------------------------------------------------------
---------------------------CCAATCCCTCTTGTCAATGGTTTGAACAACATTCTTCATACAAAAGAC------------CAATTGAGCAAGCGAAGRAAAGATGATATTGTACTCGAAGAGCGAACCAAATTGATCAAGCAAGAAGCCAAAGCAGAGAACAAGAGTAGTGAG
CTTCCTATTCCCAAACAGGAGACAATCTATASAAGCTGCGCT------AAACAGGGTTCTCAGAAAGAAAAGAAAATCTGTGATTGTTCTGAG---GTAGAA---TGCGAACATATGAACTTCCAGGAGTGCTTTCCTTTGGCGTGG---------------------------------
------------------------------------------------------------------------------------GAAGATGTCATC------------------------------------------------------------------------------------
---------------------------------------------------------CAGCAGCAAGATGCCTATCAYAAGTATACCTGGGATCACTACGGTATTTCA------------------------------------------------------------------------
---------------------------------------CCCATCGAGACTCCACCACTCTCGCCAGGACAAACAAGCATTGAATCATGTAAAMCTCTCGACTTGGAGACAAGTGCGCCGTTTCTTCCATCA------------------------------------------------
CCTAGCTCA---------------------------------------------------------------------------------------------GACAAGAGTTTAAATCACGTGAAACAAGAAAAAGATGAACAGCAGGACGACGAT---GAAAATGATGACTTGGACATG
CAAGATCGAGCTCCTTTCATTCCTCCCCCCTCTACTGATGCGGGG---------CTGATGTGTGATGATGAAATGTTGGCGGACATATCTATCGGACCTTCA------------------------------------------------------------------------------
------------------------------------------------------------------------------------------------------------------------------------------------------------------------------------
------------------------------------------------------TCATGCTGGCTGGATGGAAATAGCATCAAGACCTCGTACCTCTCGCCT------------------------------------------------------------------------------
------------------------------------------------------------------------------------------------------------------------------------------------------------------------------------
------------------------------------------------------------------------------------------------------------------------------------------------------------------------------------
------------------------------------------------------------------------------------------------------------------------------------------------------------------------------------
------------------------------------------------------------------------------------------------------------------------------------------------------------------------------------
---------------------------------------------------------------GGAAAGATAAAAAGAACGTCA------------------CAAAGCCTTTCGGCACTCAGTTCTCCTGTCTCA---------------------------------------------
------------------------------------------------------------------------------------------------------------------------------------------------------------------------------------
---------------------------------------------------------------------------------------------TTGAGAAAGATCCCAGAATCCATTCGACGAAATGGCTATATCACCAAT------GATCTGATGAGCACAGGGCAGGTTTGCCTCCCT
TCTGTT------ACCCAAGTTGATGCTGAAGTCAAT---GCCCCTGTCCAGTCTTGT---------AACCTTCTCCAAGGAGCTGAACTACTTACTGCT---------------CTTGACATAGACATGGTGGATATC---------AGCAATGGCTACATAGGT------
>XM_020774709.1:16-2415|Orbicella faveolata|HIF1A
ATGCTAAGCACGTTTCAGCGTTTTCAAGACCGCGATGCAAAGTCGTCTCGCTTCCAAAACTATCACGCAATCAAGCAATCGAGCTCTCGTCAAACACACAAGAAAAGATTCAAAAGAGGAGAGATTTTAAATCGTCCTCGATTTTTATCCCTGGGTACGGATTTTAGAAGACGTTTTGCC
CCGTCAGTTTTCAATCCTGTAAGACCTTTTAGTCAAGAAGGTATTTTGCACAATCCTCGGCAGAGGTTCGAGACTGTGTGGAGACTTTCAGAGCAGGAGAAAACAACAAAGCGAACAACTCATCAATCGAAGAGAAGATCATTAACAGCAGGGAAAATGGCAACCAAATCACTCAAAACC
------------------------------------------------------AGTGAATTCCAAAAGAAGAGAAGATCAAGAGATGCAGCGCGATCAAGGAGGGGACAACAGAATGACGAGTTTGTGGAACTAGCCAATCAGCTGCCT---CTTCCAGTTGGCCTGGCATCGCAGCTG
GACAGACTCTGCATCATGCGCCTCGTCAACAGCTACATTAAAATCAAAAACCTTCTTCAGACCCTTGTCACACAAGATGTGAAGAAAATTGTATCTCTGAATGTGTCAGATACCAACGTT------------------TATGACAAGTCTTCACTGGAGGCATTGGATGGCTTTGTCTTT
GTGGTAACACCTGATGGCCAGTGCATTTATGTGTCAGACAATATCAACCACTACATGGGTCTCACACAGATTGAAGTAACTGGTAACAGTTTCTACAAATACATTCACCCTTGTGATCATGAAGAGCTATCCAATCAGCTTGGAGGG---------------CAGATTCCACTGGAAGAC
ATGGAAATCTTTGATGGCCTTTTCTGCTCCGATTCCGTGTTCATGATGAGCAACCACCTCAAGGGAGGATCAAAAAATGTTGTTCATGAGAATCCACACAAG------------TCATTCTTCCTGCGCATGAAAAGCACTTTGACAAGCAGGGGGAAG---AACGTGAACCTCCGAGCA
TCAACCTACAGGGTGGTTCACTGTACAGGCTGCATGAAAATG------------------------------------------------------------------------CAGGTCAGAGTCTCAGAAAATGGT------GAGGAGGAGCAAGTGCCAATGTTTTTGGTAGGCATT
GGAGTACCGCTGATG------TTCAGCTCCACGTTTGAGGTTCCACTGGACAGAGCAACATTCACCAGTCGTCACAGCCTTGACATGAATTTCCTGTCATGTGATGAAAGTGTTGCAGACCTGCTT------------GGTTTCACGCCTGCAGAGATTGTCGGCAAGTCTTGGTACCAT
TTCCAACATGCTTGTGACCTGGACACTGCACTAACATGCCACAAGACATTGCTCACCAAGGGACAGTCAGTAAGCAAGTACTACCGCTTCTTGGTGCGCAATGGAGGCTGGGTGTGGCTACAGACCAAAGCCAATATAGTTTACGACAGCAAAACATGCCAGCCACAATTT---------
---------GTGCTGTGCACAAATTACATCATC---ATGAGAACGGACAAGCAGGATTACATTCTGTCCTCAGAGCAATTGAAC------------------------------------------------------------------------------------------------
------------------------------------------------------------------------------------------------------------------------------------------------------------------------------------
------------------------------------------------------------------------------------------------------------------------------------------------------------------------------------
------------------------------------------------------------------------------------------------------------------------------------------------------------------------------------
---------------------------CCAGTGCCTGCTCCACTGGGACTGGACTTAGTGGTGAAAAAAGAAAATGTGAAAGGCAGG------GGGACAAGGAGAAAACACTCCATTGTGTTAGAAGAACGCACTAAGCTGCTCAAGGCCACCGCACATGAACAGCGTCCCAGTGGAGAT
ATC---GTTCCAAAGAAGGAGACCAACCTTGACGCATGCTGTTTGAGGGCGCCATCAAAATCCATTGCTAAGAAGTCTTGTCAGTGTCTGGAGGATGTTGAC---TGCGAGCACATGAATTTTCAAGACTGCCTGCCTGTAGCATGGGACACC---------------------------
---------------------------------------------------------------------------------AATGAAGAAGTTATC------------------------------------------------------------------------------------
---------------------------------------------------------ACACAACAGCAAAAATATGAAAACATGCTGCACAGCCATTATGGCCTCATC------------------------------------------------------------------------
---------------------------------------GACTCTTCTCAGCCCTCTACTCCAGGAGGCAGCACCACT---------------------------GATAACAGAACACCGTACATTCCTTCA------------------------------------------------
CCAAGTGAC---------------------------------------------------------------------------------------GACCAAAAGATTAGTGCAGACAAAGAGAAAGAGGCGCAAGAGGAAGAAGAA---------------------------AACTTT
GATGAGCGTGCACCATTCATTCCTTTGTCAATAGTCGACTCAGGA---------TTGGACTGCGACGACGACTTACTAGTTGAAATTCCTTTCATT------------------------------------------------------------------------------------
------------------------------------------------------------------------------------------------------------------------------------------------------------------------------------
------------GATTCACCAATGACACCA------------------------TCGTCATGGCTGCTTAATGCAGAGGAGAGCATTCCTTCTCCAGGAAGT------------------------------------------------------------------------------
------------------------------------------------------------------------------------------------------------------------------------------------------------------------------------
------------------------------------------------------------------------------------------------------------------------------------------------------------------------------------
------------------------------------------------------------------------------------------------------------------------------------------------------------------------------------
------------------------------------------------------------------------------------------------------------------------------------------------------------------------------------
------------------------------GTATCTATGACACCACCACCAACAGGCAGACCCACTGTTCCTTACACCCGCCCA------------------CCAAGTTTCTCCAACTCGTCTTCACCAGTCACATCA------------------------------------------
------------------------------------------------------------------------------------------------------------------------------------------------------------------------------------
---------------------------------------------------------------------------------------------CGGAAAGGCATACCCACAGCTGTGAAACGAAATGGTTATGTGACAAAT------GAAGTCGTGTCCAAAGGGAAGGCATTCTTTCCA
AGCCTC------ACATCGTGGGAAGCCGAGCTCAAT---GCTCCAGTTCAGAAT------------ACGCTTCTTCAGGGGGAGGAACTCCTAAGAGCT---------------CTTGAATGTGGAGATTTTTTG------------------------------------
>XM_022941810.1:317-2383|Stylophora pistillata|HIF1A
------------------------------------------------------------------------------------------------------------------------------------------------------------------------------------
------------------------------------------------------------------------------------------------------------------------------------------------------------ATGGCGAGCAAGGCAGTAAAGACT
------------------------------------------------------AGTGAGAATCAGAAGAAGAGAAGATCACGTGATGCAGCTCGATCCAGGAGAGGACAGCAGAATGATGAGTTTGTGGAGCTTGCCAATCAGCTGCCA---TTGCCTGCAGGACTGTCATCGCAGCTT
GACAGATTGTGCATCATGCGGCTGGTCAACAGCTACATTAAAATGAAAAACCTTCTTCAATCTCTGGTGTCCCAAGACACAAAGAAGATTGTCTCTCTTAATGTAGCAGATACCATGGTA------------------TACGACAAGGCGTCACTGGAGGCACTAGATGGGTTCGTCTTT
GTTGTAACACCAGATGGCCAGTGCATTTATGTGTCAGATAACATAACCCATTATATGGGACTCACACAGATTGAAGTAACTGGTAACAGTTTCTACAAATATATCCATCCCTGCGATCATGAAGAACTGTCCAATCAGCTTGGAGGA---------------CAGATTCCACTGGAAGAC
ATGGAAATCTTTGATGGCCTGTTCTGCTCTGATTCTGTCTTTATGATGAGCAACCACCTGAAGGGCGGATCAAAAAAATCCATCCATGAGAACCCACACAAG------------TCATTCTTCTTGCGCATAAAAAGCACATTGACGAGCAGAGGAAAG---AATGTTAACCTTCGAGCC
TCAACCTACAGAGTCGTCCACTGCACTGGTTGCATGAAAATG------------------------------------------------------------------------TCTGTGAAAGTGTCAGACTCAGGA------GAAGAAGAAAAGGTTCCATTATTCATGGTCGCCATT
GGAGTACCACTTATG------TTCACATCCACTTTTGAAGTTCCGCTGGACAGAGCCACATTTACCAGTCGTCACAGCCTTGACATGAAATTCCTTTCATGTGATGACAGTGTATCAGACCTCCTT------------GGTTTCACACCAGCAGAGATTGTTGGCAAGTCTTGGTATCAC
TTCCAACATGCATGTGACTTGGACACAGCATTAGCATGTCACAAGACATTGCTGACCAAGGGGCAGTCTGTGAGCAAATACTACCGATTCTTGGTTCGTAATGGAGGATGGGTGTGGCTTCAGACCAAGGCCAACATTGTTTATGACAGTAAGACATGCCAGCCGCAGTTT---------
---------GTCCTCTGCACAAATTACATCATC---ATGAGAGTTGATGAGAAGGATTTTGTACTGTCCACTGAACAACTCAAC------------------------------------------------------------------------------------------------
------------------------------------------------------------------------------------------------------------------------------------------------------------------------------------
------------------------------------------------------------------------------------------------------------------------------------------------------------------------------------
------------------------------------------------------------------------------------------------------------------------------------------------------------------------------------
---------------------------CCCATTCCTGCTCCTCTGGGTCTGGACCTTGTGGTGAAAAAAGAAAATGAAAAGGGAAGGGGAAGGGGAACTAGGAGAAAACATTCCATTGTGCTGGAGGAACGTACCAAGGTGCTGAAGGCAACAGCTAATGAACAGCGTCCAAGTGCAGAC
ATC---AAACCAAAGAAGGAGAGCAACCTAAAATCCTGCTGTATGAAGACACTCCCAAAACAGGCAGCAAAGAAATCCTGTCAGTGTCTTGAGGATGTTGAC---TGTGAGCATATTAATTTTCAGGAGTGCATTCCAGTGGCATGGGACACC---------------------------
---------------------------------------------------------------------------------AATGATGACCTCATT------------------------------------------------------------------------------------
---------------------------------------------------------GAGCAACAAAAGGAATATGAAGAGCTGCTGCAAACACACTATGGTGTTACT------------------------------------------------------------------------
------------------------------------GATGACTTTCCCAGTCCCACCCAGTCAGAAAACAGCACTGCT---------------------------GAAAATAGAGTCCCCTACATTCCTTCT------------------------------------------------
CCAAGTAAC---------------------------------------------------------------------------------------------GACCAAAACATTGACAAAGGGAAGGTAGCTAATGAGGAGGAAGAA---------------------------AATTTT
GATGAACGTGCTCCATTTATTCCACTTTCTATCATGGACTCAGAG---------CTGGATTGTGATGATCATTTAATAGTTGAGATTCCTTTCCTT------------------------------------------------------------------------------------
------------------------------------------------------------------------------------------------------------------------------------------------------------------------------------
------------GATTCACCAATGATACCATCA------------------CCCTCATCATGGCTACTAAATGCTGACGAAAGCATTCCATCTCCAGGAAGT------------------------------------------------------------------------------
------------------------------------------------------------------------------------------------------------------------------------------------------------------------------------
------------------------------------------------------------------------------------------------------------------------------------------------------------------------------------
------------------------------------------------------------------------------------------------------------------------------------------------------------------------------------
------------------------------------------------------------------------------------------------------------------------------------------------------------------------------------
------------------------------TCTGGTATGCTGCCTCCAGCCAACCCTCCACCC---------TACAACTGTCGC------------------CCTAGTCTGTCAAACTCAAGCTCACCTGTGTTAAAC------------------------------------------
------------------------------------------------------------------------------------------------------------------------------------------------------------------------------------
---------------------------------------------------------------------------------------------AGAAAGGAGATCCCTATGGCTGTTAAACGCAATGGGTATGTGACAAAC------GAGACAGCTTACAAAGGGAAAGCACTGTTTCCA
AACATC------AGTCCCTGGGAGGCTGAAGTGAAT---GCACCAGTTCAGAATATT---------AATCTTTTGCAAGGTGAAGACCTGCTTGAAGCG---------------CTTGAATGTGGCGACTTCTTG------------------------------------
>JQ844128.1|Trichoplax adhaerens|HIF1A
------------------------------------------------------------------------------------------------------------------------------------------------------------------------------------
---------------------------------------------------------------------------------------------------------------------------------------------------------------------ATGATTAATAGACGC
AAAGGAAATGCAAGTCATAACGCCAAAGCTGCATTC------------------AAACAACAAGTTAGAAGAGAAAAGTCGCGAGATGCCGCCAGATCGAGGCGAGAAAAGGAATCAAATGAAATCACGGCTTTAGCGCAGAGTCTCCCT---TTGCCTTTTGCTACTGTTTCAAAACTG
GATAAGAGTTCGGTAATTCGTTTGGCTACAGGCTATATGTTATGCAGAGAGTTGGCCAAA---TTTGGTTTAAGCAAAGCAGACTTACCGCATGGCTTAAAAAACGCA------------------------------TATGATGGGGTTGCTTTAGAAGCTCTTAATGGTTTCGTCTTT
GTTGTAACGCCGGGTGGAAAGATTATCTACATTTCAGACAATGTTGTCTCTTATTTAGGATTATCTGCGGTTGATCTTTGTGGTCTTAGTATCTATGATTATCTACACACTGCGGATGCTCAAGAATTTAGCAACAACATTCGTAGTGGTTGTACTGATCTTAGG---------------
------------------------------------------------------------AGTACATACTGTAAGGATGTAATGAAGAAAGGAAAATGGCAT------------GAGATCTTTATGCGAATGAAGTCAGCGTTTTAT---AAGAATCAG---TCAGTTACTCCGAAATCT
CCTGATTATAAGACTCTTAGGTGCACTGGGCGATGCTGTGTA------------------------------------------------------------CAACTACGTTCATCATCTGATAAAATTTGTAATGACTTAAGAGCAACTGATAATATATCAGCTTGCTTTGTATGCTTT
GCGGAGCCTTTGCCT------AGCTCTATTGCAATGGACGTGCCACCTCAGCAGAAATACTTCAAAACAACATTTACACTTGACTTAAAATTTAACCATTGCGATAACAGAATAACTGACTGGACA------------GGATATGATCCCGTGGACCTATACGGAATGTCTTTATATCAG
CTCTGCGATAGGGGTGATGATCATAGGGCTAAGGAGTTCCATAAAAATTTGATATTGAAGGGACAGTGTGTTCTTACAAACCTGAAAATTTTGGCTAAGTATGGCGGGTGGATCATGATTTACATGAACGCTTCGGTTGTCTGTGATAATGGAGCGCCATCGCCTCAACGT---------
---------ATTGAAGCCGTTAGCTGTGTTATA------GGGACATCAAGTGGAAAGGATATCACGTCATTGGAGCAACGTTGC------------------------------------------------------------------------------------------------
------------------------------------------------------------------------------------------------------------------------------------------------------------------------------------
------------------------------------------------------------------------------------------------------------------------------------------------------------------------------------
------------------------------------------------------------------------------------------------------------------------------------------------------------------------------------
---------------------------------------------------------------------------------------------------------------------------------------------------------------GAAAGTCTTAATAACTGTAGA
ATGTATGCAAGTGAA------------------------------------------------------ACTCAAATGTGCTTTGGAAAAGAT------GAAAATACAGTA------ACTCTTAACGCAAATTCAGAAATTTCTTGTGACGTAAGTGATCGTATC---------------
---------------AGAATCCCGTATGAAGGGGCGGACGTTAAATCTGCTTCGGAAATGGAAGAATCCGACGTGGAATGGTTAGCTGATGTACTTGACTACGATACT------------------------------------------------------------------------
------------------------------------------------------------------------------------------------------------------------------------------------------------------------------------
------------------------------------------------------------------------------------------------------------------------------------------------------------------------------------
TTCTCATCAAATCCAATGCTATGCGATTATAACGCGCAGTCTGAG---------------------------------------------------------TTCTGTAAAGACAAGACTGGCAATCATATTGAGGCAGAACAAGTGGCGGTTCCA---ATTAATGAGAAAGAGGATTAT
GATGATCTTGCACCATTCGTACCTCCTCCAAGCTTCGATAATCGG---------TTGTATGATAAC------------------------------------------------------------------------------------------------------------------
------------------------------------------------------------------------------------------------------------------------------------------------------------------------------------
------------------------------------------------------------------------------------------------------------------------------------------------------------------------------------
------------------------------------------------------------------------------------------------------------------------------------------------------------------------------------
------------------------------------------------------------------------------------------------------------------------------------------------------------------------------------
------------------------------------------------------------------------------------------------------------------------------------------------------------------------------------
------------------------------------------------------------------------------------------------------------------------------------------------------------------------------------
------------------------------------------------------------------------------------------------------------------------------------------------------------------------------------
------------------------------------------------------------------------------------------------------------------------------------------------------------------------------------
---------------------------------------------------------------------------------------------------------------------------------------------------------------------------TTTGTGAGC
ATTTGC------AATGATATACGTACTGAACAGGAATTCATGCCAGATTGCACTTTCCTGCCAGCAAATGAAATTTCTAATGAAGATCTAGTTAAAAGTAATTATGACATCATTACTGATAAACGTTACCTGTTGGTT---------CCA---------------------
