# Supplementary material for: Evolution of metazoan oxygen-sensing involved a conserved divergence of VHL affinity for HIF1α and HIF2α
Source: Nat Commun. 2019 Jul 23;10:3293. doi: 10.1038/s41467-019-11149-1 (PMC6650433; doi:10.1038/s41467-019-11149-1)
Supplement: Supplementary file 4 — Source Data [file 41467_2019_11149_MOESM4_ESM.zip › Figure 3a/Figure 3a - HIF1alpha ODD.txt]

>NM_001530.3:405-2885|Homo sapiens|HIF1A
TGTGTCCTTAAACCGGTTGAATCTTCAGATATGAAAATGACTCAGCTATTCACCAAAGTTGAATCAGAAGATACAAGTAGCCTCTTTGACAAACTTAAGAAGGAACCTGATGCTTTAACTTTGCTGGCCCCAGCCGCTGGAGACACAATCATATCTTTAGATTTTGGCAGCAACGACACAGAAACTGATGACCAGCAACTTGAGGAAGTACCATTATATAATGATGTAATGCTCCCCTCACCCAACGAAAAATTACAGAATATAAATTTGGCAATGTCTCCATTACCCACCGCTGAAACGCCAAAGCCACTTCGAAGTAGTGCTGACCCTGCACTCAATCAAGAAGTTGCATTAAAATTAGAACCAAATCCAGAGTCACTGGAACTTTCTTTTACCATGCCCCAGATTCAGGATCAGACACCTAGTCCTTCCGATGGAAGCACTAGACAAAGTTCACCTGAGCCTAATAGTCCCAGTGAATATTGTTTTTATGTGGATAGTGATATGGTCAATGAATTCAAGTTGGAATTGGTAGAAAAACTTTTTGCTGAAGACACAGAAGCAAAGAACCCATTTTCTACTCAGGACACAGATTTAGACTTGGAGATGTTAGCTCCCTATATCCCAATGGATGATGACTTCCAGTTACGTTCCTTCGATCAGTTGTCACCATTAGAAAGCAGTTCCGCAAGCCCTGAAAGCGCAAGTCCTCAAAGCACA---------------------------------------------------------------------------------------------------------------------------------------------------------------------------------------------------------------------------------------------------------------------------------
>NM_001283896.1:297-2777|Macaca fascicularis|HIF1A
TGTGTCCTTAAACCAGTTGAATCTTCAGATATGAAAATGACTCAGCTATTCACCAAAGTTGAATCAGAAGATACAAGTAGCCTCTTTGACAAACTTAAGAAGGAACCTGATGCTTTAACTTTGCTGGCCCCAGCCGCTGGAGACACAATCATATCTTTAGATTTTGGCAGCAACGACACAGAAACTGATGACCAGCAACTTGAGGAAGTACCATTGTATAATGATGTAATGCTCCCCTCATCCAACGAAAAATTACAGAATATAAATTTGGCAATGTCTCCATTACCCACCTCTGAAACGCCAAAGCCACTTCGAAGTAGTGCTGACCCTGCACTCAATCAAGAAGTTGCATTAAAATTAGAACCAAATCCAGAGTCACTGGAACTTTCTTTTACCATGCCCCAAATTCAGGATCAGCCACCTAGTCCTTCTGATGGAAGCACTAGACAAAGTTCACCTGAGCCTAATAGTCCCAGTGAATATTGTTTTTATGTGGATAGTGATATGGTCAATGAATTCAAGTTGGAATTGGTAGAAAAACTTTTTGCTGAAGACACAGAAGCAAAGAACCCATTTTCCACTCAGGACACAGATTTAGACTTGGAGATGTTAGCTCCCTATATCCCAATGGATGATGACTTCCAGTTACGTTCCTTCGATCAGTTGTCACCATTAGAAAGCAGTTCCGCAAGCCCTGAAAGCGCAAGTCCTCAAAGCACA---------------------------------------------------------------------------------------------------------------------------------------------------------------------------------------------------------------------------------------------------------------------------------
>XM_013357468.2:288-2756|Ictidomys tridecemlineatus|HIF1A
TGTGTCCTCAAACCAGTTGAATCTTCAGATATGAAAATGACTCAGCTCTTCACCAAAGTTGAATCAGAGGATACAAGTAGCCTCTTTGATAAACTTAAGAAGGAACCTGATGCTTTAACTTTGCTGGCCCCAGCTGCTGGAGACACAATCATATCTTTAGATTTTGGCAGCAATGACACAGAAACTGAAGACCAACAACTTGAAGAAGTTCCACTGTATAATGATGTAATGTTCCCCTCATCCAGTGAGAAATTACAAAATATTAATCTGGCCATGTCTCCATTACCTGCCTCTGAAACTCCAAAGCCACTTCGAAGTAGTGCTGACCCAGCACTCAATCAAGAAGTTGCATTAAAATTAGAGCCAAATCCAGAGTCACTGGAACTTTCTTTTACCATGCCCCAGATTCAAGATCAACCAGCCAGTCCTTCTGATGGAAGCACTAGACAGAGTTCACCTGAGCCTAACAGTCCCAGTGAATACTGTTTTGACGTGGATAGTGATATGGTCAATGTATTCAAGTTGGAATTGGTGGAGAAACTTTTTGCTGAAGACACAGAAGCAAAGAATCCATTTTCAACTCAGGACACTGATTTAGACTTGGAGATGTTGGCCCCCTATATCCCAATGGATGATGATTTCCAGTTACGTTCCTTCGATCAGCTGTCACCATTAGAAAGCAGTTCTTCAAGCCCTCAAAGTGTGAGCACA------------------------------------------------------------------------------------------------------------------------------------------------------------------------------------------------------------------------------------------------------------------------------------------
>KC700026.1:16-2487|Capra hircus|HIF1A
TGTGTCCTCAAACCAGTTGAATCTTCAGACATGAAAATGACTCAGCTATTCACCAAAGTTGAATCAGAAGATACAAGCAGTCTCTTTGATAAACTTAAGAAGGAGCCTGATGCTTTAACTTTGCTGGCACCAGCTGCTGGAGACACAATCATATCTTTAGATTTTGGCAGCAATGACACAGAGACTGATGACCAACAACTTGAGGAAGTTCCATTGTATAATGACGTAATGCTCCCCTCATCTAATGAGAAATTGCAGAATATAAATTTGGCAATGTCTCCATTACCTGCCTCTGAAACTCCAAAGCCACTTAGAAGTAGTGCCGGCCCTGCACTCAACCAAGAAGTTGCGTTAAAGTTAGAACCAAATCCAGAGTCACTGGAACTTTCTTTCACCATGCCCCAGATTCAAGATCAGCCAGCTAGTCCTTCTGATGGAAGCACCAGACAAAGTTCACCTGAGCCTAACAGTCCCAGTGAATATTGTTTTGATGTGGATAGTGATATGGTCAATGAATTCAAGTTGGAATTGGTAGAGAAACTTTTTGCTGAAGATACAGAAGCAAAGAATCCATTTTCCACTCAGGACACTGATTTAGACTTGGAGATGTTAGCTCCTTATATCCCAATGGATGATGACTTCCAGTTACGTTCCTTTGATCAGTTGTCACCACTGGAAAACAGTTCTACAAGTCCTCAAAGTGCAAGCACA------------------------------------------------------------------------------------------------------------------------------------------------------------------------------------------------------------------------------------------------------------------------------------------
>KJ619999.1|Delphinapterus leucas|HIF1A
TGTGTCCTCAAACCAGTTGAATCTTCAGACATGAAAATGACTCAGCTATTCACCAAAGTTGAATCAGAAGATACAAGTAGTCTCTTTGATAAACTTAAGAAGGAACCTGATGCTTTAACTTTGCTGGCCCCAGCTGCTGGAGACACAATCATATCTTTAGATTTTGGCAGCAATGACACAGAAACTGATGAACAACAACTTGAGGAAGTTCCATTGTATAATGATGTAATGCTCCCCTCATCCAATGAGAAATTACAGAATATAAATTTGGCAATGTCTCCATTACCTGCCTCTGAAACTCCAAAGCCACTTAGAAGTAGTGCTGACCCTGCACTCAATCAGGAAGTTGCATTAAAGTTAGAACCAAATCCAGAGTCACTGGAACTTTCTTTCACCATGCCCCAGATTCAAGATCAGCCAGCTAGTCCTTCTGATGGAAGCACCAGACAAAGTTCACCTGAGCCTAACAGTCCCAGTGAATATTGTTTTGATGTGGATAGTGATATGGTCAATGAATTCAAGTTGGAATTGGTAGAGAAACTTTTCGCTGAAGACACGGAAGCAAAGAATCCATTTTCCACTCAGGACACTGATTTAGACTTGGAGATGTTAGCTCCTTATATCCCAATGGATGATGACTTCCAGTTACGTTCCTTCGACCAGTTGTCACCATTGGAAAGCAGTTCTACTACTCAAAGTGCGAGCACA---------------------------------------------------------------------------------------------------------------------------------------------------------------------------------------------------------------------------------------------------------------------------------------------
>XM_021651031.1:369-2870|Meriones unguiculatus|HIF1A
TGTGTCCTCAAACCAGTTGAATCTTCAGATATGAAAATAACTCAGCTGTTCACCAAAGTTGAATCAGAGGATACAAGCTGCCTTTTTGATAAGCTTAAGAAAGAACCTGATGCTCTGACTTTGCTGGCCCCGGCTGCTGGGGACACAATCATATCTCTGGATTTTGGCAGTGATGATACAGAAACTGAAGACCAACAACTTGAAGATGTTCCGTTATATAATGATGTAATGTTCCCCTCTTCTAATGAAAAAATAACAGATATAAATCTGGCAATGTCTCCATTACCTGCCTCTGAAACTCCAAAGCCTCTTCGAAGTAGTGCTGACCCTGCACTGAACCGAGTAGTCGCACTAAAATTAGAGCCAAGTCCAGAATCCTTGGAACTTTCTTTTACCATGCCCCAGATTCAAGACCAGCCAGCAAGTCCTTCAGATGGGAGCACAAGACAGAGCTCACCAGAGCCTAACAGCCCCAGTGAATATTGCTTTGATGTGGACAGCGATATGGTCAATGTATTCAAGTTGGAACTGGTGGAAAAACTATTTGCTGAAGACACAGAAGCAAAGAATCCATTTTCAACTCAGGACACTGATTTAGACTTGGAGATGCTGGCCCCCTATATCCCAATGGATGATGATTTCCAGTTACGTTCCTTTGATCAGCTGTCACCCTTAGAGAGCAGTTCTTCAAGCCCTCAGAGTGTGAACACA------------------------------------------------------------------------------------------------------------------------------------------------------------------------------------------------------------------------------------------------------------------------------------------
>AF003695.1:258-2768|Mus musculus|HIF1A
TCTGTGCTCAAACCAGTTGAATCTTCAGATATGAAGATGACTCAGCTGTTCACCAAAGTTGAATCAGAGGATACAAGCTGCCTTTTTGATAAGCTTAAGAAGGAGCCTGATGCTCTCACTCTGCTGGCTCCAGCTGCCGGCGACACCATCATCTCTCTGGATTTTGGCAGCGATGACACAGAAACTGAAGATCAACAACTTGAAGATGTTCCATTATATAATGATGTAATGTTTCCCTCTTCTAATGAAAAATTAAATATAAACCTGGCAATGTCTCCTTTACCTTCATCGGAAACTCCAAAGCCACTTCGAAGTAGTGCTGATCCTGCACTGAATCAAGAGGTTGCATTAAAATTAGAATCAAGTCCAGAGTCACTGGGACTTTCTTTTACCATGCCCCAGATTCAAGATCAGCCAGCAAGTCCTTCTGATGGAAGCACTAGACAAAGTTCACCTGAGAGACTTCTTCAGGAAAACGTAAACACTCCTAACTTTTCCCAGCCTAACAGTCCCAGTGAATATTGCTTTGATGTGGATAGCGATATGGTCAATGTATTCAAGTTGGAACTGGTGGAAAAACTGTTTGCTGAAGACACAGAGGCAAAGAATCCATTTTCAACTCAGGACACTGATTTAGATTTGGAGATGCTGGCTCCCTATATCCCAATGGATGATGATTTCCAGTTACGTTCCTTTGATCAGTTGTCACCATTAGAGAGCAATTCTCCAAGCCCTCCAAGTATGAGCACA---------------------------------------------------------------------------------------------------------------------------------------------------------------------------------------------------------------------------------------------------
>NM_204297.1:42-2477|Gallus gallus|HIF1A
TGTATGCTGAAACCAGTGGAGTCTCCTGAAATGAAAATGACCAAAATATTCAGCAAAGATGACTGGGATGATACCAACAGCCTTTTTGAAAAACTTAAGCAGGAACCAGATGCTTTAACTGTGCTGGCTCCAGCTGCTGGAGACACAATCATCTCCCTAGATTTCAGCAGCAATGAGTCTGATGAACAACAATGTGATGAAGTCCCTTTGTATAACGATGTAATGCTCCCCTCATCCAGTGAGAAATTGCAGAATATAAATATAGCAATGTCCCCTCTACCTGCCTCTGAAACTACAAAGCCACTTCGTAGCAATGCCGATCCTGCACTCAATAGAGAAGTTGTATCAAAGCTGGAGCCAAACACAGAGACACTTGAACTTTCTTTTACCATGCCTCAGGTACAAGAGCAACCAACCAGCCCTTCTGATGCAAGTACCAGCCAAAGTTCACCTGAGCCCAGTAGTCCCAATGACTATTGCTTTGATGTGGATAATGACATGGCTAATGAATTCAAACTGGAATTAGTGGAGAAGCTCTTTGCAATAGATACAGAAGCAAAAAATCCATTCTCCACTCAGGAGACTGATTTAGACTTGGAAATGTTGGCTCCTTACATCCCAATGGATGATGATTTCCAGCTACGCTCCTTTGATCAACTATCTCCACTGGAAAGCAGTTCTTCTGGCTCTCAAAATGCAGCCACC------------------------------------------------------------------------------------------------------------------------------------------------------------------------------------------------------------------------------------------------------------------------------------------------
>XM_005029943.3:171-2681|Anas platyrhynchos|HIF1A
TGTATGCTGAAACCAGTGGAGTCTCCAGATATGAAAATGACCAAAATATTCAACAAAGATGACCTGGATGATACCAACAACCTTTTTGAAAAACTTAAACAGGAACCAGATGCTTTAACTGTGCTGGCTCCAGCTGCTGGAGACACAATTATCTCTCTAGATTTCAGCAGTAATGAGTCTGATGAACAACGTGATGAAGTTCCTTTGTATAACGATGTAATGCTCCCCTCATCCAGTGAGAAATTGCAGAATATAAATATGGCAATGTCCCCACTACCTGCCTCTGAAACTACAAAGCCACTTCGTAGCAATGCTGATCCTGCACTCAATAGAGAAGTTGTATCAAAGCTGGAGCCAAACACAGAGACACTCGAACTTTCTTTTACCATGCCTCAGGTGCAAGAGCAGCCAACCAGCCCTTCTGATGCAAGTACCAGCCAAAGTTCACCTGAGCCCAGTAGTCCCAATGACTATTGCTTTGATGTGGATAATGATATGGCTAATGAGTTCAAACTGGAATTAGTGGAGAAACTCTTTGCGATAGATACAGAAGCAAAAAATCCATTCTCTACTCAGGAAACTGATTTAGACTTGGAGATGTTGGCTCCTTACATCCCGATGGATGATGACTTCCAGCTACGCTCCTTTGATCAGCTATCTCCACTGGAAAGCAGTTCTTCCAGCTCCCAAAACGCAGCCACT---------------------------------------------------------------------------------------------------------------------------------------------------------------------------------------------------------------------------------------------------------------------------------------------------
>KZ506160.1|Limosa lapponica baueri|HIF1A
TGTATGCTGAAACCAGTGGAGTCTCCTGATATGAAAATGACCAAAATATTCAGCAAAGATGACCTGGATGATACAAACAGCCTATTTGAAAAACTTAAACAGGAACCGGATGCTCTAACTGTGCTGGCCCCAGCGGCTGGAGACACAATTATCTCTCTGGATTTCAGCAGTAATGAGTCTGATGAACAACAATGTGATGAAGTTCCTTTGTATAATGATGTAATGCTCCCCTCATCCAGTGAGAAATTGCAGACTATAAATATGGCAATGTCCCCACTACCCGCCTCTGAAACTACAAAGCCACTTCGTAGCAATGCTGATCCTGCACTCAATAGAGAAGTTGTATCAAAGCTGGAGCCAAACACGGAGCCGCTCGAACTTTCTTTTACCATGCCTCAGGTGCAAGAGCAGCCAACCAGTCCTTCTGATGCAAGTACCAGCCAAAGTTCACCCGAGCCCAGTAGTCCCAATGACTACTGCTTTGATGTGGATAATGATATGGCTAATGAATTCAAACTGGAATTAGTGGAGAAACTCTTTGCGATAGATACAGAAGCAAAAAATCCATTCTCTACTCAGGAAACTGATTTAGATTTGGAGATGTTGGCTCCTTACATCCCAATGGATGATGACTTCCAGCTGCGGTCATTCGATCAGCTCTCTCCGCTGGAAAGCAGTTCTTCCGGCTCCCAAAATGCAGCCACC------------------------------------------------------------------------------------------------------------------------------------------------------------------------------------------------------------------------------------------------------------------------------------------------
>XM_023927146.1:1-2466|Cyanistes caeruleus|HIF1A
TGTATGCTGAAACCAGTGGAGTCTCCTGACATGAAAATGACCAAAATATTCAGTAAAGATGACCTGGATGATACCAACAGCTTATTTGAAAAACTTAAACAGGAACCAGATGCTTTAACTGTGCTGGCCCCTGCTGCTGGAGACACAATTATCTCTCTAGATTTCAGCAGTAATGAGTCTGATGAACAACAATGTGATGAAGTTCCTTTGTATAACGATGTAATGCTCCCCTCATCCAGTGAGAAATTGCAGAATATAAATATGGCAATGTCCCCACTACCTGCCTCTGAAACTACAAAGCCACTTCGTAGCAATGCTGATCCTGCACTCAATAGAGAAGTTGTATCAAAGCTGGAGCCAAACACAGAGCCACTCGAACTTTCTTTTACCATACCTCAGGTGCAAGAGCAACCAACCAGCCCTTCTGATGCAAGTACCAGCCAAAGTTCACCTGAGCCCAGTAGTCCCAACGACTACTGCTTTGATGTGGATAATGATATGGCCAGCGAATTCAAACTGGAATTAGTGGAGAAACTCTTTGCCATAGATACAGAAGCAAAAAATCCATTTTCTACTCAGGAAACCGATTTAGATTTAGAGATGCTGGCTCCTTACATCCCGATGGATGACGACTTCCAGCTGCGCTCCTTCGATCAGCTGTCCCCGCTGGAAAGCAGCTCTTCCAGCTCTCCGAGTGCAGGCAGC------------------------------------------------------------------------------------------------------------------------------------------------------------------------------------------------------------------------------------------------------------------------------------------------
>KP696483.1:225-2702|Phrynocephalus erythrurus|HIF1A
TGTATGTTGAAACCGGTGGATTCTCCAGAAATGGGAGTGATCAAAGTACTTGACAAGAATCAACTGGAAGATAGCAACAGTCTCTTTGAGAAACTGAAGAAGGAACCGGATGCGTTGACCTACCTTGCCCCTGCAGCTGGAGACACCATAATAGCATTAGATTTCGGCAGTGATGAGACTGATGAGCAACAGTTTGATGACGTTCCTTTGTATAATGATGTAATGCTCCCCTCATCCAGTGAGAAATTGCAAAGTATAAATCTGGCAATGTCCCCATTACCTGCTTCTGAAGCGACGAAGCCGCTCCGTAGCAATGCTGACCCAGCACTCAATAGAGAGGTGGTATCCAAGCTGGAGCCCAGCACGGAGCCCTTAGATCTCGCTTTCTCCATCCGTCGCACACAAGACCAGCCGGCCACTCCTTCCGACAGAAGCACCAGCCAGAGCTCGCCGGAGCCGAATAGTCCTCCCAATGATTATTGCTTTGATGTGGATAATGAGATGGCCAGCGAGTTCAAGTTGGAGCTTGTAGAAAAGCTTTTTGCAATTGACCCAGAATCGAAAAACCCCTTCTCGATGCAGGAAACCGATTTAGATTTGGAAATGCTGGCTCCCTACATCCCTATGGATGATGACTTCCAGTTACGCTCCTTCGACCAGATTTCTCCGCTGGAGACCAGTTCCCCTTCCAGCGGGGCCAAAAGTTCCACCGGG---------------------------------------------------------------------------------------------------------------------------------------------------------------------------------------------------------------------------------------------------------------------------------------
>KP696482.1:203-2680|Phrynocephalus przewalskii|HIF1A
TGTATGTTGAAACCGGTGGATTCTCCAGAAATGGGAGTGATCAAAGTACTTGACAAGAATCAACTGGAAGATAGCAACAGTCTTTTTGAGAAGCTGAAGAAGGAACCGGATGCGTTGACCTACCTTGCCCCTGCAGCTGGAGACACCATAATAGCATTAGATTTCGGCAGTGATGAGACTGATGAGCAACAGTTTGATGACGTTCCTTTGTATAATGATGTAATGCTCCCCTCATCCAGTGAGAAATTGCAAAGTATAAATCTGGCAATGTCCCCATTACCTGCTTCTGAAGCGACGAAGCCGCTCCGTAGCAATGCCGACCCAGCCCTCAATAGAGAGGTGGTATCCAAGCTGGAGCCCAGCACGGAGCCCTTGGATCTCGCTTTCTCCATCCGTCGGGCACAAGACCAGCCGGCCACTCCTTCCGACAGAAGCACCAGCCAAAGCTCGCCCGAGCCAAATAGTCCTCCCAATGACTATTGCTTTGATGTGGATAATGAGATGGCCAGCGAGTTCAAGTTGGAGCTTGTCGAAAAGCTTTTTGCCATTGACCCGGAATCGAAAAACCCCTTCTCGATGCAGGAAACCGATTTAGATTTGGAAATGCTGGCACCCTACATCCCTATGGATGATGACTTCCAGTTACGCTCCTTCGACCAGATTTCTCCGCTGGAGACCAGTTCCCCTTCCAGTGGGGCCAAAAGTTCCACCGGG---------------------------------------------------------------------------------------------------------------------------------------------------------------------------------------------------------------------------------------------------------------------------------------
>XM_020813439.1:317-2785|Pogona vitticeps|HIF1A
TGTATGTTGAAACCGGTGGATTCTCCTGAAATGGGAGTGATCAAAGTGCTTGACAAGACTGAGGTGGAAGATAGCAACAGCCTCTTCGAGAAGCTGAAGAAGGAGCCAGATGCATTAACCTACCTTGCCCCTGCAGCTGGTGACACCATAATAGCATTAGATTTCGGCAGTGATGAGACTGATGAGCAACAGTTTGATGACGTTCCTTTGTATAATGATGTAATGCTCCCCTCATCCAGTGAGAAATTGCAAAGTATAAATCTGGCAATGTCCCCACTACCTGCTTCAGAAGCAACAAAGCCGCTCCGTAGCAATGCTGACCCAGCACTCAATAGAGAGGTGGTATCCAAGCTGGAGCCCAGCACGGAGCCCTTAGATCTTGCTTTCTCTATCCGTCGGACACAAGACCAGCCGGCCACTCCTTCCGACAGAAGTACCAGCCAAAGCTCGCCTGAGCCGAATAGTCCTCCCAGTGACTATTGCTTTGATGTGGATAATGAGATGGCCAGCGAGTTCAAGTTGGAGCTTGTAGAAAAGCTCTTTGCAATAGACCCAGAGTTGAAAAACCCTTTCTCGATGCAGGAAACGGATTTAGATTTGGAAATGCTGGCGCCGTACATCCCTATGGATGATGATTTCCAGTTACGCTCCTTTGACCAGCTTTCTCCACTGGAGACCAATTCTCCCTCCACTGGGGCCAAAGGTTCCAGTGGG---------------------------------------------------------------------------------------------------------------------------------------------------------------------------------------------------------------------------------------------------------------------------------------
>AZIM01002394.1|Ophiophagus hannah|HIF1A
CGTATGTTGAAACCAGTGGATTCTCCTGAGATGGGAATGATGAAAGTACTCAACAAGAGTGATGTGGAAGATAGCAGCAGCCTCTTTGAGAAACTTAAGAAGGAACCTGATGCATTAGCCTATCTTGCTCCTGCTGCTGGAGATACTATAATAGCATTAGATTTTGACAACGATGAGCCAGATGAACAACCATCTGATGACGTTCCTTTATATAATGATGTAATGCTCCCCTCATCCAGTGAGAAACTGCAGAATATAAATTTGGCAATGTCCCCACTATCTGCTTCTGAAACAGCAAAGACCCTCTGTAGCAGTGCTGATCCAGCACTCAATAGAGAGGTGGTGGCCAAACTGGAGCCCAGCACGGAGCCCTTAGATCTTACTTTCTCCAGCCGACGGACCCAAGATCAACCAGCTACTCCTTCTGATGGAAGCACTAGCCAAAGCTCACCTGAGCCTAATAGTCCTCCTAATGATTATTGCTTCAGCATGGATAATGAGATATCAAGTGAATTCAAGCTGGAATTGGTGGAAAAGCTCTTTGCAATAGACCCAGAATCGAAAAATCCATTTTCAATGCAGGAAACAGATTTAGATTTGGAAATGTTAGCACCTTATATCCCCATGGACGATGATTTCCAGTTGCGCACCTTCGACCAGCTTTCTCCACTGGAGGGCAATACTGCAAGTCCTTCTTCTAGCGTGACTCCT------------------------------------------------------------------------------------------------------------------------------------------------------------------------------------------------------------------------------------------------------------------------------------------
>XM_005986412.2:94-2520|Latimeria chalumnae|HIF1A
AAAACAGTGGAGTCTGTTGAGTCACCAGACGCTAAGATAACTCAGCTTTTCAGCAAGATCAAACCAGCAGAAGATTCCAACAGCCTCTTTGACCAGCTGAAGGAAGAACCAGAAGCATTGACTTTGTTGGCACCTGCTGCTGGAGACACTATCATCTCACTGGATTTCAGCAAATCTGACTCTGAGGTTCAGCAGTTTGATGAAGTTCCATTGTATAATGATGTAATGCTGCCGTCATCCAGTGAAAATCTGCAAAATTTAGAGATGTCTCCGCTTCCTGCTTCTGAAACTACCGAGGCACTGTGTAGTAGTACGGATCCAGCCCTAAACATGGAAGTTGTGACAAAATTAGAGCCAACCCCAGAGCCACTGGACCTGTCGTTTTCTGTTCCTCAGACACAAGACAGACCGAGCACCCCCTCTGAACACCACACTAGCCAAAGTACACCACAGCCAAAGAGCCCACCTGACTACTGCTTTGAGGTTGACGACGATATTGTCAGTGAGTTCAAGCTGGATCTGGTTGAGAAACTTTTTGCCATTGACACAGAACCAAAGAGCTTTTTCTCTACTCAGGAGGCTGAAGAGCTGGACTTAGAGATGTTGGCTCCTTACATCCCAATGGATGACGATTTCCAGTTACGTTCATTCGACCAACTCTCTCCTCTGCAGAGTGGCTCTGAAAGCCCACAAAACGTGGGCAGTGTG---------------------------------------------------------------------------------------------------------------------------------------------------------------------------------------------------------------------------------------------------------------------------------------------
>DQ529235.1:46-2448|Xenopus laevis|HIF1A
TGTGTTTTGATTCCAGCGGAATCCCAAGAGATGAAGATGCCAGAAATCTTCACAGACCTGAGCGAGGAGAACAATGACGAGTGCTTGTTTGATAAACTGAAGCAGGAGCCGGAATCTCTTACAGCTCTTGCGCCCGATGCTGGGGATGACATTATTCCACTGGATTTCAGTTCAGGTGATTCTGACAAGCCATATGAAGATGTTCCACTTTACAATGATGTAATGCTTCACTCTACCAGTAAGAAACTGGAAAGTACACCAGTCACTCCTCTCCCAGCCTCAGAAATGCTAAAGCCTTTGCGGAGCAATGTTGACCCTGCACTTAACCGGGAAGTTGTGATAAAGATGGAATCAAATCCAGAACAACTTGAGCTGGCGTTCACCATTCCACAACTATCCAAGCCAGGCAGCCCTTCGGATATCGGTTCCAGTCAGAGCTCAACAGAGCCTAGTTCACCTCCAGAATATTGCTTCAATGTCGACGGTGAAATTGCAAGTGAGTTCAAGCTGGATTTGGTGGAAAAATTGTTTGCAATAGATACAGAAGTAAAAGCACCTTTTACTACCCAGGAAACCGATTTAGACTTGGAGATGTTGGCACCATATATTCCTATGGATGATGATTTCCAGTTGCGAACCTTTGACCAACTTTCATCTTTGGAATGTGATTCATCAAATCCGCAAACCTTCCAGAGCATG------------------------------------------------------------------------------------------------------------------------------------------------------------------------------------------------------------------------------------------------------------------------------------------------------
>EU262663.1|Rana temporaria|HIF1A
TCCACTTTGGTGTCTTCAGAACCCGCTGAATCAAAGATGCCTCAGTTCTTCACCAAACTGGCTGACGAGGAGGAGGACGACGCCAACGTTTTGTATGAGCAACTAAAAAAGAAGGCGCCTGAGTTTCTTAATGTTCTGGCACCTGATGCTGGAGATGAGATCATACCCTTGGACTTCAGCTCTAGTGATTCAGAGTCGCAGTATGACGATGCCCCATTGTATAATGACGTCATGCTACACTCAACCAGTAAGCCTCCTGAAAACATCCTGGTGTCTCCACTTCCAGTGCCAGAGAAGCCAAAGTCTGTGCCTCTGCGTAGCAATGCCGACCCTGCGCTGAACAAGGAGGTAGTGATCAAGATGGAGTGTAGCTCAGAACAGCTGGGGCTGGCTTTTACCATTCCACAGCTCTCCAAGCCATCTAGTCCATCAGAAATCAGCAGCAACCAGAGCTCAACAGAGCCTGGCACTCCTGCAGAATATTGTTTTGATGAGGATATAAACGTTGCCCCAGAATTTAAGATGGACTTGGTAGAGAAACTTTTTGCCATGGACACAGAAGCAAAGGCTCCATTCTCTACACAGGAAACAGACTTGGACCTGGAGATGTTGGCTCCATATATCCCAATGGATGATGACTTCCAGCTAAGAAGCTTTGATCAGCTTTCCTCAATGGAGACTGATTCCGCTCCTATTCAGTCCCTGGGAAGCATG---------------------------------------------------------------------------------------------------------------------------------------------------------------------------------------------------------------------------------------------------------------------------------------
>JQ031040.1|Protopterus annectens|HIF1A
AGTCTAATGAAATCTGTTCCTGCACTCGATGCAGACAAGACTAAGCATTTGTCTACAGAAAACCCTGGTCACTTGTTTGAGAAGCTGAAAGAAGAACCTGAAGCTCTTACACTTCTTGCACCTGCTCCTGGAGATACCATCATTCCTTTGGATTTTAATAACACTGATACAGATGCACAGAGCCTTGACAGTGTTGCACTCTATGATGATGTTATGCTTTCATCAGATGAAAAAGTTCACTCTAGCATGGATAAGTCTCCACTGCCTGCATCAGAAGCAGCAAAACCACTGCAAAGTGATACAGACCCAGCACTTAATATGGAAGTAGTAACAAAGTTGGAACTGCCTCCTGAACCACTAGGGCTCTCCTTTACTGTAGCTCAAACACAGAAGCAACCAAACAGTCCTTCTGACCCCAGCGCTAGTCAGAACTCAACAGAGCCAAGCAGTCCCTCGGACTACTGTTTCAGAGTAGAGAGTGATATTGACAATGAATTTAAACTTGATTTGGTGGAGAAACTTTTTGCTGTTGACACAGAGGCAAAGAATCCATTCTCTGCACAGGTTGAAGGTTTGGACCTAGAGATGCTGGCTCCTTACATTTCAATGGATGATGACTACCAGTTACGCTCTTTTGATCAGCTTCCTCCTCTTGAAAGTGACTCTGTTGATGAAAATATGGCAGGCAGTGTA------------------------------------------------------------------------------------------------------------------------------------------------------------------------------------------------------------------------------------------------------------------------------------------------------------
>EF100701.1|Acipenser gueldenstaedtii|HIF1A
AACGTATTAAAACCAGTCGAGTCTCCAGATGCAGACATTACAAAGCTCTTAATGCAGGTTGATCCAGAGGAGAATACAAACAGCCTGTTTGAGAAACTGAAAGAAGAACCAGAGGCCTTGACACTGCTTGCCCCAGCTGCAGGAGACACCATCATTTCTTTGGATTTCAGCAAATCAGATAATTCAGAGATAAAGAAGCTTGAGGAGGTTCCATTGTACAATGATGTCATGCTGCCTTCATCCAGTGAGAAGATGCTGATGTCCCCTCTCCCACCCACAGAAGTGGTGAAGCCATTGCTTAGCAGTCATGACCCAGTTTTGAATGTGGAAGTAGTCACAAAGCTGGAGTCCAGCGCAGAGCCACTGGGAATTTCATTTACCATTCCTCAAACACCAGACTTACCTTTACCAAGTGCAACCCAGAGTTTGCCAGAGCCAAGCAGTCCCAGTGATTACTGCTTTAAAGTTGAAACTGATTTTTCCGGTGAGTTTAAGATGGATCTGGTTGAGAAACTCTTTGCCATTGATACTGAAGCTAGGACCCCCTTTACTACACAGGTTGCAGATGACTTTGATTTGGAAATGTTGGCTCCTTATATCCCAATGGATGATGACTTCCAGTTACGCACACTGGACCAACTGTCTTCTATAGAGCCCATCTCTGCAAGCCCTCCTGACATCTTTCATAAAGCTCAGACA------------------------------------------------------------------------------------------------------------------------------------------------------------------------------------------------------------------------------------------------------------------------------------------------------
>EU262662.1|Mustelus canis|HIF1A
TGTGCACCTGTATCTGATGAGAAGTCTGAGGAACCTAGTAAGAGCCCTGTTTCGTCCACAAACAACAAGGCGGACAATCTTTTTGACAAACTGAAAGAGGAGCCAGAAGCTTTGACTCAGCTTGCACCAGCTGCCGGCGATACGGTTGTCTCACTGGATTTCAGCCCCTCAGAAATGCAGCCGTTTAAAGAGGTGCCTCTCTACAATGATGTCATGTTGCCCTCCTCCACGAACCAGAAGACGGTAGACATGGCACTGTCACCCTTGCCTCCCACTGACTCAAAAAAGGCACTGTGCAATAGCACAGATCCAGCCTTGAATTTGGAATCCATCATCAAGCTTGAAACAAACCAAGAGTCGCTGGAATTTTCATTTACCATTCCACAAATGAATGAGCAGCCAAGCAGCTCTTCCTGTCCCTGCACCAGTCAGAATTCACCACAACCAAGCAGCCCTTCAGATTACTGCTTTAATGTGGATGCAGACATTTCCAATGAGTTCAAACTGGATATAGTGGAAAAGCTCTTTGCAATTGACCCGGAGGCCAAACACCCATTCTCTGTTCAGGACATTAATGACTTGGATTTAGAGATGTTGGCTCCTTACATCCCAATGGATGATGACTTTCAGCTTCGATCACTGGACCAGACTTCACCACTTGCTGATTCTCAAACCACGTCTACCAAAACACCGAGCTTGAACACTATG---------------------------------------------------------------------------------------------------------------------------------------------------------------------------------------------------------------------------------------------------------------------------------------------
>EU262661.1|Hemiscyllium ocellatum|HIF1A
TGTGTACCTGTCGAGAAACCCGAGGAACCTAGTAAGCATCCTGTTTCATCCACAAAAGAGACCAATAACCTTTTTGACAAACTGAAAGAGGAACCAGAGGCTTTAACTCAACTTGCACCAGCTGCTGGTGATACAGTTGTCTCACTGGATTTCAACCCCTCAGAAATGCAGCAGTTTAATGAGGTCCCACTCTACAATGATGTTATGTTGCCCTCCTCCACAAACCAGAAGACTGTAGACATGGCATTGTCACCTCTGCCTCCCTCTGATGCAAAAAAGCCACTATGCAGTAGCACAGACCCAGCCTTGAATTTGGAATCCATCATCAAGCTTGAAACAAATCAAGAGTCAATGGAATTTTCATTTGCCATTCCACAAATGAATGAGCAGTCCAGCAGCTCTTCCTGTCCTTGCAGCAGTCAGAATTCACCGCAACCAAGCAGCCCTTCAGATTACTGTTTTAATGTGGACACAGACATTTCCAATGAATTCAAACTGGATATAGTGGAAAAGCTTTTTGCAATTGACCCAGAGGCCAAACACCCATTCTCTGTTCAGGACATTGATAACTTGGATCTGGAGATGTTGGCTCCTTACATCCCGATGGATGATGACTTTCAGCTTCGATCACTGGACCAACTTTCACCATTTTCTGATTGTCAAACCACCCCTACCAGTACACCAAACGTGAATGCAATG------------------------------------------------------------------------------------------------------------------------------------------------------------------------------------------------------------------------------------------------------------------------------------------------------
>XM_020515091.1:225-2681|Rhincodon typus|HIF1A
AGTGTATCTGTCGAGAAGCCTGAGGAACCTAGAAAGAACCCTGTTTCATCCACAAATGAAGAAACCAATAATCTTTTTGACAAACTGAAAGAGGAACCAGAGGCTTTGACTCAACTTGCACCAGCTGCAGGTGATACAGTTGTCTCACTGGATTTCAGCCCCTCAGAAATGCAGCAGTTTAATGAGGTCCCACTCTACAATGATGTCATGTTGCCCTCCTCCACAAGCCAGAAAACTGTAGACATGGCACTGTCACCCCTGCCTCCCTCTGATGCAAAAAAGCCACTATGCAGCAGCACAGACCCAGCCTTGAATTTAGAATCTATCATCAAGCTTGAAACAAATCAAGAGTCAATGGAATTTTCATTTACCATTCCACAAATGAATGAGCAGTCAAGCAACTCCTCTTGTCCTTGCACCAGTCAGAATTCACCGCAACCAAGCAGTCCTTCAGATTACTGTTTTAATGTGGACACAGACATTTCCAATGAATTCAAACTGGATATAGTGGAAAAGCTTTTTGCAATTGACCCAGAGGCTAAACACCCATTCTCTGTTCAGGACATTGATAACTTGGATCTGGAGATGTTGGCTCCTTACATCCCGATGGATGATGACTTTCAGCTTCGATCACTGGACCAACTTTCACCACTTTCTGATACTCAAACCACCTCTGCCGATACACCAAGCATGAAACCAATG---------------------------------------------------------------------------------------------------------------------------------------------------------------------------------------------------------------------------------------------------------------------------------------------------
>XM_007903838.1:267-2771|Callorhinchus milii|HIF1A
AGTGTACCTGTAACTGATGAGTCACCTGACACAATTGAGACAACTGGCAAGAGCTATAATTCACCCACAGATCAAGAATCTAATGATCTTTTCAACAAACTGAAGGAGGAGCCTGAAGCTTTGACTCAACTTGCACCAGCTGCAGGCGACACAATTATCTCCTTGGATTTCAGTCCTTCAGATTCAGAAATGCAGCATTTCCCACTCTACAATGATGTCATGTTACCATCCTCAACAGAACAGAAGCCTGTAGAGTTGTCGCCCCTTCCTCCCTCTGACCCCACTAAGTCGCTGTGCAGCACCACGGACCCAGCCTTGAATTTGGAAGCAATTACCAAGCTTGAAACAAACCCAGAGTCACTGGAACTTTCATTTACCATTCCACAAATGAAGGAGCAGCCTAATAGCCCTTCCTGTCCCAGCACCAATCAAAGCTCACCACAACCCAGCAGTCCATCAGAATACTGCTATAATGTTGATACAGACATGTCCAATGTGTTTAAACTGGATATTGTTGAAAAGCTCTTTGCAGTTGACCCAGAGGCCAAAAACCCATTCTCTGTTCAGGATGTTGATGGCTTGGATTTGGAGATGTTGGCTCCATACATCCCAATGGATGATGATTTTCAGCTTCGATCATTGGACCAACTTTCACCCCTCACAGATATTCAAGCCAGCCCACCTCATTCACAGAGTGTAAGCAGTATT---------------------------------------------------------------------------------------------------------------------------------------------------------------------------------------------------------------------------------------------------------------------------------------------
>NM_001310042.1:389-2722|Danio rerio|HIF1A
ACTGAGGAAAAGACCTCTGAATTGGATATTCTCAAGCTCTTCAAGCCAGAAAGCCTCAATTGCTCATTGGAAAGCTCTACACTTTATAATAAGCTGAAAGAGGAGCCAGAGGCCCTCACTGTGTTGGCACCTGCAGCAGGCGACGCCATTATCTCTCTGGACTTCAACAACTCAGATTCTGACATACAGCTGCTGAAGGAGGTGCCCCTCTACAATGATGTCATGCTGCCTTCCAGCAGTGAGAAGCTGCCACTCAGCCTATCTCCTCTCACACCCAGCGACTCCATCCCAGCTCTGACCAAACTAGAGACTGGAGGAGAGGACTTCCCTTTCAGCTCTGCCTCTGATCGTGTGCCAGACCCCACAAACACACCCTCCACATCTGGACTCGGCTCTTCGGGGCCCAACAGCCCCATGGATTACGGTTTCCCAGTGGAACCAGACATCAGTTCTGAATTTAAACTCGACCTGGTTGAGAAACTGTTTGCTATTGATACCGAAGCAAAGACACCTTTTTCCACCCAGCCCATGGAGGATCTCGACCTAGAGATGCTGGCTCCTTACATCCCAATGGATGACGACTTCCAGCTGCGCATCCCATCTCCACTGGATCCGCTCCCATCTGCCACTCACTCTGTGTCAGCCATG---------------------------------------------------------------------------------------------------------------------------------------------------------------------------------------------------------------------------------------------------------------------------------------------------------------------------------------------------------
>EU144225.1|Cyprinus carpio|HIF1A
GAAGATGAGGCCTCTGAGGTGGACATACTCAAACTTTTCAAGCCAGAAAGCCTCAAGTGTCCCATGGAGAGCTCTGATCTTTATGAGAAGCTGAAAGAGAAGCCTGAGGCACTTACTGTGTTGGCGCCTGCTGCAGGAGACACCATCATCTCTCTGGACTTCAACAACTCAGATTCTGACATGCAGCTGCTGAAGGAGGTGCCCCTCTACAATGATGTCATGCTGCCCTCCAGCAGCAAGAAGCTGCCCATCAGTCTGTCTCCTCTGACGCCCAGCGACTCTGCCCCAGTCCTGACCAAACTAGACACCGGAGCGGAGGACTTCCCTTTCAGCTCTGCCTCTGATCGTGGTCCAGACTCCGCAAACACACCTTCCACATCTGGACTGGGCTCCTCGGGGCCAAACAGCCCCATGGATTACTGTTTCCAAGTAGACTCAGACATCAGTTCTGAATTCAAACTGGACCTGGTTGAGAAACTGTTCGCTACTGATACAGAGGCAAAGACCCCTTTTAGCTCCCAGGCCATGGAGGATCTCGACCTAGAGATGCTGGCCCCATACATCCCCATGGATGACGACTTCCAGCTGCATCCCTCTCCGCTGGATCCGCTGCTTCCCTCTGGCCCTCACTCTGTGTCAGCCATG------------------------------------------------------------------------------------------------------------------------------------------------------------------------------------------------------------------------------------------------------------------------------------------------------------------------------------------------------------
>XM_024437278.1:346-2616|Oncorhynchus tshawytscha|HIF1A
CCTGTGCTCCTGAAGGAGGAGAAGAGCCCAGAGCTGGATGTGATCAAGCTGTTCACCCGGGCGGTGGAGACCCAGCCCCTGTCCAGCCTGTATGACCGACTGAAGGAGGAACCAGAGGCCCTCACCCTTCTGGCCCCGGCCGCTGGAGACACCATCATCTCCCTGGACTTCAGCAGCCCCGACTCTGACATCCTGCAGAAGGAGGTGCCTCTCTACAAGGATGTGATGCTGCCCTCCACCAGTGACAAGCTGGCCCTGCCACTCTCTCTGCTGCCCCCCAGTGATCAGCACCTGGTCCCCAACACCTCAGTGGACACCACTGAGGTGTCCACTGGTCCAGACTCCTCCAGCACCCCAGGCAGCCACAGCTTCACTGAGCCTGACAGCCCATTGGACTTCTGTTTCCCAATGGAGTCTGACATCAGTGCTGAGTTTAAACTGGACATGGTGGAAAGACTGTTTGCCATCGACCCAGAGCCAAAGACTCCTTTCACCTTACAGGCCATGGAGGACCTGGACCTGGAGATGTTGGCTCCGTACATCCCCATGGATGATGACTTCCAGCTGCGCACCCTGTCCCCAGAGGATCCTCTGTCTTGTGGCCCAGCCCAACCCCTAGAGTGCTCTTCTGTGCAC---------------------------------------------------------------------------------------------------------------------------------------------------------------------------------------------------------------------------------------------------------------------------------------------------------------------------------------------------------------------
>ENSPMAT00000000148.1|Petromyzon marinus|HIF1A
CGTCTCTTCAAGCCCAACAAAGCGGCGGTGGGACAAGTGGCGAGCGAGGGCACGGATGAGGAGGAAGACATGGCGCTGCTCTACACGCAGCTCAAGAACGAGCCCGACGAGCTGGCACAGCTGGCACCCACGGCCGGCGACGTCGTGGTGCCCCTCGACTTTGGCACGGGCCTGGCGTCGTTCGACGACGTTCCGCTCTACAATGACGTCATGATGGCCGCCTCGCCCGAACCCATGCCGTCCCCGGCGACGCCGACCAAGGCTTTCGCCGAGCTCCCTGCGGCGGTGGTGGCGGTGACGGAGGCCGGCCCCGTGGGCGACCCGTCCCTCACGGCGCCGCAGCATTCGTCCGGTCCTTCGTCGCCCTCCGGCTCCCCGGCAACAGCTCCGTCCACGGCGCCGAACAGCCCCAGTGATTACTACTCGGCCGTTGGGGGTGACCTGAAGGTGGACCTGATTGAGAAGCTGTTTGCCGTTGACTCGGAGATCAAGGAGGTTAGCCGGGTAAAAAGTCTTGATGACATGGACCTGGAGATGCTGGCACCGTACATCCCGATGGATGGCGACGACTACCAGCTGTGCACGCTGAGCCTGCAGGACTCGCTTACGCTGCCG------------------------------------------------------------------------------------------------------------------------------------------------------------------------------------------------------------------------------------------------------------------------------------------------------------------------------------------------------------------------------------------
>KX786251.1:246-3047|Strongylocentrotus purpuratus|HIF1A
AAGGAGAAGGAAGAGACGAGAGATATTGAGATGAATGAAGAAAAGACCTTCACTCCTCCTCGTCATGCCAACATTACCAACGACTTCCCTCTTTATCTGGCTGGCTGCAACTCTTCTCAAGCAGTGGAAGAGAAGCTGGCTTACTTGGCACCTACTGCTGGCGATGTCATGATTGAACTGGATCCCTCAGACAGCCAGAGGATGGACCTTACCAGCGAGTTCAAGGAATTCAATGAATCCGACAGCTTTGTGCCCTTTGACCCCTTTGCACCCCTACCACCCAGCCAAGCCAAGGAGAGTGTCCCTCAGAGCAACAATGAGACTGTCATGAATGTTCAGGATCCTGGTGTTCTGAAGACCCAGTATCTGTGTACCAACAACGATCCTCTGCTTCATGAGAAAAGACCAAACCTGGATACAGAGAAACTCCCTACCAATGATATGGTTGCCAAGCAACAAATTCCATGTGATGAGCTAGCCATGAGGGCACCGTACATTCCTATGGGTGAGGATTTTGACCTTTCAACGGACCCTCTTCTTGGGGATATGGATCCCTTTACTAGCGAGACTTGGATGCCAGTCGACCCTTTTGGGACAGGTTCCATT---------------------------------------------------------------------------------------------------------------------------------------------------------------------------------------------------------------------------------------------------------------------------------------------------------------------------------------------------------------------------------------------------
>XM_022242264.1:264-2936|Acanthaster planci|HIF1A
GAAGCCATGCAGATGAGCACAGAGAAGACCTTCATGCCTCGGCCTGATGGCATGGATGATGATGAATTCCCTCTCTACTTGACGGGATCAAAGAGTAATGTGGTGAACGCAGAGGATTTGACCTACTTGGCCCCGACTGCTGGTAATGCTATGGTCCCCCTAGACTTCCCAAGCCCCCCTGTCCCCATCACCGAGAGTGACCATATTCCCAAACCCGAGATGGATGGCCAGCAGGAGTTTGTGCCGTTTTTCCCATTTGTTCCATTGACCCCCAGTGCCGATGAGAAGCAAACCAGTGACGGGGGAGGCATGACAAACCAGGAATCACCTGCCAGGAAGGTGGTGACACCTGACTTGATTCTCCCTGACAAGAACTCTCCCATGAGCTCGAGTAAAGACCCTCTCATGCTGGACTGCACCACAGAGGCTGGTGGCCAACTTCACGCTGATGACTTGTCAATGCGGGCGCCATACATCTCCATGAGTGATGACTTGGACTTTGGCGGAGACAAACTCATGGTTGACACGCAGCTGGCTGAGACTTGGGAACCTGTGGACCTTTTTGGAAACATGAACAGC------------------------------------------------------------------------------------------------------------------------------------------------------------------------------------------------------------------------------------------------------------------------------------------------------------------------------------------------------------------------------------------------------------------------------
>XM_002733741.3:51-2333|Saccoglossus kowalevskii|HIF1A
GGGTTGCCCAAGTCCAAGCAANCTTCAATATCTGACATGAAATTGAGTACAGAGAAGATATTCTCTCCACATACCACTGACAAGAAAGCTAATTTCTGGAGCTGTTCGGGTGATAACAAACTAAATATGTGGACCGCTGATGCGGAGGACCTGCTGTGTGTTGCGCCTGCTGCCGGTGACACCATGATTCCATTACCGTTCCCTGATGATTTATCTCAAATGAAAAATGGGGTACCAAGTGCCATGGATATGAATATTTACGACGATGTTTTATTTCCGCCAGATCATTCAACGCCAAATTTCACTGGGTTTGATCCATTTACATGTACCCCTGTCACAATAGGGTGCTTCAATAGTGATAAGAAGCAGGAACAGCAGTCTCAACTACAGAAAGAACCTGCAAAACAAACAACAGTGGCGGCGGCGCCAACCACAACAACAGATGAAGCCACAAACAAATGTGTTTTCAGTCAGTATCGTGGTAGTGCATCATTGGCGTCTCCACTCAGTATAAGTCCAGATTTGACTCCAAAGCCAAGCCCGAGTCCTGGAAGTCCAGTTGATTACAAGAACACAGACCAACCAGTTGACTCTGAAATGGTTGATAAAGTTTCGTTGTTATTGTCTGAACCACAAAATGAGCTAGATATATCCACAGAAGAACTCGTAATGCGAGCTCCATATATTCCAATGGTTGGTGAAGATTTCTGTTTGTACAATGGTAAAATAATGAACGACCCTGTATTAAGCAGTGCAGCGTTACCG------------------------------------------------------------------------------------------------------------------------------------------------------------------------------------------------------------------------------------
>XM_013921719.2:216-2819|Limulus polyphemus|HIF1A
AAAGAGTTAGGATCTCCCCAGGAGCCTTTGATCTTCAAAAGTTCTACACAGAATCTGTTCTGTCGTCGTACTGAAGACATGACCAAAGGATTTATAGTATTTTCTGATGAAAACAATGGCTTGACTGAATGCAAGGATGAACCAGAAGATCTTACTCATCTAGCACCCAAAATGGCAGACTTTAGTATTTCAGTGGATTGCAGTCCTTACTCATCGGATATGAATGGAGAAGTCATGATTTTAGAAGACACAAAGTCTTCATCCAAAAAGAGTTTAGCTGTTGAAGTACCATCTGTTTTTAGTGACTGTAACAGTCCTGTTAGTCCTGATCCTTTTTTAAACTACAGAGAAGACTCCTTATACTCCCCACTTTCTGTTGAAACTATGAGTCCTTCTTTAAGCAAGAGCGTAAGTAGCAGTATTTCAGATTTGAGTGGCAGTAAAACATGTAGCTCAATGGTAGATCTTCCTGCTTTGGAAAGTCCTGTGGGGTCTATGTCAAATTTGGATTTGAAACTTGGTGCATCAAAAGTGTTTGCAGAAAGGAAGTCTGATATTCAGGATGAAGAGTTATTTGAAAGAGCACCTTACATCCCCATGAGCACTATAGATGATTGCCCACTTCTGAATCTTTCTGAGAACAAGATGTGTGGA---------------------------------------------------------------------------------------------------------------------------------------------------------------------------------------------------------------------------------------------------------------------------------------------------------------------------------------------------
>KC149963.1:11-2146|Haliotis diversicolor|HIF1A
ACAGCTGAGGACCTCTTGTCCTTCAAGATGGAGCAGAGCACGGACAAGATATTCGGACCCAGGACAAAGGACATGGAGCAGAACTACTTTGTTCCTGAGGAACTCAAGAACAACATTACCCTGGTCAACAATGAGCCTGCCGATCTGTCCTACCTGGCACCTACAGCTGGAGACGGCTGTGTCCAGCTCGGTTTCCCTGTCTACTCCCAGGTTGCTGATTTCGCATGCATGGATAAGGACTTGCCTCCTCCAATGTGTAAGGAGGAGCCTGATCCTGTACCCAGAGACGTTCACCGCAACCAGGAGTTCAACAGCAACAACCCCTCACCTGCCTCTCTGTCACCCAGGATTCAGAGCCCCGATGAGTACCAGACAATAGCCAGCCCCACTGATGTAGATCTAATGGACAAATTCTTCTCAACAATGGACACCACACAGAAGGGAAGCTCTGATAGTGACATGGAGGATGTGGACCTGAACATGAGAGCTCCGTACATCCCCATGAATGCTGACGAGGACTTCAGTCTTGTCCCGCCCAGCACAGACTCGCTCTTCTCACTGCAGAACGAC---------------------------------------------------------------------------------------------------------------------------------------------------------------------------------------------------------------------------------------------------------------------------------------------------------------------------------------------------------------------------------------------------------------------------------------
>HM441076.1:104-2209|Crassostrea virginica|HIF1A
TACAGTCAGCAGGTACCCATGCTGCCTCTGGAGGTCAAACTGAGCACCGAGGACGTGTTTCAGCCTCGCCCCGACAATGTCAAAGTCGACGAGTTCTACTTCCCACCGGGCACCAAGATCCCCTCGATGAAGATTGATGAGAGCGTGGATCTGACTCACCTGGCTCCCACCTCCGGCGACACCTGTGTTCCCTTGATTGGAGATAAGTGCATCCAGTTCTCGGATCAGCCAATGCCTGCCCTCAAAGAAGAGCCGGACATGTTCAGCACGCGGGTCTGCTCCCACCCCACCCAGTCCCCCCTGGCCACTCCCCCTTCTGTGAGCCCGGCCCCCATCAGCCCCATGGACTACACCACGCCCCTCACCCCCAGTGTGGTGGACGCCATGGACAAGTTCTTCTCGGCGGTGGAGACCTACCCCAGAAACGACCAGGCCACTGCAGACCTGGACATGGACATGAGGGCCCCTTACATCCCCATGAACAAAAAGGAGGACTTCAGCCTGCTGCCCCCCACCAGTGACGCCCTGTTCTCCATCAACAGCGAC---------------------------------------------------------------------------------------------------------------------------------------------------------------------------------------------------------------------------------------------------------------------------------------------------------------------------------------------------------------------------------------------------------------------------------------------------------------
>NM_001305337.1:410-2506|Crassostrea gigas|HIF1A
TTTAGCCAGCAAGTTCCCATGCTGCCCCTGGAGGTTAAACTTAGCACTGAGGACGTCTTTAAACCGAGGCCAGACAACGTCAAGGTGGACGAGTTCTACTTCCCACCGGGCGTCAAGATGCCGTCAATGAAGATGGACGAGACCGTTGATCTGACCCACCTGGCTCCGACCTCGGGCGACACCTGTGTACCCCTGATTGGAGATGACTGTGTCCAGTTCTCTCCAGACCAACCGATGCCAGCCCTGAAGGAAGAACCAGACATGTTCAGCGCCCGGATCTGCTCCCACGCCATCAAGTCCCCCCTCGCTACCCCACCGTCGGTGAGCCCTGCACCCATCAGCCCCATGGATTACACCACCCCCCTCACTCCGAGTGTCGTGGACGCCATGGACAAATTCTTCTCAAATGTGGAAACCTACCAAAGAAATGATCAGGCCACTGCGGACCTGGACATGGACATGAGGGCTCCTTATATCCCCATGAACAAGAAGGAGGACTTCAGCCTGCTTCCTCCGACAAGTGATGCATTGTTCACCATCAACAGCGAC------------------------------------------------------------------------------------------------------------------------------------------------------------------------------------------------------------------------------------------------------------------------------------------------------------------------------------------------------------------------------------------------------------------------------------------------------------
>XM_021497943.1:157-2442|Mizuhopecten yessoensis|HIF1A
AGGAAGAAGGATGTGAAGGAGGTTATCCAGTGGAGCTTTGGACCAAGCACAAAGGACGTATTCGTCAGTAAGACCCCTGAAGATGAGAAGGCAGACTTCTACTTCTGCGAAGATGTTCCGAAATCTTGCAGCAAGCAAATGGACCTACAACATCTGGCTCCAATAGCTGGCGATGCTTGCGTTCCCTTGGATACAACTTTCTTCAATGGACCAGCTAAGCAGGAGCAAGGAAATAATGACCCGCACGTGATTGTCCTGAAAGAGGAGCCAAGAATGCCGTTGTGCAGCGGACACGACCCAAAGATGATCAGTCCGACCAGCACAGCTTGTTCCACCCCATTAAGTGCATCTCCCATGCACAGCCCAGCTCCTCCGATCACAGACGACTTCCTGATCACGATAAACCCGGCCGATATTGTTGCTATGGACCAATTCTTCACCACCATGGACATGACACAGATGCAGATGTCGGATAGTTGCCTAGCAGGGGAGGAAATAGACATGGACACCAGAGCCCCCTACATCCCGATGGACTCGAGTGATGACTTCAGCCTGCTGCCCCCCGCACCAGATGAGCTGTTTAATCTCGGCGGAGAC------------------------------------------------------------------------------------------------------------------------------------------------------------------------------------------------------------------------------------------------------------------------------------------------------------------------------------------------------------------------------------------------------------
>XM_013531134.2:129-2747|Lingula anatina|HIF1A
CCGGTGGCAGACGTAGGCATTTCACGGAAAACTGATAGAATCTGGGAGCCATTACCAGTTGATGCTAGTGGCACAAAGAAGGAAACTTCTACTTGGGCAGATGATGAGGATCTGCTTCAATATGCTCCTGCCTTTGGAGATGCCTGTATTCCCCTGCCAATTCCATCCAGCTTCTCTGAAGAACTGTTTGATAAAGGAACCAGCATGTATGATGGGCCGTTTTTCGAGGATGACCCTCTGTGTCCCTACCCAATGAAGAAGGAGCCAGATGCTAGAAATGAAAGTTTCAGGCAGTATGTTCAGCGCAGCAGCGAATCTGTGTGCGACATGGACAGCAATTGTAGTTCCACCCCACCGTCTGAGCAGCAACATGTTAGCCCAGCTGATACCCCGGCTCCCCCAGAGGCTCTCCAGACACCGGTTAATCTGGACAGTGTGATGTTGGACAGACTGAAGGTCAGCGAGACTGGAATCTATGTGGACACCATGGACAATGCAGACGATGATGAGATGGAGATGTACATGAGGGCCCCCTACATCCCAATGGATTCTGATCAAGACTTCAGTCTGTTCCACTCCAGCTTACTACACCCATGTGTGCCAGACAATGAAAATACTGGGGATCGCTTTGCCAGAGGCAGCCAA------------------------------------------------------------------------------------------------------------------------------------------------------------------------------------------------------------------------------------------------------------------------------------------------------------------------------------------------------------
>AB425958.1:85-2613|Daphnia magna|HIF1A
CCTGGACCGTCAAGGAAGCCGCCCACTGATTGGGTGCCACAGAATATGACTTCTAAGCTATTTGTACCTAAGACTGCTGAAATGAACGAAGGATTCTTGATCTTCGACAAGCAAAATCGCGCGACTGTCCTGAAAGAGGAGCCAGAGGACTTGACGCACTTAGCCCCGGTCGCTGGGGACACGTGCATCCCATTGGACATACCGTCCATCAGTTTCCCAGGCGACATTTTTGATGTTGAGCAACTGACACCCGAGTTTTTCGATTGTCTGCCTCTAACCGGTTTTGATATCCCCTTGCTGATGGAATGTGAGCAATGGATCGCTAGCGATGGCAGTGGTGCAATGGAGTCGGTCGATTTTTCCGTCCCTCCCGTTATCAAGCAAGAAGATCCATTTATTTTTTTCAATAGCGAAACTCCTCTGCCGAGTAGCTCGTCTAATATGTCGTCGCCCATGGCATCCAGCTCACAGGGCAATGAAGATTATGAGATAGATTATCGTATCAATGTTGCCAGTCCATCATTCATGGACGAAACTTTTATGGCATGCTCATCATTGAAGAGCTCGAAATCTCCTTTGGAAGATGAAGATGAATTGGATCGAAGAGCTCCTTACATATCGATGAACGAAAGCGACGATTTGCCGCTATTTGATCCATCTGAGCTTTTTAGTGGTTTGGATTTGGAATGCTTGCCCATGCTACCTATGCAGAAAACT------------------------------------------------------------------------------------------------------------------------------------------------------------------------------------------------------------------------------------------------------------------------------------
>GL732533.1|Daphnia pulex|HIF1A
CCTGCGCCATCACGAAAGATGCCCAACGAGTGGCTGCCGCAAAATATGACATCAAAGCTATTTGTACCTAAAACGGCTGAAATGGACGAAGGTTTCCTCATCTTCGACAAACTCAAAGGCGCCACTATTTTGAAAGAGGATCCTGAGGATTTGACACATTTGGCCCCCGTTGCTGGGGACAGTTGCATCCCATTAGACATGCCGTCAATCGCTTTCCCTAGTGACCTTTTCGACGTTGAGCAACTGACGCCCGAGTTTTTCGATTGTCTGCCGCTGACGGGATTTGATATTCCTTTGCTGATTGAACCCGAGGAATTAATCGAGGACGATGACAATGGTGCAATTGAGCCAGCGGACTTTTCCGCTCCTCCAGTGTCAATCAAAAAAGAAGATCCATTCATTTTCTTCGATGCTGATCAATCGGCTTCCCCCCTGGTGAATAGTTCAAGCAACTTGTCGTCTCCTGTGCCATCAATCTCATCGGTCAAGGGGGATTACGACAAAGAATTCCCGATAGAATCTTCGCCTATTCCGTCGTTTATGGATGAGACATTTATGGGTGGATGTTCAGTGCAGAGTTCGATATCTCCGATCGAAGACGAAGAAGAGCTGGATCGAAGAGCTCCTTACATTTCCATGAATGGGAGCGACGATTTGCCCTTGTTTGATCCATCGGAGTTGTTTAGTGGCTTGGATTTGGAGTGTTTACCGATGCAGAAATGT------------------------------------------------------------------------------------------------------------------------------------------------------------------------------------------------------------------------------------------------------------------------------
>XM_023055980.1:165-2678|Onthophagus taurus|HIF1A
AGACAAACGGCCACATCAAAATTATTCGTGCCAAGAACCGAAGAAATGAGTAAAGGGTTTATTACGTTTTCGGAAGAGGAACCTGATATTACCATGTTGAAAGACGAACCGGATGCCGATTTAACACATTTGGCTCCAGTTGCGGGAGATGTTTGTGTCCCTCTGGATCACCATAGTCACCCTTTTCTCGTAGACATCGAAGATTTTCTTTTAACAGGAGAGTTTCTAAGAGACGATAATGTAGCCTTAAGGGCCCCCACAGATCCTTTTCTTACTTATCGCGATTTATGTGATCCCTCTCCACAGTTATTATCACCAAATATTTCTAAGAGTTCAGACTGTAGCTTATTAAACAGCCCTACAGATTCTTTACAAGACGAAGATCAAATGTCTACATTTATGTCTCTTCAAATGGATGACGATCCAGACTTAGTAATGAAAGCGCCGTATATTCCGATGACTATATGCGATGATTTTCCTTTATTATCATCTGATGAAGTAATGTGGAGCGATAGCGATCGGAGTAGTAAGAGTTCAACA---------------------------------------------------------------------------------------------------------------------------------------------------------------------------------------------------------------------------------------------------------------------------------------------------------------------------------------------------------------------------------------------------------------------------------------------------------------------
>XM_012420115.2:16-3456|Orussus abietinus|HIF1A
CCTCAGACCGCGACGGCCACCATCTTCGCCCCTCGCACCGAGGACATGAACAAGGGTTTCCTCACCTTCAGCGAGGACCAACCAGGCCTGACCATGCTCAAGGACGAGCCGGAGGATCTTACTCACCTGGCCCCCACGGCCGGCGACGTCTGCGTCCCCCTGGAGGATCCGCCCTTCCTCTCGGACATGCTGGACGAGTTCATGCTCGGGAACGAGAACTACTGCCCTCTCCTGAGCCCGGGCCTCTCGACGGAATTGCGCACCTCCGACCTGGGCGAGTCCTTGAAGGACTCCGACCCTGGGGACTGCGCCGACTGCGGAAACGTGCCCGGGGATCGACTCGGCGGTACCGTCGCCGATGGCGATCCCTTCATCTACAGGGACTCCTGCAGTCCCTGCAGCCTGAGTCCGGATCTCCTGTCGCTGGCTCTCAGCAAGAGTCCGGAGCGAAGCGTGGACTCGCTTTGCAGCCCTAACGACAGCGGCGAAGGCCTCTCCGAGGACGAGATGCTCTACCTCAGCATCGGGGACGTGATGGCGGACGACGAGCTGGCCCTAAGGGCGCCCTACATCCCGATGTCCGACCAGGACGAGACTCTTCAGCTCCTGATCAGCGACGACATGGTCATGTGGGGTCCGTCCCAGCCCGAAGACAAGAGGTCC------------------------------------------------------------------------------------------------------------------------------------------------------------------------------------------------------------------------------------------------------------------------------------------------------------------------------------------
>KQ978957.1|Trachymyrmex cornetzi|HIF1A
TCACAATTATCCTGTCGTCCGCAAACGGCCACAGCGAGCATTTTCGCGCCTCGTACCGAGGATATGAATAAAGGCTTTTTGACTTTCAGCGAGGATCAGCCGGGTCTCACCATGTTGAAAGACGAGCCGGAGGACTTGACACATCTCGCACCTACGGCCGGTGACGTGTGCGTACCTTTGGAGGACACTCCCTTCTTATCAGATATGTTGGATGAGTTTATCTTCGGTAACGATAACTATGGCTGTCCTCTATTGAGTCCGGGAGACACTCTGACACCGGAGTTACGTTCCGCAGATCTCTCGGGATCCCTCAAAGACGCAGATCTCATGGACACTACTAGAGCCAAGAATGCGGTCGATCGTTTAGCTGATAGTGATCCCTTCATGTACGGTGACTCGCCCGGAAGTCCCTGTGGCATCGATCCGAGCACTGTGTCACCGTCCCTCTCGAAGTACCGACAAAGTCCTGAGCGCAGCGTGGACTCATTAGGTAGTCCTACAGGAGGTAGCGGCGGCGGGGGGGGCTCCAAAAACGAGGATGAGATGCTTATGTTAGGTATCAGCGATAGTATAGCAGATGAAGAATTAGCGCTCAGAGCACCCTATATTCCGATGTCGGACCAGGACGAGGCGTTAGAGTTCCTCATTAATGATAACATGGTAATGTGGAGCTCGTCGCAATCTGCTGACAAAGGATCCTCG---------------------------------------------------------------------------------------------------------------------------------------------------------------------------------------------------------------------------------------------------------------------------------------------------
>XM_022331880.1:40-2901|Nilaparvata lugens|HIF1A
TCCACGTTGAAGGTCATTGCTCCGGCCCCAACTGGACCGCAAACTGCTACCACCAAGACATTCGTCCCAAAAACAAAGGAAATGAACAAGGGATACCTCTATATCGAAGATGAATCCGGTATCACAACTAAAGATGAGCTAGACACAGAGGACCTAACACACCTGGCGCCGACGGCCGGCGACGTGTGCATCCCTCTCATTCCGAGCTCGAGCATCTTCGCTGATGTGCTCGACACGTTCATGCTCAACGAGAACTATGGCCCGCTGCTCAGCGACACCTCCAAGGAGATCTCACCGGCCAGCTCGCCCTACTTCCACTACCGCGATGACCTCTCTAACTCGGGATCACAGTCTCCAGCTCTCACACATAGCCCAGGCGGGTGCAGCCTTCCATCACTGTGCAGCATGGAGGACTCGCCGGCCCTGGAGAGCACACTGCTGGGTCTCGACATCGTTGACAACTCGAGCGTCGACGCCGACGACTTCGCCGTCACGGCGCCCTACATCCCCATGTCCGAGGGCGATGACCTGCCCCTACTCACCGGCGACTTCATGTGGGGGTCGGGCCTCAACTCACCTACCAGCTCCAGTAGTTCCAGTAGTCGCAATGGATGGTCT---------------------------------------------------------------------------------------------------------------------------------------------------------------------------------------------------------------------------------------------------------------------------------------------------------------------------------------------------------------------------------------
>KJ411881.1:221-2158|Nematostella vectensis|HIF1A
GAGGAGCAAGCCAAAGCCAGGAAAAACATGGCTAAAGAGGCAAAGAGCACTCAAGTGAAATCGGAGCCGTCCTTTACGCCCTGCAAGATCAAGGAAGAAAACGACAGCCGCGACTGCAGCTGCATCGAGATGGATTGCGAACACATGAACTTCCAGGAAGTGACACCCGTCACGTGGGAAGACATGATCCAGCAGCAACAAGAGTACGATCGCTCCACGTGGGACCATTACAACAACTCACGGGACGCGGACAGGGGGATGGACACGCCCCGCCTGTCTCCCGACCCCAAGGACGAGTCCATGCCCAGCTCAGAGGAGTCCACGGAGGACAGCAAGGAAAGCGAGGAGAGTGAGGCGGTTGACGAGTCGAACGAGCTGCAGAACCGCGCGCCGTACATCCCCCCACCCACCGGTGATGCGGCGCTCATGTGCGATAGCGGGCTGTTGGAAGAGATCTCGTTCGCC------------------------------------------------------------------------------------------------------------------------------------------------------------------------------------------------------------------------------------------------------------------------------------------------------------------------------------------------------------------------------------------------------------------------------------------------------------------------------------------------------------------------------------------------
>LJWW01000106.1|Exaiptasia pallida|HIF1A
GAAGAGCGAACCAAATTGATCAAGCAAGAAGCCAAAGCAGAGAACAAGAGTAGTGAGCTTCCTATTCCCAAACAGGAGACAATCTATASAAGCTGCGCTAAACAGGGTTCTCAGAAAGAAAAGAAAATCTGTGATTGTTCTGAGGTAGAATGCGAACATATGAACTTCCAGGAGTGCTTTCCTTTGGCGTGGGAAGATGTCATCCAGCAGCAAGATGCCTATCAYAAGTATACCTGGGATCACTACGGTATTTCACCCATCGAGACTCCACCACTCTCGCCAGGACAAACAAGCATTGAATCATGTAAAMCTCTCGACTTGGAGACAAGTGCGCCGTTTCTTCCATCACCTAGCTCAGACAAGAGTTTAAATCACGTGAAACAAGAAAAAGATGAACAGCAGGACGACGATGAAAATGATGACTTGGACATGCAAGATCGAGCTCCTTTCATTCCTCCCCCCTCTACTGATGCGGGGCTGATGTGTGATGATGAAATGTTGGCGGACATATCT------------------------------------------------------------------------------------------------------------------------------------------------------------------------------------------------------------------------------------------------------------------------------------------------------------------------------------------------------------------------------------------------------------------------------------------------------------------------------------------------
>XM_020774709.1:16-2415|Orbicella faveolata|HIF1A
GAAGAACGCACTAAGCTGCTCAAGGCCACCGCACATGAACAGCGTCCCAGTGGAGATATCGTTCCAAAGAAGGAGACCAACCTTGACGCATGCTGTTTGAGGGCGCCATCAAAATCCATTGCTAAGAAGTCTTGTCAGTGTCTGGAGGATGTTGACTGCGAGCACATGAATTTTCAAGACTGCCTGCCTGTAGCATGGGACACCAATGAAGAAGTTATCACACAACAGCAAAAATATGAAAACATGCTGCACAGCCATTATGGCCTCATCGACTCTTCTCAGCCCTCTACTCCAGGAGGCAGCACCACTGATAACAGAACACCGTACATTCCTTCACCAAGTGACGACCAAAAGATTAGTGCAGACAAAGAGAAAGAGGCGCAAGAGGAAGAAGAAAACTTTGATGAGCGTGCACCATTCATTCCTTTGTCAATAGTCGACTCAGGATTGGACTGCGACGACGACTTACTAGTTGAAATTCCTTTCATT------------------------------------------------------------------------------------------------------------------------------------------------------------------------------------------------------------------------------------------------------------------------------------------------------------------------------------------------------------------------------------------------------------------------------------------------------------------------------------------------------------------------
>XM_022941810.1:317-2383|Stylophora pistillata|HIF1A
GAGGAACGTACCAAGGTGCTGAAGGCAACAGCTAATGAACAGCGTCCAAGTGCAGACATCAAACCAAAGAAGGAGAGCAACCTAAAATCCTGCTGTATGAAGACACTCCCAAAACAGGCAGCAAAGAAATCCTGTCAGTGTCTTGAGGATGTTGACTGTGAGCATATTAATTTTCAGGAGTGCATTCCAGTGGCATGGGACACCAATGATGACCTCATTGAGCAACAAAAGGAATATGAAGAGCTGCTGCAAACACACTATGGTGTTACTGATGACTTTCCCAGTCCCACCCAGTCAGAAAACAGCACTGCTGAAAATAGAGTCCCCTACATTCCTTCTCCAAGTAACGACCAAAACATTGACAAAGGGAAGGTAGCTAATGAGGAGGAAGAAAATTTTGATGAACGTGCTCCATTTATTCCACTTTCTATCATGGACTCAGAGCTGGATTGTGATGATCATTTAATAGTTGAGATTCCTTTCCTT---------------------------------------------------------------------------------------------------------------------------------------------------------------------------------------------------------------------------------------------------------------------------------------------------------------------------------------------------------------------------------------------------------------------------------------------------------------------------------------------------------------------------
>JQ844128.1|Trichoplax adhaerens|HIF1A
GAAAGTCTTAATAACTGTAGAATGTATGCAAGTGAAACTCAAATGTGCTTTGGAAAAGATGAAAATACAGTAACTCTTAACGCAAATTCAGAAATTTCTTGTGACGTAAGTGATCGTATCAGAATCCCGTATGAAGGGGCGGACGTTAAATCTGCTTCGGAAATGGAAGAATCCGACGTGGAATGGTTAGCTGATGTACTTGACTACGATACTTTCTCATCAAATCCAATGCTATGCGATTATAACGCGCAGTCTGAGTTCTGTAAAGACAAGACTGGCAATCATATTGAGGCAGAACAAGTGGCGGTTCCAATTAATGAGAAAGAGGATTATGATGATCTTGCACCATTCGTACCTCCTCCAAGCTTCGAT---------------------------------------------------------------------------------------------------------------------------------------------------------------------------------------------------------------------------------------------------------------------------------------------------------------------------------------------------------------------------------------------------------------------------------------------------------------------------------------------------------------------------------------------------------------------------------------------------------------------------------------------
