# Supplementary material for: Evolution of metazoan oxygen-sensing involved a conserved divergence of VHL affinity for HIF1α and HIF2α
Source: Nat Commun. 2019 Jul 23;10:3293. doi: 10.1038/s41467-019-11149-1 (PMC6650433; doi:10.1038/s41467-019-11149-1)
Supplement: Supplementary file 4 — Source Data [file 41467_2019_11149_MOESM4_ESM.zip › Figure 3a/Figure 3a - MAFFT Alignment of HIF1alpha ODD (Concatenation of 21 topp alignments).txt]

>H.sapiens
------------------TGTGTCCTTAAACCGGTTGAATCTTCAGATATG------AAAATGACTCAGCTATTCACCAAAGTTGAA---TCAGAAGATACAAGT------AGCCTCTTTGACAAA------------------CTTAAGAAGGAA------CCTGAT---GCTTTAACTTTGCTGGCCCCAGCCGCTGGAGAC------------------------------------------------------------ACAATCATATCTTTAGATTTTGGCAGCAACGACACAGAAACTGATGACCAG------------------------------------------------CAACTTGAGGAAGTACCATTATATAATGATGTAATGCTCCCCTCA---------------------------------------------------------------------CCCAACGAAAAATTACAGAATATAAATTTGGCAATGTCTCCATTACCCACCGCTGAAACGCCAAAG------------------------------CCACTTCGAAGTAGTGCTGACCCTGCACTCAATCAAGAA---------GTTGCATTAAAATTAGAACCAAATCCAGAGTCACTGGAACTTTCTTTTACCATGCCCCAGATTCAGGATCAGACACCTAGTCCTTCCGATGGA------------AGCACTAGACAAAGTTCACCT------GAG------------------------------------------CCTAATAGT---CCC------AGTGAATATTGTTTTTATGTGGATAGTGATATGGTCAATGAATTCAAGTTGGAATTGGTAGAAAAACTTTTTGCTGAAGACACAGAAGCAAAGAACCCATTTTCTACTCAGGAC------------------------------------ACA---GATTTAGACTTGGAGATGTTAGCTCCCTATATCCCAATG---------GATGATGACTTCCAGTTACGT------TCCTTCGATCAGTTGTCACCATTAGAAAGCAGTTCCGCAAGCCCTGAAAGCGCAAGTCCTCAAAGCACA------TGTGTCCTT------AAACCGGTTGAATCTTCAGATATGAAAATGACTCAGCTATTCACCAAA---------GTTGAATCAGAA---------------------------------------------------GATACAAGTAGCCTCTTTGACAAACTTAAGAAGGAA---CCTGATGCTTTAACTTTGCTGGCC------CCAGCCGCTGGAGAC---------ACAATCATATCTTTAGATTTTGGCAGCAAC------------------------GACACAGAAACTGATGACCAGCAACTTGAGGAAGTACCATTATATAATGATGTAATGCTCCCCTCACCCAACGAAAAATTACAGAATATAAATTTGGCAATGTCTCCATTACCCACCGCTGAAACGCCAAAGCCACTTCGAAGTAGTGCTGACCCTGCACTCAATCAAGAAGTTGCATTAAAATTAGAACCAAATCCAGAGTCACTGGAACTTTCTTTTACCATGCCCCAGATTCAGGATCAGACACCTAGTCCTTCCGATGGAAGCACTAGACAAAGTTCACCTGAG------------------------------------------CCT---AATAGTCCCAGTGAATATTGTTTTTATGTGGATAGTGATATGGTCAATGAA------------------TTCAAGTTGGAATTGGTAGAAAAACTTTTTGCTGAAGACACAGAAGCAAAGAACCCATTTTCT---------------------------------------ACTCAGGACACAGATTTAGACTTGGAGATGTTAGCTCCCTATATCCCAATG------GATGATGACTTCCAG------TTACGTTCCTTCGATCAGTTGTCACCATTAGAA---------AGCAGTTCCGCAAGCCCTGAAAGCGCA---------AGTCCTCAAAGCACA------TGTGTCCTTAAACCGGTTGAATCTTCAGATATGAAAATGACTCAGCTATTCACCAAAGTTGAATCAGAAGATACA------------------------------------------------AGTAGC---------CTCTTTGACAAACTTAAGAAGGAA---CCTGAT---GCTTTAACTTTGCTGGCCCCAGCCGCTGGAGACACAATCATATCTTTAGATTTTGGC------------------------------------------------------AGCAACGACACAGAAACTGATGACCAGCAACTTGAGGAAGTACCATTATATAATGATGTAATGCTCCCCTCA---------------------------------------------------------------------CCCAACGAAAAATTACAGAATATAAATTTGGCAATGTCTCCATTACCCACCGCTGAAACGCCAAAG------CCACTTCGAAGTAGTGCTGACCCTGCACTCAATCAAGAAGTTGCATTAAAATTAGAACCAAATCCAGAGTCACTGGAACTTTCTTTTACCATGCCCCAGATTCAGGATCAGACACCTAGTCCTTCCGATGGAAGCACTAGACAAAGTTCACCTGAG---------------------------------------------------CCTAATAGTCCC---AGTGAATATTGTTTTTATGTGGATAGTGATATGGTCAATGAATTCAAGTTGGAATTGGTAGAAAAACTTTTTGCTGAAGACACAGAAGCAAAGAACCCATTTTCTACTCAGGACACAGAT---TTAGACTTGGAGATGTTAGCTCCCTATATCCCAATGGAT------GATGACTTCCAGTTACGTTCCTTCGATCAGTTG------TCACCATTAGAAAGCAGTTCCGCAAGCCCTGAAAGCGCAAGTCCTCAAAGCACA------------------------------------------------------------------------TGTGTCCTTAAACCGGTTGAATCTTCAGATATGAAAATGACTCAGCTATTCACCAAAGTTGAA---TCAGAAGATACAAGT------AGCCTCTTTGACAAACTTAAGAAGGAACCTGAT---GCTTTAACTTTGCTGGCCCCAGCCGCTGGAGAC---------ACAATCATATCTTTAGATTTTGGCAGCAACGACACAGAAACTGATGACCAGCAACTTGAGGAAGTACCATTATATAATGATGTAATGCTCCCCTCACCCAACGAAAAATTACAGAATATAAATTTGGCAATGTCTCCATTACCCACCGCTGAAACGCCAAAGCCACTTCGAAGTAGTGCTGACCCTGCACTCAATCAAGAAGTTGCATTAAAATTAGAACCAAATCCAGAGTCACTGGAACTTTCTTTTACCATGCCCCAGATTCAGGATCAGACA---------------------------------------------CCTAGTCCTTCCGATGGAAGCACTAGACAAAGTTCACCTGAG------------------------------------------CCTAATAGT---CCCAGTGAATATTGTTTTTATGTGGATAGTGATATGGTCAATGAATTCAAGTTGGAATTGGTAGAAAAACTTTTTGCTGAAGACACAGAAGCAAAGAACCCATTTTCTACTCAGGAC---ACAGATTTAGACTTGGAGATGTTAGCTCCCTATATCCCAATGGAT---GATGACTTCCAGTTACGTTCCTTCGATCAGTTGTCACCATTAGAAAGCAGTTCCGCAAGCCCTGAAAGCGCAAGTCCTCAAAGCACA---------------------------TGTGTCCTTAAACCGGTTGAATCTTCAGATATG------AAAATGACTCAGCTATTCACCAAAGTTGAATCA------------GAAGATACAAGTAGCCTCTTTGACAAA------------------------------------------------------CTTAAGAAGGAA---CCTGATGCTTTAACTTTGCTGGCC------CCAGCCGCTGGAGAC---------ACAATCATATCTTTAGATTTTGGCAGCAACGACACAGAAACTGATGACCAGCAACTTGAG---------------------------------------------------------------------------------------------------GAAGTACCA---TTATATAATGATGTAATGCTCCCCTCA---------------------------CCCAACGAAAAATTACAGAATATAAATTTGGCAATGTCTCCATTACCCACCGCT---------------------------------------------------------------------GAAACGCCAAAG------CCACTTCGAAGTAGTGCTGACCCTGCACTCAATCAAGAAGTTGCATTAAAATTAGAACCAAATCCAGAGTCACTGGAACTTTCTTTTACCATGCCCCAGATTCAGGATCAGACA---------------CCTAGTCCTTCCGATGGAAGCACTAGACAAAGTTCACCTGAG------------------------------------------CCTAATAGTCCC---AGTGAATATTGTTTTTATGTGGATAGTGATATGGTCAATGAATTCAAGTTGGAATTGGTAGAAAAACTTTTTGCTGAAGACACAGAAGCAAAGAACCCATTTTCTACTCAGGACACA---------------GAT---TTAGACTTGGAGATGTTAGCTCCCTATATCCCA------------------------ATGGAT---GATGACTTCCAGTTACGTTCCTTCGATCAGTTGTCACCATTAGAAAGCAGTTCCGCAAGCCCTGAAAGCGCAAGTCCTCAAAGCACA------------------------TGTGTCCTTAAACCGGTTGAATCTTCAGATATG------------------------------------------------------------AAAATGACTCAGCTATTCACCAAA---------GTTGAATCAGAAGAT---------------------------------------ACAAGTAGCCTCTTTGACAAACTTAAGAAGGAA---CCTGAT---GCTTTAACTTTGCTGGCCCCAGCCGCTGGAGACACAATCATATCTTTAGATTTTGGCAGCAACGACACAGAAACTGATGACCAGCAACTTGAG---------------------GAAGTACCATTATATAATGATGTAATGCTCCCCTCA---------------------------------------------------------------------CCCAACGAAAAATTACAGAATATAAATTTGGCAATG---------------------------------------TCTCCATTACCCACCGCTGAAACGCCAAAG------CCACTTCGAAGTAGTGCTGACCCTGCACTCAATCAAGAAGTTGCATTAAAATTAGAACCAAATCCAGAGTCACTGGAACTTTCTTTTACCATGCCCCAGATTCAGGATCAGACACCTAGTCCTTCCGATGGAAGCACTAGACAAAGTTCACCTGAG------------------------------------------CCTAATAGTCCC---AGTGAATATTGTTTTTATGTGGATAGTGATATGGTCAATGAATTCAAGTTGGAATTGGTAGAAAAACTTTTTGCTGAAGACACAGAAGCAAAGAACCCATTTTCTACTCAGGACACAGAT---TTAGACTTGGAGATGTTAGCTCCCTATATCCCAATGGAT---GAT------------------------------------GACTTCCAGTTACGTTCCTTCGATCAGTTG---TCACCATTAGAAAGCAGTTCCGCAAGCCCTGAAAGCGCAAGTCCTCAAAGCACA------------------------------------------------------------------------------------------------------------TGTGTCCTTAAACCGGTTGAATCTTCAGATATGAAAATGACTCAGCTATTCACCAAAGTTGAATCAGAAGATACAAGTAGC---------CTCTTTGACAAACTTAAGAAGGAA---CCTGATGCTTTAACTTTGCTGGCCCCAGCCGCTGGAGACACAATCATATCTTTAGATTTTGGCAGCAACGACACAGAAACTGATGACCAGCAACTTGAGGAAGTACCATTATATAATGATGTAATGCTCCCCTCACCCAACGAAAAATTACAGAATATAAATTTGGCAATGTCTCCATTACCCACCGCTGAAACGCCAAAG------CCACTTCGAAGTAGTGCTGACCCTGCACTCAATCAAGAAGTTGCATTAAAATTAGAACCAAATCCAGAGTCACTGGAACTTTCTTTTACCATGCCCCAGATTCAGGATCAGACACCTAGTCCT------------------------------------------------------------------------------------TCCGATGGAAGCACTAGACAAAGTTCACCTGAG------------------------------------------CCTAATAGTCCC---AGTGAATATTGTTTTTATGTGGATAGTGATATGGTCAATGAATTCAAGTTGGAATTGGTAGAAAAACTTTTTGCTGAAGACACAGAA---------GCAAAGAACCCATTTTCTACTCAG---GACACAGATTTAGACTTGGAGATGTTAGCTCCCTATATCCCAATGGAT---GATGACTTCCAGTTACGTTCCTTCGATCAGTTGTCACCATTAGAAAGCAGTTCCGCAAGCCCTGAAAGCGCAAGTCCTCAAAGCACA------------------------TGTGTCCTTAAACCGGTTGAATCTTCAGATATGAAAATGACTCAGCTATTCACCAAAGTT---------GAATCAGAAGATACAAGTAGCCTCTTTGAC---AAA---------CTTAAGAAG------------------------------------------------------------------------------------------------GAA---CCTGAT---GCTTTAACTTTG------CTGGCCCCAGCCGCTGGAGAC---------ACAATCATATCTTTA---------------------------------------------------GATTTTGGC---------------------AGCAACGACACAGAAACTGATGACCAGCAACTT---------------------GAGGAAGTACCATTATATAATGATGTAATGCTCCCCTCA------------------------------------------------------------------------------CCCAACGAAAAATTACAGAATATAAATTTGGCAATGTCTCCATTACCC---ACCGCTGAAACGCCAAAG------CCACTTCGAAGTAGTGCTGACCCTGCACTCAATCAAGAAGTTGCATTAAAATTAGAACCAAATCCAGAGTCACTG------GAACTTTCTTTTACCATGCCCCAGATTCAGGATCAGACACCTAGTCCTTCCGATGGAAGCACTAGACAAAGTTCACCTGAG------------------------------------------CCTAATAGT---CCCAGT---------------------GAATATTGTTTTTATGTGGATAGTGATATGGTCAATGAATTCAAGTTGGAATTGGTAGAAAAACTTTTTGCTGAAGACACAGAAGCA---------------AAGAACCCATTTTCTACTCAGGACACAGAT------------------------------------------------------TTAGACTTGGAGATGTTAGCTCCCTATATCCCAATGGAT------------------------GATGAC---TTCCAGTTACGTTCCTTCGATCAGTTG---------------------------------------------------TCACCATTAGAAAGCAGTTCCGCAAGCCCTGAAAGCGCAAGTCCTCAAAGCACA---------------TGTGTCCTTAAACCGGTTGAATCTTCAGATATGAAAATGACTCAGCTATTCACCAAA---------GTTGAATCAGAAGATACAAGTAGCCTCTTTGACAAA---------------------------------------------------------------------------------------CTTAAGAAGGAA---CCTGATGCTTTAACTTTGCTGGCCCCAGCCGCTGGAGACACAATCATATCTTTAGATTTTGGCAGC---------------------------------------------------------------------------------------------------------------------------AACGACACAGAAACTGATGACCAGCAACTTGAGGAAGTACCATTATATAATGATGTAATGCTCCCCTCACCCAACGAAAAATTACAGAATATAAATTTGGCAATGTCTCCATTACCCACCGCTGAAACGCCAAAGCCACTTCGAAGTAGTGCTGACCCTGCACTCAATCAAGAAGTTGCATTAAAATTAGAACCAAATCCAGAGTCACTGGAACTTTCTTTTACCATGCCCCAGATTCAGGATCAGACACCTAGTCCTTCCGATGGAAGCACTAGACAAAGTTCACCTGAG------------------------------------------CCTAATAGTCCCAGT---GAATATTGTTTTTATGTGGATAGTGATATGGTCAATGAATTCAAGTTGGAATTGGTAGAAAAACTTTTTGCTGAAGACACAGAAGCAAAGAACCCA---------------------------TTTTCTACTCAGGAC---------ACAGATTTAGACTTGGAGATGTTAGCTCCCTATATCCCAATGGATGATGACTTCCAGTTACGTTCCTTCGATCAGTTGTCACCATTAGAAAGCAGTTCCGCAAGCCCTGAAAGCGCAAGTCCTCAAAGCACA------------------------------------TGTGTCCTTAAACCGGTTGAATCTTCAGATATGAAAATGACTCAGCTATTCACCAAAGTTGAATCA------------GAAGATACAAGTAGCCTCTTTGACAAACTT---------------------------------------------------------------------------------AAGAAGGAA---CCTGATGCTTTAACTTTGCTGGCCCCAGCCGCTGGAGACACAATCATATCTTTA------------------------------GATTTTGGCAGCAACGACACAGAAACTGATGACCAGCAACTTGAGGAAGTACCA------------------------------------------------------------------------------------------------------------------TTATATAATGATGTAATGCTCCCCTCACCCAACGAAAAATTACAGAATATAAATTTGGCAATGTCTCCATTACCCACCGCTGAAACGCCAAAG------CCACTTCGAAGTAGTGCTGACCCTGCACTCAATCAAGAAGTTGCATTAAAATTAGAACCA---------------------------------------------------------------------AATCCAGAGTCACTGGAACTTTCTTTTACCATGCCCCAGATTCAGGATCAGACACCTAGTCCTTCCGATGGAAGCACTAGACAAAGTTCACCTGAG------------------------------------------CCTAATAGTCCC---AGTGAATATTGTTTTTATGTGGATAGTGATATGGTCAATGAATTCAAGTTGGAATTGGTAGAAAAACTTTTTGCTGAAGACACAGAAGCAAAGAACCCATTTTCTACTCAG---GACACAGATTTAGACTTGGAGATGTTAGCTCCCTATATCCCAATGGATGAT------GAC---TTCCAGTTACGTTCCTTCGATCAGTTGTCACCATTAGAAAGCAGTTCCGCAAGCCCTGAAAGCGCAAGTCCTCAAAGCACA------------------------------------------------TGTGTCCTTAAACCGGTTGAATCTTCAGATATGAAAATGACTCAGCTATTCACCAAAGTTGAATCAGAAGATACAAGTAGC---------------------------CTCTTTGACAAACTTAAGAAGGAA---CCTGAT------GCTTTAACTTTGCTGGCCCCAGCCGCTGGAGACACAATCATATCTTTAGATTTTGGCAGCAACGACACAGAAACTGATGACCAGCAACTTGAGGAAGTACCATTATATAATGATGTAATGCTCCCCTCACCCAACGAAAAATTACAGAATATAAATTTGGCAATGTCTCCATTACCCACCGCTGAAACGCCAAAGCCACTTCGAAGTAGTGCTGACCCTGCACTCAATCAAGAAGTTGCATTAAAATTAGAACCAAATCCAGAGTCACTGGAACTTTCTTTTACCATGCCCCAGATTCAGGATCAGACACCTAGTCCTTCCGATGGAAGC------------------------------------------------------------------------------ACTAGACAAAGTTCACCTGAGCCTAATAGT---CCCAGTGAATATTGTTTTTATGTGGATAGTGATATGGTCAATGAATTCAAGTTGGAATTGGTAGAA---------------------------------AAACTTTTTGCTGAAGACACAGAAGCAAAGAACCCATTTTCTACTCAGGAC---ACAGATTTAGACTTGGAGATGTTAGCTCCCTATATCCCAATGGAT---GATGACTTCCAGTTACGTTCCTTCGATCAGTTGTCACCATTAGAAAGCAGTTCCGCAAGC---CCTGAAAGCGCAAGTCCTCAAAGCACA------------------------TGTGTCCTTAAACCGGTTGAATCTTCAGATATGAAAATGACTCAGCTATTCACCAAAGTT---------------------------------------GAATCAGAAGATACAAGTAGCCTCTTTGACAAACTTAAGAAGGAA---CCTGATGCTTTAACT---------------------------------------------------TTGCTGGCC---------------CCAGCCGCTGGAGAC---------ACAATCATATCTTTAGATTTTGGCAGC------AACGACACAGAAACTGATGACCAGCAACTTGAGGAAGTACCATTATATAATGATGTAATGCTC---------------------------------------------------------------------------------------------------------------------------------------CCCTCACCCAACGAAAAATTACAGAATATA---AATTTGGCAATGTCTCCATTACCCACCGCTGAAACGCCAAAG------CCACTTCGAAGTAGTGCTGACCCTGCACTCAATCAAGAAGTTGCATTAAAATTAGAACCAAATCCAGAGTCACTGGAA------CTTTCTTTTACCATGCCCCAGATTCAGGATCAGACACCTAGTCCTTCCGATGGAAGCACTAGACAAAGTTCA------------------------------------------------CCTGAG------------------------------------------CCTAATAGTCCCAGT---GAATATTGTTTTTATGTGGATAGTGATATGGTCAATGAATTCAAG------------------------------------TTGGAATTGGTAGAAAAACTTTTTGCTGAAGACACAGAAGCAAAGAACCCATTTTCTACTCAGGACACA------------------------------------------------------GATTTAGACTTGGAGATGTTAGCTCCCTATATCCCAATGGAT------GATGAC---TTCCAGTTACGTTCCTTCGATCAGTTG---------------------------------TCACCATTAGAAAGCAGTTCCGCAAGCCCTGAA------------AGCGCAAGTCCTCAAAGCACA---------------TGTGTCCTTAAACCGGTTGAATCTTCAGATATGAAAATGACTCAGCTATTCACCAAAGTTGAATCAGAAGATACAAGT---------------------------------------------------------------------------------------AGCCTCTTTGACAAACTTAAGAAGGAA---CCTGATGCTTTAACTTTGCTGGCCCCAGCCGCTGGA---------GACACAATCATATCTTTAGATTTTGGCAGCAACGACACAGAAACTGATGACCAGCAACTTGAG------------------------------------------------------------------------------------------------------------------------------GAAGTACCATTATATAATGATGTAATGCTCCCCTCACCCAACGAAAAATTACAGAATATAAAT------TTGGCAATGTCTCCATTACCCACCGCTGAAACGCCAAAG------CCACTTCGAAGTAGTGCTGACCCTGCACTCAATCAAGAAGTTGCATTAAAATTAGAACCAAATCCAGAGTCACTGGAACTTTCTTTTACCATGCCCCAGATTCAGGATCAGACACCTAGTCCTTCCGATGGAAGCACT---------------------------AGACAAAGTTCACCTGAG------------------------------------------CCTAATAGT---CCCAGTGAATATTGTTTTTATGTGGATAGTGATATGGTCAATGAATTCAAGTTGGAATTGGTAGAAAAACTTTTTGCTGAAGACACAGAAGCAAAGAACCCATTTTCTACTCAGGAC---ACAGATTTAGACTTGGAGATGTTAGCTCCCTATATCCCAATG------GATGATGACTTCCAGTTACGTTCCTTCGATCAGTTGTCACCATTAGAAAGCAGTTCCGCAAGCCCTGAAAGCGCAAGTCCTCAAAGCACA------------------------------------------TGTGTCCTTAAACCGGTTGAATCTTCAGATATG------AAAATGACTCAGCTATTCACCAAAGTTGAATCAGAAGATACAAGTAGC------------------------------------------CTCTTTGACAAACTTAAGAAGGAA---CCTGAT---------------------------------------------GCTTTAACTTTGCTGGCCCCAGCCGCTGGAGACACAATCATATCTTTAGATTTTGGCAGCAACGACACAGAAACTGATGACCAGCAACTTGAGGAAGTACCATTATATAATGATGTAATGCTC------------------------------------------------------------------------------------CCCTCACCCAACGAAAAATTACAGAATATAAATTTGGCAATGTCTCCATTACCCACCGCTGAAACGCCAAAG------CCACTTCGAAGTAGTGCT------------------------GACCCTGCACTC------------------------------------------------------------------------------------------------AATCAAGAAGTTGCATTAAAATTAGAACCA------------AATCCAGAGTCACTGGAACTTTCTTTTACCATGCCCCAGATTCAGGAT------------CAGACACCTAGT---CCTTCC------------------------------------GATGGAAGCACTAGACAAAGTTCACCTGAG------------------------------------------CCTAATAGTCCCAGT---GAATATTGTTTTTATGTGGATAGTGATATGGTCAATGAATTCAAGTTGGAATTGGTAGAAAAACTTTTT---------------------------------------GCTGAAGACACAGAAGCAAAGAACCCATTTTCTACTCAGGAC---------ACAGATTTAGAC------------TTGGAGATGTTAGCTCCCTATATCCCAATG------GATGATGACTTCCAGTTACGTTCCTTCGATCAGTTGTCACCATTAGAAAGCAGTTCCGCAAGCCCTGAAAGCGCAAGTCCTCAAAGCACA---------------------------TGTGTCCTTAAACCGGTTGAATCTTCAGATATGAAAATGACTCAGCTATTCACCAAAGTTGAATCAGAAGATACA---------AGTAGCCTCTTTGACAAACTTAAGAAGGAA---CCTGAT------------------------------------------------------------------GCTTTAACTTTGCTGGCCCCAGCCGCTGGAGACACAATCATATCTTTAGATTTTGGCAGCAACGACACAGAAACTGATGACCAGCAACTTGAGGAAGTA------------------------------------------------------------------------------------------------------------------------------------------------------------------CCATTATATAATGATGTAATGCTCCCCTCACCCAACGAAAAATTACAGAATATAAATTTGGCAATGTCTCCATTACCCACCGCTGAAACGCCA---------AAGCCACTTCGAAGTAGT---GCTGACCCTGCACTCAATCAAGAAGTTGCATTAAAATTAGAACCAAATCCAGAGTCACTGGAACTTTCTTTTACCATGCCCCAGATTCAGGATCAGACACCTAGTCCTTCCGATGGAAGCACTAGACAAAGTTCACCTGAG------------------------------------------CCTAATAGTCCCAGTGAATATTGTTTTTATGTGGATAGTGATATGGTCAATGAATTCAAGTTGGAATTGGTAGAAAAACTTTTTGCTGAAGACACAGAAGCAAAGAACCCATTTTCTACTCAGGAC---ACAGATTTAGACTTGGAGATGTTAGCTCCCTATATCCCAATGGAT---GATGACTTCCAGTTACGTTCCTTCGATCAGTTGTCACCATTAGAAAGCAGTTCCGCAAGC------------CCTGAAAGCGCAAGTCCTCAAAGCACA------TGTGTCCTTAAACCGGTTGAATCTTCAGAT------ATGAAAATGACT------CAGCTATTCACCAAA------------GTTGAATCAGAAGAT------------------ACAAGTAGCCTCTTTGACAAACTTAAGAAGGAA------CCTGAT---GCTTTAACTTTGCTGGCCCCAGCCGCTGGAGAC---------------ACAATCATATCTTTAGATTTTGGCAGC------------------AACGAC---------ACAGAAACTGATGACCAGCAACTTGAGGAAGTA------------------------------------CCA------------------TTATAT------------AAT------------GATGTAATGCTCCCCTCA------------------------------------------------------------------------CCCAACGAAAAATTACAGAATATAAATTTGGCA------ATGTCTCCATTACCCACCGCTGAAACGCCAAAG------CCACTTCGAAGTAGTGCTGACCCTGCA---------------------------------------------CTCAATCAAGAAGTTGCATTAAAATTAGAA---CCAAATCCA------GAGTCACTGGAACTTTCTTTTACCATGCCCCAGATT------------------CAGGAT------------------------CAGACACCTAGT---------------CCT---TCCGATGGAAGCACTAGACAAAGT------------------------------------TCACCTGAG------------------------------------------CCTAATAGT---CCCAGT------GAATATTGTTTTTATGTGGAT------AGTGAT---------ATGGTC---AATGAATTC---AAGTTGGAATTGGTAGAAAAACTTTTTGCTGAAGACACAGAAGCAAAGAACCCATTTTCTACTCAG---GACACA---------------GATTTAGACTTGGAG---------------ATGTTAGCTCCCTATATCCCAATGGAT---GATGAC------TTCCAGTTACGT------TCCTTCGATCAGTTGTCACCA---TTAGAAAGCAGTTCCGCAAGCCCT------------GAAAGCGCAAGTCCTCAAAGCACA------------------------------------TGTGTCCTTAAACCGGTTGAATCTTCA---------GATATGAAAATGACTCAGCTATTCACCAAAGTTGAA---------------------------------TCAGAAGATACAAGTAGC------CTCTTTGACAAACTTAAGAAG---------------------GAA---CCTGATGCTTTAACTTTGCTGGCCCCAGCCGCTGGAGAC------------------------------------------ACAATCATATCTTTAGATTTTGGCAGCAACGACACA---------------------GAAACTGATGACCAGCAACTTGAGGAA---------------------GTACCATTATATAATGATGTAATGCTCCCCTCACCC---------------------------------------------------------------------------------------------------------------------------------------------AACGAAAAATTACAGAATATAAATTTGGCAATGTCTCCATTACCCACCGCTGAAACGCCAAAG------CCACTTCGAAGTAGTGCTGACCCTGCACTCAATCAAGAAGTTGCATTAAAATTAGAACCAAATCCAGAGTCACTGGAACTTTCTTTTACCATGCCCCAGATTCAGGATCAGACACCTAGTCCTTCCGATGGA------------------AGC---------------------------------------ACTAGACAAAGTTCACCTGAG------------------------------------------CCTAATAGTCCC---AGTGAATATTGTTTTTATGTGGATAGTGAT------------------ATGGTCAATGAATTCAAGTTGGAATTGGTAGAAAAACTTTTTGCTGAAGACACAGAAGCAAAGAACCCATTTTCTACTCAG------GACACAGAT---TTAGACTTGGAGATGTTAGCTCCCTATATCCCAATGGATGAT------GACTTCCAGTTACGT------TCCTTCGATCAGTTGTCA------------------------------------CCATTAGAAAGCAGTTCCGCAAGCCCTGAAAGCGCAAGTCCTCAAAGCACA------------------------TGTGTCCTTAAACCGGTTGAATCTTCAGATATG------AAAATGACTCAGCTATTCACCAAAGTTGAATCAGAAGATACAAGTAGC------------------------------------------------------------------------CTCTTTGACAAACTTAAGAAGGAA---CCTGAT---GCTTTAACTTTGCTGGCCCCAGCCGCT------------GGAGACACAATCATATCTTTAGATTTTGGCAGCAACGACACAGAAACTGATGACCAGCAACTTGAGGAAGTACCATTATATAATGATGTA------------------------------------------------------------------------------------------ATGCTCCCCTCACCCAACGAAAAATTACAGAATATAAATTTGGCAATGTCTCCATTACCCACCGCTGAAACGCCAAAG------CCACTTCGAAGTAGTGCTGACCCTGCACTCAATCAAGAAGTTGCATTAAAATTAGAACCAAATCCAGAGTCACTGGAACTTTCTTTTACCATGCCCCAGATTCAGGATCAGACACCTAGTCCTTCCGATGGAAGCACTAGACAAAGTTCA------------CCTGAG------------------------------------------CCTAATAGTCCCAGT---GAATATTGTTTTTATGTGGATAGTGATATGGTCAATGAATTCAAGTTGGAATTGGTA------GAAAAACTTTTTGCTGAAGAC------ACAGAAGCA------------------------------------------------------------AAGAACCCATTTTCTACTCAG---------GACACAGATTTAGACTTGGAGATGTTAGCTCCCTATATCCCAATGGAT------GATGAC---TTCCAGTTACGTTCCTTCGATCAGTTG---------------------------------TCACCATTAGAAAGCAGTTCCGCAAGCCCTGAAAGCGCAAGTCCTCAAAGCACA---------------------------------TGTGTCCTTAAACCGGTTGAATCTTCA---------------------------GATATGAAAATGACTCAGCTA------------TTCACC---AAA---------GTTGAATCA------------------GAAGATACAAGTAGCCTCTTT------------------------GACAAACTTAAGAAG---------------------------------GAA---CCT------------GAT---GCTTTAACTTTGCTGGCCCCAGCCGCTGGAGACACAATCATATCTTTAGATTTTGGCAGCAACGAC---ACAGAAACTGATGACCAGCAACTTGAGGAAGTACCATTA---------------------------------------TATAATGATGTAATG---------------------------------CTCCCC------------------TCACCCAACGAAAAATTACAGAATATAAATTTGGCAATGTCTCCATTACCCACC------------GCTGAAACGCCAAAG------CCACTTCGAAGTAGTGCTGACCCTGCACTCAATCAAGAAGTTGCA---------TTAAAATTAGAACCAAATCCA------GAGTCACTG---------------------------GAACTTTCTTTTACCATGCCCCAGATTCAGGATCAGACACCT------AGTCCTTCCGATGGAAGC---------ACTAGACAAAGTTCACCTGAG------------------------------------------CCTAAT---AGT---CCCAGTGAATATTGTTTT------------TATGTGGATAGTGATATGGTCAATGAATTCAAGTTGGAATTGGTAGAAAAACTTTTT---GCTGAAGAC------ACAGAA---------GCAAAGAACCCATTTTCTACTCAGGAC---ACAGATTTAGACTTGGAGATGTTAGCTCCCTATATCCCAATGGAT---GAT---GAC---TTCCAGTTACGTTCC---------TTCGATCAGTTGTCACCA---TTAGAAAGCAGTTCCGCAAGCCCT------------GAAAGCGCAAGTCCTCAAAGCACA------------------------TGTGTCCTTAAACCGGTTGAATCTTCAGAT------------------ATGAAAATGACTCAGCTATTCACC---AAA---------GTTGAATCA---------GAAGATACAAGTAGCCTCTTT------------------------GACAAACTTAAGAAGGAA---CCTGAT---GCTTTAACTTTGCTGGCCCCAGCCGCTGGAGACACAATCATATCTTTA------------------GATTTTGGCAGC------AACGACACAGAAACTGATGACCAGCAACTTGAGGAAGTACCATTATATAATGATGTAATGCTCCCCTCACCCAACGAA------------------AAATTACAGAATATAAATTTGGCAATGTCTCCATTACCCACCGCTGAAACGCCAAAG------CCACTTCGA---------------------------------------------------------------AGTAGTGCTGACCCTGCACTC---------AATCAAGAAGTTGCATTAAAATTAGAACCAAATCCAGAGTCACTGGAACTTTCTTTTACCATGCCCCAGATT---------------CAGGATCAGACACCTAGTCCTTCCGATGGAAGCACTAGACAAAGTTCACCTGAG------------------------------------------CCTAATAGT---CCCAGTGAATATTGTTTTTATGTGGATAGTGATATGGTCAATGAATTCAAGTTGGAATTGGTAGAAAAA------------CTTTTTGCTGAAGACACAGAAGCA------------------------AAGAACCCATTTTCTACTCAGGAC---ACAGATTTAGACTTGGAGATGTTAGCTCCCTATATCCCAATGGAT------GATGAC---TTCCAGTTACGT---------------------------------------TCCTTCGATCAGTTGTCACCATTAGAAAGCAGTTCCGCAAGCCCT------------GAAAGCGCAAGTCCTCAAAGCACA------------------------------------------------TGTGTCCTTAAACCGGTTGAATCTTCAGATATGAAAATGACTCAGCTATTCACCAAAGTTGAATCAGAAGATACAAGTAGCCTCTTTGACAAA------------------------------------------------------------------------------------------------CTTAAGAAGGAA------CCTGAT---GCTTTAACTTTGCTGGCCCCAGCCGCTGGAGACACAATCATATCTTTAGATTTTGGCAGCAACGACACAGAAACTGATGACCAGCAACTT---------------------------------------------------------------------------------------------------GAGGAAGTACCATTATATAATGATGTAATGCTCCCCTCACCCAACGAAAAATTACAGAATATAAATTTGGCAATGTCTCCATTACCCACCGCTGAA---------------------------------------------ACGCCAAAGCCACTTCGAAGTAGTGCTGACCCTGCACTCAATCAAGAAGTTGCATTAAAATTAGAACCAAATCCAGAGTCACTGGAACTTTCTTTTACCATGCCCCAGATTCAGGATCAG---------ACACCTAGTCCTTCCGATGGAAGCACTAGACAA------------------------------------------AGTTCACCT------------------------------------------------GAG------------------------------------------CCTAATAGTCCC---AGTGAATATTGTTTTTATGTG---------------------------------------------GATAGTGATATGGTCAATGAATTCAAGTTGGAATTGGTA---------------GAAAAACTTTTTGCTGAAGACACAGAAGCAAAGAACCCATTTTCTACT------------------------CAGGACACAGATTTAGACTTGGAGATGTTAGCTCCCTATATCCCAATGGAT------GATGAC---TTCCAGTTACGTTCCTTCGATCAGTTG------------TCACCATTAGAAAGCAGTTCCGCAAGCCCTGAAAGCGCAAGTCCTCAAAGCACA---
>M.fascicularis
------------------TGTGTCCTTAAACCAGTTGAATCTTCAGATATG------AAAATGACTCAGCTATTCACCAAAGTTGAA---TCAGAAGATACAAGT------AGCCTCTTTGACAAA------------------CTTAAGAAGGAA------CCTGAT---GCTTTAACTTTGCTGGCCCCAGCCGCTGGAGAC------------------------------------------------------------ACAATCATATCTTTAGATTTTGGCAGCAACGACACAGAAACTGATGACCAG------------------------------------------------CAACTTGAGGAAGTACCATTGTATAATGATGTAATGCTCCCCTCA---------------------------------------------------------------------TCCAACGAAAAATTACAGAATATAAATTTGGCAATGTCTCCATTACCCACCTCTGAAACGCCAAAG------------------------------CCACTTCGAAGTAGTGCTGACCCTGCACTCAATCAAGAA---------GTTGCATTAAAATTAGAACCAAATCCAGAGTCACTGGAACTTTCTTTTACCATGCCCCAAATTCAGGATCAGCCACCTAGTCCTTCTGATGGA------------AGCACTAGACAAAGTTCACCT------GAG------------------------------------------CCTAATAGT---CCC------AGTGAATATTGTTTTTATGTGGATAGTGATATGGTCAATGAATTCAAGTTGGAATTGGTAGAAAAACTTTTTGCTGAAGACACAGAAGCAAAGAACCCATTTTCCACTCAGGAC------------------------------------ACA---GATTTAGACTTGGAGATGTTAGCTCCCTATATCCCAATG---------GATGATGACTTCCAGTTACGT------TCCTTCGATCAGTTGTCACCATTAGAAAGCAGTTCCGCAAGCCCTGAAAGCGCAAGTCCTCAAAGCACA------TGTGTCCTT------AAACCAGTTGAATCTTCAGATATGAAAATGACTCAGCTATTCACCAAA---------GTTGAATCAGAA---------------------------------------------------GATACAAGTAGCCTCTTTGACAAACTTAAGAAGGAA---CCTGATGCTTTAACTTTGCTGGCC------CCAGCCGCTGGAGAC---------ACAATCATATCTTTAGATTTTGGCAGCAAC------------------------GACACAGAAACTGATGACCAGCAACTTGAGGAAGTACCATTGTATAATGATGTAATGCTCCCCTCATCCAACGAAAAATTACAGAATATAAATTTGGCAATGTCTCCATTACCCACCTCTGAAACGCCAAAGCCACTTCGAAGTAGTGCTGACCCTGCACTCAATCAAGAAGTTGCATTAAAATTAGAACCAAATCCAGAGTCACTGGAACTTTCTTTTACCATGCCCCAAATTCAGGATCAGCCACCTAGTCCTTCTGATGGAAGCACTAGACAAAGTTCACCTGAG------------------------------------------CCT---AATAGTCCCAGTGAATATTGTTTTTATGTGGATAGTGATATGGTCAATGAA------------------TTCAAGTTGGAATTGGTAGAAAAACTTTTTGCTGAAGACACAGAAGCAAAGAACCCATTTTCC---------------------------------------ACTCAGGACACAGATTTAGACTTGGAGATGTTAGCTCCCTATATCCCAATG------GATGATGACTTCCAG------TTACGTTCCTTCGATCAGTTGTCACCATTAGAA---------AGCAGTTCCGCAAGCCCTGAAAGCGCA---------AGTCCTCAAAGCACA------TGTGTCCTTAAACCAGTTGAATCTTCAGATATGAAAATGACTCAGCTATTCACCAAAGTTGAATCAGAAGATACA------------------------------------------------AGTAGC---------CTCTTTGACAAACTTAAGAAGGAA---CCTGAT---GCTTTAACTTTGCTGGCCCCAGCCGCTGGAGACACAATCATATCTTTAGATTTTGGC------------------------------------------------------AGCAACGACACAGAAACTGATGACCAGCAACTTGAGGAAGTACCATTGTATAATGATGTAATGCTCCCCTCA---------------------------------------------------------------------TCCAACGAAAAATTACAGAATATAAATTTGGCAATGTCTCCATTACCCACCTCTGAAACGCCAAAG------CCACTTCGAAGTAGTGCTGACCCTGCACTCAATCAAGAAGTTGCATTAAAATTAGAACCAAATCCAGAGTCACTGGAACTTTCTTTTACCATGCCCCAAATTCAGGATCAGCCACCTAGTCCTTCTGATGGAAGCACTAGACAAAGTTCACCTGAG---------------------------------------------------CCTAATAGTCCC---AGTGAATATTGTTTTTATGTGGATAGTGATATGGTCAATGAATTCAAGTTGGAATTGGTAGAAAAACTTTTTGCTGAAGACACAGAAGCAAAGAACCCATTTTCCACTCAGGACACAGAT---TTAGACTTGGAGATGTTAGCTCCCTATATCCCAATGGAT------GATGACTTCCAGTTACGTTCCTTCGATCAGTTG------TCACCATTAGAAAGCAGTTCCGCAAGCCCTGAAAGCGCAAGTCCTCAAAGCACA------------------------------------------------------------------------TGTGTCCTTAAACCAGTTGAATCTTCAGATATGAAAATGACTCAGCTATTCACCAAAGTTGAA---TCAGAAGATACAAGT------AGCCTCTTTGACAAACTTAAGAAGGAACCTGAT---GCTTTAACTTTGCTGGCCCCAGCCGCTGGAGAC---------ACAATCATATCTTTAGATTTTGGCAGCAACGACACAGAAACTGATGACCAGCAACTTGAGGAAGTACCATTGTATAATGATGTAATGCTCCCCTCATCCAACGAAAAATTACAGAATATAAATTTGGCAATGTCTCCATTACCCACCTCTGAAACGCCAAAGCCACTTCGAAGTAGTGCTGACCCTGCACTCAATCAAGAAGTTGCATTAAAATTAGAACCAAATCCAGAGTCACTGGAACTTTCTTTTACCATGCCCCAAATTCAGGATCAGCCA---------------------------------------------CCTAGTCCTTCTGATGGAAGCACTAGACAAAGTTCACCTGAG------------------------------------------CCTAATAGT---CCCAGTGAATATTGTTTTTATGTGGATAGTGATATGGTCAATGAATTCAAGTTGGAATTGGTAGAAAAACTTTTTGCTGAAGACACAGAAGCAAAGAACCCATTTTCCACTCAGGAC---ACAGATTTAGACTTGGAGATGTTAGCTCCCTATATCCCAATGGAT---GATGACTTCCAGTTACGTTCCTTCGATCAGTTGTCACCATTAGAAAGCAGTTCCGCAAGCCCTGAAAGCGCAAGTCCTCAAAGCACA---------------------------TGTGTCCTTAAACCAGTTGAATCTTCAGATATG------AAAATGACTCAGCTATTCACCAAAGTTGAATCA------------GAAGATACAAGTAGCCTCTTTGACAAA------------------------------------------------------CTTAAGAAGGAA---CCTGATGCTTTAACTTTGCTGGCC------CCAGCCGCTGGAGAC---------ACAATCATATCTTTAGATTTTGGCAGCAACGACACAGAAACTGATGACCAGCAACTTGAG---------------------------------------------------------------------------------------------------GAAGTACCA---TTGTATAATGATGTAATGCTCCCCTCA---------------------------TCCAACGAAAAATTACAGAATATAAATTTGGCAATGTCTCCATTACCCACCTCT---------------------------------------------------------------------GAAACGCCAAAG------CCACTTCGAAGTAGTGCTGACCCTGCACTCAATCAAGAAGTTGCATTAAAATTAGAACCAAATCCAGAGTCACTGGAACTTTCTTTTACCATGCCCCAAATTCAGGATCAGCCA---------------CCTAGTCCTTCTGATGGAAGCACTAGACAAAGTTCACCTGAG------------------------------------------CCTAATAGTCCC---AGTGAATATTGTTTTTATGTGGATAGTGATATGGTCAATGAATTCAAGTTGGAATTGGTAGAAAAACTTTTTGCTGAAGACACAGAAGCAAAGAACCCATTTTCCACTCAGGACACA---------------GAT---TTAGACTTGGAGATGTTAGCTCCCTATATCCCA------------------------ATGGAT---GATGACTTCCAGTTACGTTCCTTCGATCAGTTGTCACCATTAGAAAGCAGTTCCGCAAGCCCTGAAAGCGCAAGTCCTCAAAGCACA------------------------TGTGTCCTTAAACCAGTTGAATCTTCAGATATG------------------------------------------------------------AAAATGACTCAGCTATTCACCAAA---------GTTGAATCAGAAGAT---------------------------------------ACAAGTAGCCTCTTTGACAAACTTAAGAAGGAA---CCTGAT---GCTTTAACTTTGCTGGCCCCAGCCGCTGGAGACACAATCATATCTTTAGATTTTGGCAGCAACGACACAGAAACTGATGACCAGCAACTTGAG---------------------GAAGTACCATTGTATAATGATGTAATGCTCCCCTCA---------------------------------------------------------------------TCCAACGAAAAATTACAGAATATAAATTTGGCAATG---------------------------------------TCTCCATTACCCACCTCTGAAACGCCAAAG------CCACTTCGAAGTAGTGCTGACCCTGCACTCAATCAAGAAGTTGCATTAAAATTAGAACCAAATCCAGAGTCACTGGAACTTTCTTTTACCATGCCCCAAATTCAGGATCAGCCACCTAGTCCTTCTGATGGAAGCACTAGACAAAGTTCACCTGAG------------------------------------------CCTAATAGTCCC---AGTGAATATTGTTTTTATGTGGATAGTGATATGGTCAATGAATTCAAGTTGGAATTGGTAGAAAAACTTTTTGCTGAAGACACAGAAGCAAAGAACCCATTTTCCACTCAGGACACAGAT---TTAGACTTGGAGATGTTAGCTCCCTATATCCCAATGGAT---GAT------------------------------------GACTTCCAGTTACGTTCCTTCGATCAGTTG---TCACCATTAGAAAGCAGTTCCGCAAGCCCTGAAAGCGCAAGTCCTCAAAGCACA------------------------------------------------------------------------------------------------------------TGTGTCCTTAAACCAGTTGAATCTTCAGATATGAAAATGACTCAGCTATTCACCAAAGTTGAATCAGAAGATACAAGTAGC---------CTCTTTGACAAACTTAAGAAGGAA---CCTGATGCTTTAACTTTGCTGGCCCCAGCCGCTGGAGACACAATCATATCTTTAGATTTTGGCAGCAACGACACAGAAACTGATGACCAGCAACTTGAGGAAGTACCATTGTATAATGATGTAATGCTCCCCTCATCCAACGAAAAATTACAGAATATAAATTTGGCAATGTCTCCATTACCCACCTCTGAAACGCCAAAG------CCACTTCGAAGTAGTGCTGACCCTGCACTCAATCAAGAAGTTGCATTAAAATTAGAACCAAATCCAGAGTCACTGGAACTTTCTTTTACCATGCCCCAAATTCAGGATCAGCCACCTAGTCCT------------------------------------------------------------------------------------TCTGATGGAAGCACTAGACAAAGTTCACCTGAG------------------------------------------CCTAATAGTCCC---AGTGAATATTGTTTTTATGTGGATAGTGATATGGTCAATGAATTCAAGTTGGAATTGGTAGAAAAACTTTTTGCTGAAGACACAGAA---------GCAAAGAACCCATTTTCCACTCAG---GACACAGATTTAGACTTGGAGATGTTAGCTCCCTATATCCCAATGGAT---GATGACTTCCAGTTACGTTCCTTCGATCAGTTGTCACCATTAGAAAGCAGTTCCGCAAGCCCTGAAAGCGCAAGTCCTCAAAGCACA------------------------TGTGTCCTTAAACCAGTTGAATCTTCAGATATGAAAATGACTCAGCTATTCACCAAAGTT---------GAATCAGAAGATACAAGTAGCCTCTTTGAC---AAA---------CTTAAGAAG------------------------------------------------------------------------------------------------GAA---CCTGAT---GCTTTAACTTTG------CTGGCCCCAGCCGCTGGAGAC---------ACAATCATATCTTTA---------------------------------------------------GATTTTGGC---------------------AGCAACGACACAGAAACTGATGACCAGCAACTT---------------------GAGGAAGTACCATTGTATAATGATGTAATGCTCCCCTCA------------------------------------------------------------------------------TCCAACGAAAAATTACAGAATATAAATTTGGCAATGTCTCCATTACCC---ACCTCTGAAACGCCAAAG------CCACTTCGAAGTAGTGCTGACCCTGCACTCAATCAAGAAGTTGCATTAAAATTAGAACCAAATCCAGAGTCACTG------GAACTTTCTTTTACCATGCCCCAAATTCAGGATCAGCCACCTAGTCCTTCTGATGGAAGCACTAGACAAAGTTCACCTGAG------------------------------------------CCTAATAGT---CCCAGT---------------------GAATATTGTTTTTATGTGGATAGTGATATGGTCAATGAATTCAAGTTGGAATTGGTAGAAAAACTTTTTGCTGAAGACACAGAAGCA---------------AAGAACCCATTTTCCACTCAGGACACAGAT------------------------------------------------------TTAGACTTGGAGATGTTAGCTCCCTATATCCCAATGGAT------------------------GATGAC---TTCCAGTTACGTTCCTTCGATCAGTTG---------------------------------------------------TCACCATTAGAAAGCAGTTCCGCAAGCCCTGAAAGCGCAAGTCCTCAAAGCACA---------------TGTGTCCTTAAACCAGTTGAATCTTCAGATATGAAAATGACTCAGCTATTCACCAAA---------GTTGAATCAGAAGATACAAGTAGCCTCTTTGACAAA---------------------------------------------------------------------------------------CTTAAGAAGGAA---CCTGATGCTTTAACTTTGCTGGCCCCAGCCGCTGGAGACACAATCATATCTTTAGATTTTGGCAGC---------------------------------------------------------------------------------------------------------------------------AACGACACAGAAACTGATGACCAGCAACTTGAGGAAGTACCATTGTATAATGATGTAATGCTCCCCTCATCCAACGAAAAATTACAGAATATAAATTTGGCAATGTCTCCATTACCCACCTCTGAAACGCCAAAGCCACTTCGAAGTAGTGCTGACCCTGCACTCAATCAAGAAGTTGCATTAAAATTAGAACCAAATCCAGAGTCACTGGAACTTTCTTTTACCATGCCCCAAATTCAGGATCAGCCACCTAGTCCTTCTGATGGAAGCACTAGACAAAGTTCACCTGAG------------------------------------------CCTAATAGTCCCAGT---GAATATTGTTTTTATGTGGATAGTGATATGGTCAATGAATTCAAGTTGGAATTGGTAGAAAAACTTTTTGCTGAAGACACAGAAGCAAAGAACCCA---------------------------TTTTCCACTCAGGAC---------ACAGATTTAGACTTGGAGATGTTAGCTCCCTATATCCCAATGGATGATGACTTCCAGTTACGTTCCTTCGATCAGTTGTCACCATTAGAAAGCAGTTCCGCAAGCCCTGAAAGCGCAAGTCCTCAAAGCACA------------------------------------TGTGTCCTTAAACCAGTTGAATCTTCAGATATGAAAATGACTCAGCTATTCACCAAAGTTGAATCA------------GAAGATACAAGTAGCCTCTTTGACAAACTT---------------------------------------------------------------------------------AAGAAGGAA---CCTGATGCTTTAACTTTGCTGGCCCCAGCCGCTGGAGACACAATCATATCTTTA------------------------------GATTTTGGCAGCAACGACACAGAAACTGATGACCAGCAACTTGAGGAAGTACCA------------------------------------------------------------------------------------------------------------------TTGTATAATGATGTAATGCTCCCCTCATCCAACGAAAAATTACAGAATATAAATTTGGCAATGTCTCCATTACCCACCTCTGAAACGCCAAAG------CCACTTCGAAGTAGTGCTGACCCTGCACTCAATCAAGAAGTTGCATTAAAATTAGAACCA---------------------------------------------------------------------AATCCAGAGTCACTGGAACTTTCTTTTACCATGCCCCAAATTCAGGATCAGCCACCTAGTCCTTCTGATGGAAGCACTAGACAAAGTTCACCTGAG------------------------------------------CCTAATAGTCCC---AGTGAATATTGTTTTTATGTGGATAGTGATATGGTCAATGAATTCAAGTTGGAATTGGTAGAAAAACTTTTTGCTGAAGACACAGAAGCAAAGAACCCATTTTCCACTCAG---GACACAGATTTAGACTTGGAGATGTTAGCTCCCTATATCCCAATGGATGAT------GAC---TTCCAGTTACGTTCCTTCGATCAGTTGTCACCATTAGAAAGCAGTTCCGCAAGCCCTGAAAGCGCAAGTCCTCAAAGCACA------------------------------------------------TGTGTCCTTAAACCAGTTGAATCTTCAGATATGAAAATGACTCAGCTATTCACCAAAGTTGAATCAGAAGATACAAGTAGC---------------------------CTCTTTGACAAACTTAAGAAGGAA---CCTGAT------GCTTTAACTTTGCTGGCCCCAGCCGCTGGAGACACAATCATATCTTTAGATTTTGGCAGCAACGACACAGAAACTGATGACCAGCAACTTGAGGAAGTACCATTGTATAATGATGTAATGCTCCCCTCATCCAACGAAAAATTACAGAATATAAATTTGGCAATGTCTCCATTACCCACCTCTGAAACGCCAAAGCCACTTCGAAGTAGTGCTGACCCTGCACTCAATCAAGAAGTTGCATTAAAATTAGAACCAAATCCAGAGTCACTGGAACTTTCTTTTACCATGCCCCAAATTCAGGATCAGCCACCTAGTCCTTCTGATGGAAGC------------------------------------------------------------------------------ACTAGACAAAGTTCACCTGAGCCTAATAGT---CCCAGTGAATATTGTTTTTATGTGGATAGTGATATGGTCAATGAATTCAAGTTGGAATTGGTAGAA---------------------------------AAACTTTTTGCTGAAGACACAGAAGCAAAGAACCCATTTTCCACTCAGGAC---ACAGATTTAGACTTGGAGATGTTAGCTCCCTATATCCCAATGGAT---GATGACTTCCAGTTACGTTCCTTCGATCAGTTGTCACCATTAGAAAGCAGTTCCGCAAGC---CCTGAAAGCGCAAGTCCTCAAAGCACA------------------------TGTGTCCTTAAACCAGTTGAATCTTCAGATATGAAAATGACTCAGCTATTCACCAAAGTT---------------------------------------GAATCAGAAGATACAAGTAGCCTCTTTGACAAACTTAAGAAGGAA---CCTGATGCTTTAACT---------------------------------------------------TTGCTGGCC---------------CCAGCCGCTGGAGAC---------ACAATCATATCTTTAGATTTTGGCAGC------AACGACACAGAAACTGATGACCAGCAACTTGAGGAAGTACCATTGTATAATGATGTAATGCTC---------------------------------------------------------------------------------------------------------------------------------------CCCTCATCCAACGAAAAATTACAGAATATA---AATTTGGCAATGTCTCCATTACCCACCTCTGAAACGCCAAAG------CCACTTCGAAGTAGTGCTGACCCTGCACTCAATCAAGAAGTTGCATTAAAATTAGAACCAAATCCAGAGTCACTGGAA------CTTTCTTTTACCATGCCCCAAATTCAGGATCAGCCACCTAGTCCTTCTGATGGAAGCACTAGACAAAGTTCA------------------------------------------------CCTGAG------------------------------------------CCTAATAGTCCCAGT---GAATATTGTTTTTATGTGGATAGTGATATGGTCAATGAATTCAAG------------------------------------TTGGAATTGGTAGAAAAACTTTTTGCTGAAGACACAGAAGCAAAGAACCCATTTTCCACTCAGGACACA------------------------------------------------------GATTTAGACTTGGAGATGTTAGCTCCCTATATCCCAATGGAT------GATGAC---TTCCAGTTACGTTCCTTCGATCAGTTG---------------------------------TCACCATTAGAAAGCAGTTCCGCAAGCCCTGAA------------AGCGCAAGTCCTCAAAGCACA---------------TGTGTCCTTAAACCAGTTGAATCTTCAGATATGAAAATGACTCAGCTATTCACCAAAGTTGAATCAGAAGATACAAGT---------------------------------------------------------------------------------------AGCCTCTTTGACAAACTTAAGAAGGAA---CCTGATGCTTTAACTTTGCTGGCCCCAGCCGCTGGA---------GACACAATCATATCTTTAGATTTTGGCAGCAACGACACAGAAACTGATGACCAGCAACTTGAG------------------------------------------------------------------------------------------------------------------------------GAAGTACCATTGTATAATGATGTAATGCTCCCCTCATCCAACGAAAAATTACAGAATATAAAT------TTGGCAATGTCTCCATTACCCACCTCTGAAACGCCAAAG------CCACTTCGAAGTAGTGCTGACCCTGCACTCAATCAAGAAGTTGCATTAAAATTAGAACCAAATCCAGAGTCACTGGAACTTTCTTTTACCATGCCCCAAATTCAGGATCAGCCACCTAGTCCTTCTGATGGAAGCACT---------------------------AGACAAAGTTCACCTGAG------------------------------------------CCTAATAGT---CCCAGTGAATATTGTTTTTATGTGGATAGTGATATGGTCAATGAATTCAAGTTGGAATTGGTAGAAAAACTTTTTGCTGAAGACACAGAAGCAAAGAACCCATTTTCCACTCAGGAC---ACAGATTTAGACTTGGAGATGTTAGCTCCCTATATCCCAATG------GATGATGACTTCCAGTTACGTTCCTTCGATCAGTTGTCACCATTAGAAAGCAGTTCCGCAAGCCCTGAAAGCGCAAGTCCTCAAAGCACA------------------------------------------TGTGTCCTTAAACCAGTTGAATCTTCAGATATG------AAAATGACTCAGCTATTCACCAAAGTTGAATCAGAAGATACAAGTAGC------------------------------------------CTCTTTGACAAACTTAAGAAGGAA---CCTGAT---------------------------------------------GCTTTAACTTTGCTGGCCCCAGCCGCTGGAGACACAATCATATCTTTAGATTTTGGCAGCAACGACACAGAAACTGATGACCAGCAACTTGAGGAAGTACCATTGTATAATGATGTAATGCTC------------------------------------------------------------------------------------CCCTCATCCAACGAAAAATTACAGAATATAAATTTGGCAATGTCTCCATTACCCACCTCTGAAACGCCAAAG------CCACTTCGAAGTAGTGCT------------------------GACCCTGCACTC------------------------------------------------------------------------------------------------AATCAAGAAGTTGCATTAAAATTAGAACCA------------AATCCAGAGTCACTGGAACTTTCTTTTACCATGCCCCAAATTCAGGAT------------CAGCCACCTAGT---CCTTCT------------------------------------GATGGAAGCACTAGACAAAGTTCACCTGAG------------------------------------------CCTAATAGTCCCAGT---GAATATTGTTTTTATGTGGATAGTGATATGGTCAATGAATTCAAGTTGGAATTGGTAGAAAAACTTTTT---------------------------------------GCTGAAGACACAGAAGCAAAGAACCCATTTTCCACTCAGGAC---------ACAGATTTAGAC------------TTGGAGATGTTAGCTCCCTATATCCCAATG------GATGATGACTTCCAGTTACGTTCCTTCGATCAGTTGTCACCATTAGAAAGCAGTTCCGCAAGCCCTGAAAGCGCAAGTCCTCAAAGCACA---------------------------TGTGTCCTTAAACCAGTTGAATCTTCAGATATGAAAATGACTCAGCTATTCACCAAAGTTGAATCAGAAGATACA---------AGTAGCCTCTTTGACAAACTTAAGAAGGAA---CCTGAT------------------------------------------------------------------GCTTTAACTTTGCTGGCCCCAGCCGCTGGAGACACAATCATATCTTTAGATTTTGGCAGCAACGACACAGAAACTGATGACCAGCAACTTGAGGAAGTA------------------------------------------------------------------------------------------------------------------------------------------------------------------CCATTGTATAATGATGTAATGCTCCCCTCATCCAACGAAAAATTACAGAATATAAATTTGGCAATGTCTCCATTACCCACCTCTGAAACGCCA---------AAGCCACTTCGAAGTAGT---GCTGACCCTGCACTCAATCAAGAAGTTGCATTAAAATTAGAACCAAATCCAGAGTCACTGGAACTTTCTTTTACCATGCCCCAAATTCAGGATCAGCCACCTAGTCCTTCTGATGGAAGCACTAGACAAAGTTCACCTGAG------------------------------------------CCTAATAGTCCCAGTGAATATTGTTTTTATGTGGATAGTGATATGGTCAATGAATTCAAGTTGGAATTGGTAGAAAAACTTTTTGCTGAAGACACAGAAGCAAAGAACCCATTTTCCACTCAGGAC---ACAGATTTAGACTTGGAGATGTTAGCTCCCTATATCCCAATGGAT---GATGACTTCCAGTTACGTTCCTTCGATCAGTTGTCACCATTAGAAAGCAGTTCCGCAAGC------------CCTGAAAGCGCAAGTCCTCAAAGCACA------TGTGTCCTTAAACCAGTTGAATCTTCAGAT------ATGAAAATGACT------CAGCTATTCACCAAA------------GTTGAATCAGAAGAT------------------ACAAGTAGCCTCTTTGACAAACTTAAGAAGGAA------CCTGAT---GCTTTAACTTTGCTGGCCCCAGCCGCTGGAGAC---------------ACAATCATATCTTTAGATTTTGGCAGC------------------AACGAC---------ACAGAAACTGATGACCAGCAACTTGAGGAAGTA------------------------------------CCA------------------TTGTAT------------AAT------------GATGTAATGCTCCCCTCA------------------------------------------------------------------------TCCAACGAAAAATTACAGAATATAAATTTGGCA------ATGTCTCCATTACCCACCTCTGAAACGCCAAAG------CCACTTCGAAGTAGTGCTGACCCTGCA---------------------------------------------CTCAATCAAGAAGTTGCATTAAAATTAGAA---CCAAATCCA------GAGTCACTGGAACTTTCTTTTACCATGCCCCAAATT------------------CAGGAT------------------------CAGCCACCTAGT---------------CCT---TCTGATGGAAGCACTAGACAAAGT------------------------------------TCACCTGAG------------------------------------------CCTAATAGT---CCCAGT------GAATATTGTTTTTATGTGGAT------AGTGAT---------ATGGTC---AATGAATTC---AAGTTGGAATTGGTAGAAAAACTTTTTGCTGAAGACACAGAAGCAAAGAACCCATTTTCCACTCAG---GACACA---------------GATTTAGACTTGGAG---------------ATGTTAGCTCCCTATATCCCAATGGAT---GATGAC------TTCCAGTTACGT------TCCTTCGATCAGTTGTCACCA---TTAGAAAGCAGTTCCGCAAGCCCT------------GAAAGCGCAAGTCCTCAAAGCACA------------------------------------TGTGTCCTTAAACCAGTTGAATCTTCA---------GATATGAAAATGACTCAGCTATTCACCAAAGTTGAA---------------------------------TCAGAAGATACAAGTAGC------CTCTTTGACAAACTTAAGAAG---------------------GAA---CCTGATGCTTTAACTTTGCTGGCCCCAGCCGCTGGAGAC------------------------------------------ACAATCATATCTTTAGATTTTGGCAGCAACGACACA---------------------GAAACTGATGACCAGCAACTTGAGGAA---------------------GTACCATTGTATAATGATGTAATGCTCCCCTCATCC---------------------------------------------------------------------------------------------------------------------------------------------AACGAAAAATTACAGAATATAAATTTGGCAATGTCTCCATTACCCACCTCTGAAACGCCAAAG------CCACTTCGAAGTAGTGCTGACCCTGCACTCAATCAAGAAGTTGCATTAAAATTAGAACCAAATCCAGAGTCACTGGAACTTTCTTTTACCATGCCCCAAATTCAGGATCAGCCACCTAGTCCTTCTGATGGA------------------AGC---------------------------------------ACTAGACAAAGTTCACCTGAG------------------------------------------CCTAATAGTCCC---AGTGAATATTGTTTTTATGTGGATAGTGAT------------------ATGGTCAATGAATTCAAGTTGGAATTGGTAGAAAAACTTTTTGCTGAAGACACAGAAGCAAAGAACCCATTTTCCACTCAG------GACACAGAT---TTAGACTTGGAGATGTTAGCTCCCTATATCCCAATGGATGAT------GACTTCCAGTTACGT------TCCTTCGATCAGTTGTCA------------------------------------CCATTAGAAAGCAGTTCCGCAAGCCCTGAAAGCGCAAGTCCTCAAAGCACA------------------------TGTGTCCTTAAACCAGTTGAATCTTCAGATATG------AAAATGACTCAGCTATTCACCAAAGTTGAATCAGAAGATACAAGTAGC------------------------------------------------------------------------CTCTTTGACAAACTTAAGAAGGAA---CCTGAT---GCTTTAACTTTGCTGGCCCCAGCCGCT------------GGAGACACAATCATATCTTTAGATTTTGGCAGCAACGACACAGAAACTGATGACCAGCAACTTGAGGAAGTACCATTGTATAATGATGTA------------------------------------------------------------------------------------------ATGCTCCCCTCATCCAACGAAAAATTACAGAATATAAATTTGGCAATGTCTCCATTACCCACCTCTGAAACGCCAAAG------CCACTTCGAAGTAGTGCTGACCCTGCACTCAATCAAGAAGTTGCATTAAAATTAGAACCAAATCCAGAGTCACTGGAACTTTCTTTTACCATGCCCCAAATTCAGGATCAGCCACCTAGTCCTTCTGATGGAAGCACTAGACAAAGTTCA------------CCTGAG------------------------------------------CCTAATAGTCCCAGT---GAATATTGTTTTTATGTGGATAGTGATATGGTCAATGAATTCAAGTTGGAATTGGTA------GAAAAACTTTTTGCTGAAGAC------ACAGAAGCA------------------------------------------------------------AAGAACCCATTTTCCACTCAG---------GACACAGATTTAGACTTGGAGATGTTAGCTCCCTATATCCCAATGGAT------GATGAC---TTCCAGTTACGTTCCTTCGATCAGTTG---------------------------------TCACCATTAGAAAGCAGTTCCGCAAGCCCTGAAAGCGCAAGTCCTCAAAGCACA---------------------------------TGTGTCCTTAAACCAGTTGAATCTTCA---------------------------GATATGAAAATGACTCAGCTA------------TTCACC---AAA---------GTTGAATCA------------------GAAGATACAAGTAGCCTCTTT------------------------GACAAACTTAAGAAG---------------------------------GAA---CCT------------GAT---GCTTTAACTTTGCTGGCCCCAGCCGCTGGAGACACAATCATATCTTTAGATTTTGGCAGCAACGAC---ACAGAAACTGATGACCAGCAACTTGAGGAAGTACCATTG---------------------------------------TATAATGATGTAATG---------------------------------CTCCCC------------------TCATCCAACGAAAAATTACAGAATATAAATTTGGCAATGTCTCCATTACCCACC------------TCTGAAACGCCAAAG------CCACTTCGAAGTAGTGCTGACCCTGCACTCAATCAAGAAGTTGCA---------TTAAAATTAGAACCAAATCCA------GAGTCACTG---------------------------GAACTTTCTTTTACCATGCCCCAAATTCAGGATCAGCCACCT------AGTCCTTCTGATGGAAGC---------ACTAGACAAAGTTCACCTGAG------------------------------------------CCTAAT---AGT---CCCAGTGAATATTGTTTT------------TATGTGGATAGTGATATGGTCAATGAATTCAAGTTGGAATTGGTAGAAAAACTTTTT---GCTGAAGAC------ACAGAA---------GCAAAGAACCCATTTTCCACTCAGGAC---ACAGATTTAGACTTGGAGATGTTAGCTCCCTATATCCCAATGGAT---GAT---GAC---TTCCAGTTACGTTCC---------TTCGATCAGTTGTCACCA---TTAGAAAGCAGTTCCGCAAGCCCT------------GAAAGCGCAAGTCCTCAAAGCACA------------------------TGTGTCCTTAAACCAGTTGAATCTTCAGAT------------------ATGAAAATGACTCAGCTATTCACC---AAA---------GTTGAATCA---------GAAGATACAAGTAGCCTCTTT------------------------GACAAACTTAAGAAGGAA---CCTGAT---GCTTTAACTTTGCTGGCCCCAGCCGCTGGAGACACAATCATATCTTTA------------------GATTTTGGCAGC------AACGACACAGAAACTGATGACCAGCAACTTGAGGAAGTACCATTGTATAATGATGTAATGCTCCCCTCATCCAACGAA------------------AAATTACAGAATATAAATTTGGCAATGTCTCCATTACCCACCTCTGAAACGCCAAAG------CCACTTCGA---------------------------------------------------------------AGTAGTGCTGACCCTGCACTC---------AATCAAGAAGTTGCATTAAAATTAGAACCAAATCCAGAGTCACTGGAACTTTCTTTTACCATGCCCCAAATT---------------CAGGATCAGCCACCTAGTCCTTCTGATGGAAGCACTAGACAAAGTTCACCTGAG------------------------------------------CCTAATAGT---CCCAGTGAATATTGTTTTTATGTGGATAGTGATATGGTCAATGAATTCAAGTTGGAATTGGTAGAAAAA------------CTTTTTGCTGAAGACACAGAAGCA------------------------AAGAACCCATTTTCCACTCAGGAC---ACAGATTTAGACTTGGAGATGTTAGCTCCCTATATCCCAATGGAT------GATGAC---TTCCAGTTACGT---------------------------------------TCCTTCGATCAGTTGTCACCATTAGAAAGCAGTTCCGCAAGCCCT------------GAAAGCGCAAGTCCTCAAAGCACA------------------------------------------------TGTGTCCTTAAACCAGTTGAATCTTCAGATATGAAAATGACTCAGCTATTCACCAAAGTTGAATCAGAAGATACAAGTAGCCTCTTTGACAAA------------------------------------------------------------------------------------------------CTTAAGAAGGAA------CCTGAT---GCTTTAACTTTGCTGGCCCCAGCCGCTGGAGACACAATCATATCTTTAGATTTTGGCAGCAACGACACAGAAACTGATGACCAGCAACTT---------------------------------------------------------------------------------------------------GAGGAAGTACCATTGTATAATGATGTAATGCTCCCCTCATCCAACGAAAAATTACAGAATATAAATTTGGCAATGTCTCCATTACCCACCTCTGAA---------------------------------------------ACGCCAAAGCCACTTCGAAGTAGTGCTGACCCTGCACTCAATCAAGAAGTTGCATTAAAATTAGAACCAAATCCAGAGTCACTGGAACTTTCTTTTACCATGCCCCAAATTCAGGATCAG---------CCACCTAGTCCTTCTGATGGAAGCACTAGACAA------------------------------------------AGTTCACCT------------------------------------------------GAG------------------------------------------CCTAATAGTCCC---AGTGAATATTGTTTTTATGTG---------------------------------------------GATAGTGATATGGTCAATGAATTCAAGTTGGAATTGGTA---------------GAAAAACTTTTTGCTGAAGACACAGAAGCAAAGAACCCATTTTCCACT------------------------CAGGACACAGATTTAGACTTGGAGATGTTAGCTCCCTATATCCCAATGGAT------GATGAC---TTCCAGTTACGTTCCTTCGATCAGTTG------------TCACCATTAGAAAGCAGTTCCGCAAGCCCTGAAAGCGCAAGTCCTCAAAGCACA---
>I.tridecemlineatus
------------------TGTGTCCTCAAACCAGTTGAATCTTCAGATATG------AAAATGACTCAGCTCTTCACCAAAGTTGAA---TCAGAGGATACAAGT------AGCCTCTTTGATAAA------------------CTTAAGAAGGAA------CCTGAT---GCTTTAACTTTGCTGGCCCCAGCTGCTGGAGAC------------------------------------------------------------ACAATCATATCTTTAGATTTTGGCAGCAATGACACAGAAACTGAAGACCAA------------------------------------------------CAACTTGAAGAAGTTCCACTGTATAATGATGTAATGTTCCCCTCA---------------------------------------------------------------------TCCAGTGAGAAATTACAAAATATTAATCTGGCCATGTCTCCATTACCTGCCTCTGAAACTCCAAAG------------------------------CCACTTCGAAGTAGTGCTGACCCAGCACTCAATCAAGAA---------GTTGCATTAAAATTAGAGCCAAATCCAGAGTCACTGGAACTTTCTTTTACCATGCCCCAGATTCAAGATCAACCAGCCAGTCCTTCTGATGGA------------AGCACTAGACAGAGTTCACCT------GAG------------------------------------------CCTAACAGT---CCC------AGTGAATACTGTTTTGACGTGGATAGTGATATGGTCAATGTATTCAAGTTGGAATTGGTGGAGAAACTTTTTGCTGAAGACACAGAAGCAAAGAATCCATTTTCAACTCAGGAC------------------------------------ACT---GATTTAGACTTGGAGATGTTGGCCCCCTATATCCCAATG---------GATGATGATTTCCAGTTACGT------TCCTTCGATCAGCTGTCACCATTAGAAAGCAGTTCTTCAAGCCCTCAAAGTGTGAGCACA---------------------TGTGTCCTCAAACCAGTTGAATCTTCAGATATGAAAATGACTCAGCTCTTCACCAAAGTT---------GAATCAGAG---------------------------------------------------GATACAAGTAGCCTCTTTGATAAACTTAAGAAGGAA---CCTGATGCTTTAACTTTGCTGGCC------CCAGCTGCTGGAGAC---------ACAATCATATCTTTAGATTTTGGCAGCAAT------------------------GACACAGAAACTGAAGACCAACAACTTGAAGAAGTTCCACTGTATAATGATGTAATGTTCCCCTCATCCAGTGAGAAATTACAAAATATTAATCTGGCCATGTCTCCATTACCTGCCTCTGAAACTCCAAAGCCACTTCGAAGTAGTGCTGACCCAGCACTCAATCAAGAAGTTGCATTAAAATTAGAGCCAAATCCAGAGTCACTGGAACTTTCTTTTACCATGCCCCAGATTCAAGATCAACCAGCCAGTCCTTCTGATGGAAGCACTAGACAGAGTTCACCTGAG---------------------------------------------CCTAACAGTCCCAGTGAATACTGTTTTGACGTGGATAGTGATATGGTCAATGTA------------------TTCAAGTTGGAATTGGTGGAGAAACTTTTTGCTGAAGACACAGAAGCAAAGAATCCATTTTCA---------------------------------------ACTCAGGACACTGATTTAGACTTGGAGATGTTGGCCCCCTATATCCCAATG------GATGATGATTTCCAG------TTACGTTCCTTCGATCAGCTGTCACCATTAGAAAGCAGTTCTTCAAGCCCTCAAAGTGTGAGCACA---------------------------------TGTGTCCTCAAACCAGTTGAATCTTCAGATATGAAAATGACTCAGCTCTTCACCAAAGTTGAATCAGAGGATACA------------------------------------------------AGTAGC---------CTCTTTGATAAACTTAAGAAGGAA---CCTGAT---GCTTTAACTTTGCTGGCCCCAGCTGCTGGAGACACAATCATATCTTTAGATTTTGGC------------------------------------------------------AGCAATGACACAGAAACTGAAGACCAACAACTTGAAGAAGTTCCACTGTATAATGATGTAATGTTCCCCTCA---------------------------------------------------------------------TCCAGTGAGAAATTACAAAATATTAATCTGGCCATGTCTCCATTACCTGCCTCTGAAACTCCAAAG------CCACTTCGAAGTAGTGCTGACCCAGCACTCAATCAAGAAGTTGCATTAAAATTAGAGCCAAATCCAGAGTCACTGGAACTTTCTTTTACCATGCCCCAGATTCAAGATCAACCAGCCAGTCCTTCTGATGGAAGCACTAGACAGAGTTCACCTGAG---------------------------------------------------CCTAACAGTCCC---AGTGAATACTGTTTTGACGTGGATAGTGATATGGTCAATGTATTCAAGTTGGAATTGGTGGAGAAACTTTTTGCTGAAGACACAGAAGCAAAGAATCCATTTTCAACTCAGGACACTGAT---TTAGACTTGGAGATGTTGGCCCCCTATATCCCAATGGAT------GATGATTTCCAGTTACGTTCCTTCGATCAGCTG------TCACCATTAGAAAGCAGTTCTTCAAGCCCTCAAAGTGTGAGCACA---------------------------------------------------------------------------------TGTGTCCTCAAACCAGTTGAATCTTCAGATATGAAAATGACTCAGCTCTTCACCAAAGTTGAA---TCAGAGGATACAAGT------AGCCTCTTTGATAAACTTAAGAAGGAACCTGAT---GCTTTAACTTTGCTGGCCCCAGCTGCTGGAGAC---------ACAATCATATCTTTAGATTTTGGCAGCAATGACACAGAAACTGAAGACCAACAACTTGAAGAAGTTCCACTGTATAATGATGTAATGTTCCCCTCATCCAGTGAGAAATTACAAAATATTAATCTGGCCATGTCTCCATTACCTGCCTCTGAAACTCCAAAGCCACTTCGAAGTAGTGCTGACCCAGCACTCAATCAAGAAGTTGCATTAAAATTAGAGCCAAATCCAGAGTCACTGGAACTTTCTTTTACCATGCCCCAGATTCAAGATCAACCA---------------------------------------------GCCAGTCCTTCTGATGGAAGCACTAGACAGAGTTCACCTGAG------------------------------------------CCTAACAGT---CCCAGTGAATACTGTTTTGACGTGGATAGTGATATGGTCAATGTATTCAAGTTGGAATTGGTGGAGAAACTTTTTGCTGAAGACACAGAAGCAAAGAATCCATTTTCAACTCAGGAC---ACTGATTTAGACTTGGAGATGTTGGCCCCCTATATCCCAATGGAT---GATGATTTCCAGTTACGTTCCTTCGATCAGCTGTCACCATTAGAAAGCAGTTCTTCAAGCCCTCAAAGTGTGAGCACA------------------------------------TGTGTCCTCAAACCAGTTGAATCTTCAGATATG------AAAATGACTCAGCTCTTCACCAAAGTTGAATCA------------GAGGATACAAGTAGCCTCTTTGATAAA------------------------------------------------------CTTAAGAAGGAA---CCTGATGCTTTAACTTTGCTGGCC------CCAGCTGCTGGAGAC---------ACAATCATATCTTTAGATTTTGGCAGCAATGACACAGAAACTGAAGACCAACAACTTGAA---------------------------------------------------------------------------------------------------GAAGTTCCA---CTGTATAATGATGTAATGTTCCCCTCA---------------------------TCCAGTGAGAAATTACAAAATATTAATCTGGCCATGTCTCCATTACCTGCCTCT---------------------------------------------------------------------GAAACTCCAAAG------CCACTTCGAAGTAGTGCTGACCCAGCACTCAATCAAGAAGTTGCATTAAAATTAGAGCCAAATCCAGAGTCACTGGAACTTTCTTTTACCATGCCCCAGATTCAAGATCAACCA---------------GCCAGTCCTTCTGATGGAAGCACTAGACAGAGTTCACCTGAG------------------------------------------CCTAACAGTCCC---AGTGAATACTGTTTTGACGTGGATAGTGATATGGTCAATGTATTCAAGTTGGAATTGGTGGAGAAACTTTTTGCTGAAGACACAGAAGCAAAGAATCCATTTTCAACTCAGGACACT---------------GAT---TTAGACTTGGAGATGTTGGCCCCCTATATCCCA------------------------ATGGAT---GATGATTTCCAGTTACGTTCCTTCGATCAGCTGTCACCATTAGAAAGCAGTTCTTCAAGCCCTCAAAGTGTGAGCACA---------------------------------TGTGTCCTCAAACCAGTTGAATCTTCAGATATG------------------------------------------------------------AAAATGACTCAGCTCTTCACCAAA---------GTTGAATCAGAGGAT---------------------------------------ACAAGTAGCCTCTTTGATAAACTTAAGAAGGAA---CCTGAT---GCTTTAACTTTGCTGGCCCCAGCTGCTGGAGACACAATCATATCTTTAGATTTTGGCAGCAATGACACAGAAACTGAAGACCAACAACTTGAA---------------------GAAGTTCCACTGTATAATGATGTAATGTTCCCCTCA---------------------------------------------------------------------TCCAGTGAGAAATTACAAAATATTAATCTGGCCATG---------------------------------------TCTCCATTACCTGCCTCTGAAACTCCAAAG------CCACTTCGAAGTAGTGCTGACCCAGCACTCAATCAAGAAGTTGCATTAAAATTAGAGCCAAATCCAGAGTCACTGGAACTTTCTTTTACCATGCCCCAGATTCAAGATCAACCAGCCAGTCCTTCTGATGGAAGCACTAGACAGAGTTCACCTGAG------------------------------------------CCTAACAGTCCC---AGTGAATACTGTTTTGACGTGGATAGTGATATGGTCAATGTATTCAAGTTGGAATTGGTGGAGAAACTTTTTGCTGAAGACACAGAAGCAAAGAATCCATTTTCAACTCAGGACACTGAT---TTAGACTTGGAGATGTTGGCCCCCTATATCCCAATGGAT---GAT------------------------------------GATTTCCAGTTACGTTCCTTCGATCAGCTG---TCACCATTAGAAAGCAGTTCTTCAAGCCCTCAAAGTGTGAGCACA---------------------------------------------------------------------------------------------------------------------TGTGTCCTCAAACCAGTTGAATCTTCAGATATGAAAATGACTCAGCTCTTCACCAAAGTTGAATCAGAGGATACAAGTAGC---------CTCTTTGATAAACTTAAGAAGGAA---CCTGATGCTTTAACTTTGCTGGCCCCAGCTGCTGGAGACACAATCATATCTTTAGATTTTGGCAGCAATGACACAGAAACTGAAGACCAACAACTTGAAGAAGTTCCACTGTATAATGATGTAATGTTCCCCTCATCCAGTGAGAAATTACAAAATATTAATCTGGCCATGTCTCCATTACCTGCCTCTGAAACTCCAAAG------CCACTTCGAAGTAGTGCTGACCCAGCACTCAATCAAGAAGTTGCATTAAAATTAGAGCCAAATCCAGAGTCACTGGAACTTTCTTTTACCATGCCCCAGATTCAAGATCAACCAGCCAGTCCT------------------------------------------------------------------------------------TCTGATGGAAGCACTAGACAGAGTTCACCTGAG------------------------------------------CCTAACAGTCCC---AGTGAATACTGTTTTGACGTGGATAGTGATATGGTCAATGTATTCAAGTTGGAATTGGTGGAGAAACTTTTTGCTGAAGACACAGAA---------GCAAAGAATCCATTTTCAACTCAG---GACACTGATTTAGACTTGGAGATGTTGGCCCCCTATATCCCAATGGAT---GATGATTTCCAGTTACGTTCCTTCGATCAGCTGTCACCATTAGAAAGCAGTTCTTCAAGCCCTCAAAGTGTGAGC---------ACA------------------------TGTGTCCTCAAACCAGTTGAATCTTCAGATATGAAAATGACTCAGCTCTTCACCAAAGTT---------GAATCAGAGGATACAAGTAGCCTCTTTGAT---AAA---------CTTAAGAAG------------------------------------------------------------------------------------------------GAA---CCTGAT---GCTTTAACTTTG------CTGGCCCCAGCTGCTGGAGAC---------ACAATCATATCTTTA---------------------------------------------------GATTTTGGC---------------------AGCAATGACACAGAAACTGAAGACCAACAACTT---------------------GAAGAAGTTCCACTGTATAATGATGTAATGTTCCCCTCA------------------------------------------------------------------------------TCCAGTGAGAAATTACAAAATATTAATCTGGCCATGTCTCCATTACCT---GCCTCTGAAACTCCAAAG------CCACTTCGAAGTAGTGCTGACCCAGCACTCAATCAAGAAGTTGCATTAAAATTAGAGCCAAATCCAGAGTCACTG------GAACTTTCTTTTACCATGCCCCAGATTCAAGATCAACCAGCCAGTCCTTCTGATGGAAGCACTAGACAGAGTTCACCTGAG------------------------------------------CCTAACAGT---CCCAGT---------------------GAATACTGTTTTGACGTGGATAGTGATATGGTCAATGTATTCAAGTTGGAATTGGTGGAGAAACTTTTTGCTGAAGACACAGAAGCA---------------AAGAATCCATTTTCAACTCAGGACACTGAT------------------------------------------------------TTAGACTTGGAGATGTTGGCCCCCTATATCCCAATGGAT------------------------GATGAT---TTCCAGTTACGTTCCTTCGATCAGCTG---------------------------------------------------TCACCATTAGAAAGCAGTTCTTCAAGCCCTCAAAGTGTG---------AGCACA---------------TGTGTCCTCAAACCAGTTGAATCTTCAGATATGAAAATGACTCAGCTCTTCACCAAA---------GTTGAATCAGAGGATACAAGTAGCCTCTTTGATAAA---------------------------------------------------------------------------------------CTTAAGAAGGAA---CCTGATGCTTTAACTTTGCTGGCCCCAGCTGCTGGAGACACAATCATATCTTTAGATTTTGGCAGC---------------------------------------------------------------------------------------------------------------------------AATGACACAGAAACTGAAGACCAACAACTTGAAGAAGTTCCACTGTATAATGATGTAATGTTCCCCTCATCCAGTGAGAAATTACAAAATATTAATCTGGCCATGTCTCCATTACCTGCCTCTGAAACTCCAAAGCCACTTCGAAGTAGTGCTGACCCAGCACTCAATCAAGAAGTTGCATTAAAATTAGAGCCAAATCCAGAGTCACTGGAACTTTCTTTTACCATGCCCCAGATTCAAGATCAACCAGCCAGTCCTTCTGATGGAAGCACTAGACAGAGTTCACCTGAG------------------------------------------CCTAACAGTCCCAGT---GAATACTGTTTTGACGTGGATAGTGATATGGTCAATGTATTCAAGTTGGAATTGGTGGAGAAACTTTTTGCTGAAGACACAGAAGCAAAGAATCCA---------------------------TTTTCAACTCAGGAC---------ACTGATTTAGACTTGGAGATGTTGGCCCCCTATATCCCAATGGATGATGATTTCCAGTTACGTTCCTTCGATCAGCTGTCACCATTAGAAAGCAGTTCTTCAAGCCCTCAAAGTGTGAGCACA---------------------------------------------TGTGTCCTCAAACCAGTTGAATCTTCAGATATGAAAATGACTCAGCTCTTCACCAAAGTTGAATCA------------GAGGATACAAGTAGCCTCTTTGATAAACTT---------------------------------------------------------------------------------AAGAAGGAA---CCTGATGCTTTAACTTTGCTGGCCCCAGCTGCTGGAGACACAATCATATCTTTA------------------------------GATTTTGGCAGCAATGACACAGAAACTGAAGACCAACAACTTGAAGAAGTTCCA------------------------------------------------------------------------------------------------------------------CTGTATAATGATGTAATGTTCCCCTCATCCAGTGAGAAATTACAAAATATTAATCTGGCCATGTCTCCATTACCTGCCTCTGAAACTCCAAAG------CCACTTCGAAGTAGTGCTGACCCAGCACTCAATCAAGAAGTTGCATTAAAATTAGAGCCA---------------------------------------------------------------------AATCCAGAGTCACTGGAACTTTCTTTTACCATGCCCCAGATTCAAGATCAACCAGCCAGTCCTTCTGATGGAAGCACTAGACAGAGTTCACCTGAG------------------------------------------CCTAACAGTCCC---AGTGAATACTGTTTTGACGTGGATAGTGATATGGTCAATGTATTCAAGTTGGAATTGGTGGAGAAACTTTTTGCTGAAGACACAGAAGCAAAGAATCCATTTTCAACTCAG---GACACTGATTTAGACTTGGAGATGTTGGCCCCCTATATCCCAATGGATGAT------GAT---TTCCAGTTACGTTCCTTCGATCAGCTGTCACCATTAGAAAGCAGTTCTTCAAGCCCTCAAAGTGTGAGCACA---------------------------------------------------------TGTGTCCTCAAACCAGTTGAATCTTCAGATATGAAAATGACTCAGCTCTTCACCAAAGTTGAATCAGAGGATACAAGTAGC---------------------------CTCTTTGATAAACTTAAGAAGGAA---CCTGAT------GCTTTAACTTTGCTGGCCCCAGCTGCTGGAGACACAATCATATCTTTAGATTTTGGCAGCAATGACACAGAAACTGAAGACCAACAACTTGAAGAAGTTCCACTGTATAATGATGTAATGTTCCCCTCATCCAGTGAGAAATTACAAAATATTAATCTGGCCATGTCTCCATTACCTGCCTCTGAAACTCCAAAGCCACTTCGAAGTAGTGCTGACCCAGCACTCAATCAAGAAGTTGCATTAAAATTAGAGCCAAATCCAGAGTCACTGGAACTTTCTTTTACCATGCCCCAGATTCAAGATCAACCAGCCAGTCCTTCTGATGGAAGC------------------------------------------------------------------------------ACTAGACAGAGTTCACCTGAGCCTAACAGT---CCCAGTGAATACTGTTTTGACGTGGATAGTGATATGGTCAATGTATTCAAGTTGGAATTGGTGGAG---------------------------------AAACTTTTTGCTGAAGACACAGAAGCAAAGAATCCATTTTCAACTCAGGAC---ACTGATTTAGACTTGGAGATGTTGGCCCCCTATATCCCAATGGAT---GATGATTTCCAGTTACGTTCCTTCGATCAGCTGTCACCATTAGAAAGCAGTTCTTCAAGC---CCTCAAAGTGTGAGCACA---------------------------------TGTGTCCTCAAACCAGTTGAATCTTCAGATATGAAAATGACTCAGCTCTTCACCAAAGTT---------------------------------------GAATCAGAGGATACAAGTAGCCTCTTTGATAAACTTAAGAAGGAA---CCTGATGCTTTAACT---------------------------------------------------TTGCTGGCC---------------CCAGCTGCTGGAGAC---------ACAATCATATCTTTAGATTTTGGCAGC------AATGACACAGAAACTGAAGACCAACAACTTGAAGAAGTTCCACTGTATAATGATGTAATGTTC---------------------------------------------------------------------------------------------------------------------------------------CCCTCATCCAGTGAGAAATTACAAAATATT---AATCTGGCCATGTCTCCATTACCTGCCTCTGAAACTCCAAAG------CCACTTCGAAGTAGTGCTGACCCAGCACTCAATCAAGAAGTTGCATTAAAATTAGAGCCAAATCCAGAGTCACTGGAA------CTTTCTTTTACCATGCCCCAGATTCAAGATCAACCAGCCAGTCCTTCTGATGGAAGCACTAGACAGAGTTCA------------------------------------------------CCTGAG------------------------------------------CCTAACAGTCCCAGT---GAATACTGTTTTGACGTGGATAGTGATATGGTCAATGTATTCAAG------------------------------------TTGGAATTGGTGGAGAAACTTTTTGCTGAAGACACAGAAGCAAAGAATCCATTTTCAACTCAGGACACT------------------------------------------------------GATTTAGACTTGGAGATGTTGGCCCCCTATATCCCAATGGAT------GATGAT---TTCCAGTTACGTTCCTTCGATCAGCTG---------------------------------TCACCATTAGAAAGCAGTTCTTCAAGCCCTCAA------------AGTGTGAGCACA------------------------TGTGTCCTCAAACCAGTTGAATCTTCAGATATGAAAATGACTCAGCTCTTCACCAAAGTTGAATCAGAGGATACAAGT---------------------------------------------------------------------------------------AGCCTCTTTGATAAACTTAAGAAGGAA---CCTGATGCTTTAACTTTGCTGGCCCCAGCTGCTGGA---------GACACAATCATATCTTTAGATTTTGGCAGCAATGACACAGAAACTGAAGACCAACAACTTGAA------------------------------------------------------------------------------------------------------------------------------GAAGTTCCACTGTATAATGATGTAATGTTCCCCTCATCCAGTGAGAAATTACAAAATATTAAT------CTGGCCATGTCTCCATTACCTGCCTCTGAAACTCCAAAG------CCACTTCGAAGTAGTGCTGACCCAGCACTCAATCAAGAAGTTGCATTAAAATTAGAGCCAAATCCAGAGTCACTGGAACTTTCTTTTACCATGCCCCAGATTCAAGATCAACCAGCCAGTCCTTCTGATGGAAGCACT---------------------------AGACAGAGTTCACCTGAG------------------------------------------CCTAACAGT---CCCAGTGAATACTGTTTTGACGTGGATAGTGATATGGTCAATGTATTCAAGTTGGAATTGGTGGAGAAACTTTTTGCTGAAGACACAGAAGCAAAGAATCCATTTTCAACTCAGGAC---ACTGATTTAGACTTGGAGATGTTGGCCCCCTATATCCCAATG------GATGATGATTTCCAGTTACGTTCCTTCGATCAGCTGTCACCATTAGAAAGCAGTTCTTCAAGCCCTCAAAGTGTGAGCACA---------------------------------------------------TGTGTCCTCAAACCAGTTGAATCTTCAGATATG------AAAATGACTCAGCTCTTCACCAAAGTTGAATCAGAGGATACAAGTAGC------------------------------------------CTCTTTGATAAACTTAAGAAGGAA---CCTGAT---------------------------------------------GCTTTAACTTTGCTGGCCCCAGCTGCTGGAGACACAATCATATCTTTAGATTTTGGCAGCAATGACACAGAAACTGAAGACCAACAACTTGAAGAAGTTCCACTGTATAATGATGTAATGTTC------------------------------------------------------------------------------------CCCTCATCCAGTGAGAAATTACAAAATATTAATCTGGCCATGTCTCCATTACCTGCCTCTGAAACTCCAAAG------CCACTTCGAAGTAGTGCT------------------------GACCCAGCACTC------------------------------------------------------------------------------------------------AATCAAGAAGTTGCATTAAAATTAGAGCCA------------AATCCAGAGTCACTGGAACTTTCTTTTACCATGCCCCAGATTCAAGAT------------CAACCAGCCAGT---CCTTCT------------------------------------GATGGAAGCACTAGACAGAGTTCACCTGAG------------------------------------------CCTAACAGTCCCAGT---GAATACTGTTTTGACGTGGATAGTGATATGGTCAATGTATTCAAGTTGGAATTGGTGGAGAAACTTTTT---------------------------------------GCTGAAGACACAGAAGCAAAGAATCCATTTTCAACTCAGGAC---------ACTGATTTAGAC------------TTGGAGATGTTGGCCCCCTATATCCCAATG------GATGATGATTTCCAGTTACGTTCCTTCGATCAGCTGTCACCATTAGAAAGCAGTTCTTCAAGCCCTCAAAGTGTGAGCACA------------------------------------TGTGTCCTCAAACCAGTTGAATCTTCAGATATGAAAATGACTCAGCTCTTCACCAAAGTTGAATCAGAGGATACA---------AGTAGCCTCTTTGATAAACTTAAGAAGGAA---CCTGAT------------------------------------------------------------------GCTTTAACTTTGCTGGCCCCAGCTGCTGGAGACACAATCATATCTTTAGATTTTGGCAGCAATGACACAGAAACTGAAGACCAACAACTTGAAGAAGTT------------------------------------------------------------------------------------------------------------------------------------------------------------------CCACTGTATAATGATGTAATGTTCCCCTCATCCAGTGAGAAATTACAAAATATTAATCTGGCCATGTCTCCATTACCTGCCTCTGAAACTCCA---------AAGCCACTTCGAAGTAGT---GCTGACCCAGCACTCAATCAAGAAGTTGCATTAAAATTAGAGCCAAATCCAGAGTCACTGGAACTTTCTTTTACCATGCCCCAGATTCAAGATCAACCAGCCAGTCCTTCTGATGGAAGCACTAGACAGAGTTCACCTGAG------------------------------------------CCTAACAGTCCCAGTGAATACTGTTTTGACGTGGATAGTGATATGGTCAATGTATTCAAGTTGGAATTGGTGGAGAAACTTTTTGCTGAAGACACAGAAGCAAAGAATCCATTTTCAACTCAGGAC---ACTGATTTAGACTTGGAGATGTTGGCCCCCTATATCCCAATGGAT---GATGATTTCCAGTTACGTTCCTTCGATCAGCTGTCACCATTAGAAAGCAGTTCTTCAAGC------------CCTCAAAGTGTGAGCACA---------------TGTGTCCTCAAACCAGTTGAATCTTCAGAT------ATGAAAATGACT------CAGCTCTTCACCAAA------------GTTGAATCAGAGGAT------------------ACAAGTAGCCTCTTTGATAAACTTAAGAAGGAA------CCTGAT---GCTTTAACTTTGCTGGCCCCAGCTGCTGGAGAC---------------ACAATCATATCTTTAGATTTTGGCAGC------------------AATGAC---------ACAGAAACTGAAGACCAACAACTTGAAGAAGTT------------------------------------CCA------------------CTGTAT------------AAT------------GATGTAATGTTCCCCTCA------------------------------------------------------------------------TCCAGTGAGAAATTACAAAATATTAATCTGGCC------ATGTCTCCATTACCTGCCTCTGAAACTCCAAAG------CCACTTCGAAGTAGTGCTGACCCAGCA---------------------------------------------CTCAATCAAGAAGTTGCATTAAAATTAGAG---CCAAATCCA------GAGTCACTGGAACTTTCTTTTACCATGCCCCAGATT------------------CAAGAT------------------------CAACCAGCCAGT---------------CCT---TCTGATGGAAGCACTAGACAGAGT------------------------------------TCACCTGAG------------------------------------------CCTAACAGT---CCCAGT------GAATACTGTTTTGACGTGGAT------AGTGAT---------ATGGTC---AATGTATTC---AAGTTGGAATTGGTGGAGAAACTTTTTGCTGAAGACACAGAAGCAAAGAATCCATTTTCAACTCAG---GACACT---------------GATTTAGACTTGGAG---------------ATGTTGGCCCCCTATATCCCAATGGAT---GATGAT------TTCCAGTTACGT------TCCTTCGATCAGCTGTCACCA---TTAGAAAGCAGTTCTTCAAGCCCT------------CAAAGTGTG---------AGCACA------------------------------------TGTGTCCTCAAACCAGTTGAATCTTCA---------GATATGAAAATGACTCAGCTCTTCACCAAAGTTGAA---------------------------------TCAGAGGATACAAGTAGC------CTCTTTGATAAACTTAAGAAG---------------------GAA---CCTGATGCTTTAACTTTGCTGGCCCCAGCTGCTGGAGAC------------------------------------------ACAATCATATCTTTAGATTTTGGCAGCAATGACACA---------------------GAAACTGAAGACCAACAACTTGAAGAA---------------------GTTCCACTGTATAATGATGTAATGTTCCCCTCATCC---------------------------------------------------------------------------------------------------------------------------------------------AGTGAGAAATTACAAAATATTAATCTGGCCATGTCTCCATTACCTGCCTCTGAAACTCCAAAG------CCACTTCGAAGTAGTGCTGACCCAGCACTCAATCAAGAAGTTGCATTAAAATTAGAGCCAAATCCAGAGTCACTGGAACTTTCTTTTACCATGCCCCAGATTCAAGATCAACCAGCCAGTCCTTCTGATGGA------------------AGC---------------------------------------ACTAGACAGAGTTCACCTGAG------------------------------------------CCTAACAGTCCC---AGTGAATACTGTTTTGACGTGGATAGTGAT------------------ATGGTCAATGTATTCAAGTTGGAATTGGTGGAGAAACTTTTTGCTGAAGACACAGAAGCAAAGAATCCATTTTCAACTCAG------GACACTGAT---TTAGACTTGGAGATGTTGGCCCCCTATATCCCAATGGATGAT------GATTTCCAGTTACGT------TCCTTCGATCAGCTGTCA------------------------------------CCATTAGAAAGCAGTTCTTCAAGCCCTCAAAGTGTGAGCACA---------------------------------TGTGTCCTCAAACCAGTTGAATCTTCAGATATG------AAAATGACTCAGCTCTTCACCAAAGTTGAATCAGAGGATACAAGTAGC------------------------------------------------------------------------CTCTTTGATAAACTTAAGAAGGAA---CCTGAT---GCTTTAACTTTGCTGGCCCCAGCTGCT------------GGAGACACAATCATATCTTTAGATTTTGGCAGCAATGACACAGAAACTGAAGACCAACAACTTGAAGAAGTTCCACTGTATAATGATGTA------------------------------------------------------------------------------------------ATGTTCCCCTCATCCAGTGAGAAATTACAAAATATTAATCTGGCCATGTCTCCATTACCTGCCTCTGAAACTCCAAAG------CCACTTCGAAGTAGTGCTGACCCAGCACTCAATCAAGAAGTTGCATTAAAATTAGAGCCAAATCCAGAGTCACTGGAACTTTCTTTTACCATGCCCCAGATTCAAGATCAACCAGCCAGTCCTTCTGATGGAAGCACTAGACAGAGTTCA------------CCTGAG------------------------------------------CCTAACAGTCCCAGT---GAATACTGTTTTGACGTGGATAGTGATATGGTCAATGTATTCAAGTTGGAATTGGTG------GAGAAACTTTTTGCTGAAGAC------ACAGAAGCA------------------------------------------------------------AAGAATCCATTTTCAACTCAG---------GACACTGATTTAGACTTGGAGATGTTGGCCCCCTATATCCCAATGGAT------GATGAT---TTCCAGTTACGTTCCTTCGATCAGCTG---------------------------------TCACCATTAGAAAGCAGTTCTTCAAGCCCTCAAAGTGTG---------AGCACA---------------------------------TGTGTCCTCAAACCAGTTGAATCTTCA---------------------------GATATGAAAATGACTCAGCTC------------TTCACC---AAA---------GTTGAATCA------------------GAGGATACAAGTAGCCTCTTT------------------------GATAAACTTAAGAAG---------------------------------GAA---CCT------------GAT---GCTTTAACTTTGCTGGCCCCAGCTGCTGGAGACACAATCATATCTTTAGATTTTGGCAGCAATGAC---ACAGAAACTGAAGACCAACAACTTGAAGAAGTTCCACTG---------------------------------------TATAATGATGTAATG---------------------------------TTCCCC------------------TCATCCAGTGAGAAATTACAAAATATTAATCTGGCCATGTCTCCATTACCTGCC------------TCTGAAACTCCAAAG------CCACTTCGAAGTAGTGCTGACCCAGCACTCAATCAAGAAGTTGCA---------TTAAAATTAGAGCCAAATCCA------GAGTCACTG---------------------------GAACTTTCTTTTACCATGCCCCAGATTCAAGATCAACCAGCC------AGTCCTTCTGATGGAAGC---------ACTAGACAGAGTTCACCTGAG------------------------------------------CCTAAC---AGT---CCCAGTGAATACTGTTTT------------GACGTGGATAGTGATATGGTCAATGTATTCAAGTTGGAATTGGTGGAGAAACTTTTT---GCTGAAGAC------ACAGAA---------GCAAAGAATCCATTTTCAACTCAGGAC---ACTGATTTAGACTTGGAGATGTTGGCCCCCTATATCCCAATGGAT---GAT---GAT---TTCCAGTTACGTTCC---------TTCGATCAGCTGTCACCA---TTAGAAAGCAGTTCTTCAAGCCCT------------CAAAGTGTG---------AGCACA------------------------TGTGTCCTCAAACCAGTTGAATCTTCAGAT------------------ATGAAAATGACTCAGCTCTTCACC---AAA---------GTTGAATCA---------GAGGATACAAGTAGCCTCTTT------------------------GATAAACTTAAGAAGGAA---CCTGAT---GCTTTAACTTTGCTGGCCCCAGCTGCTGGAGACACAATCATATCTTTA------------------GATTTTGGCAGC------AATGACACAGAAACTGAAGACCAACAACTTGAAGAAGTTCCACTGTATAATGATGTAATGTTCCCCTCATCCAGTGAG------------------AAATTACAAAATATTAATCTGGCCATGTCTCCATTACCTGCCTCTGAAACTCCAAAG------CCACTTCGA---------------------------------------------------------------AGTAGTGCTGACCCAGCACTC---------AATCAAGAAGTTGCATTAAAATTAGAGCCAAATCCAGAGTCACTGGAACTTTCTTTTACCATGCCCCAGATT---------------CAAGATCAACCAGCCAGTCCTTCTGATGGAAGCACTAGACAGAGTTCACCTGAG------------------------------------------CCTAACAGT---CCCAGTGAATACTGTTTTGACGTGGATAGTGATATGGTCAATGTATTCAAGTTGGAATTGGTGGAGAAA------------CTTTTTGCTGAAGACACAGAAGCA------------------------AAGAATCCATTTTCAACTCAGGAC---ACTGATTTAGACTTGGAGATGTTGGCCCCCTATATCCCAATGGAT------GATGAT---TTCCAGTTACGT---------------------------------------TCCTTCGATCAGCTGTCACCATTAGAAAGCAGTTCTTCAAGCCCT------------CAAAGTGTG---------AGCACA------------------------------------------------TGTGTCCTCAAACCAGTTGAATCTTCAGATATGAAAATGACTCAGCTCTTCACCAAAGTTGAATCAGAGGATACAAGTAGCCTCTTTGATAAA------------------------------------------------------------------------------------------------CTTAAGAAGGAA------CCTGAT---GCTTTAACTTTGCTGGCCCCAGCTGCTGGAGACACAATCATATCTTTAGATTTTGGCAGCAATGACACAGAAACTGAAGACCAACAACTT---------------------------------------------------------------------------------------------------GAAGAAGTTCCACTGTATAATGATGTAATGTTCCCCTCATCCAGTGAGAAATTACAAAATATTAATCTGGCCATGTCTCCATTACCTGCCTCTGAA---------------------------------------------ACTCCAAAGCCACTTCGAAGTAGTGCTGACCCAGCACTCAATCAAGAAGTTGCATTAAAATTAGAGCCAAATCCAGAGTCACTGGAACTTTCTTTTACCATGCCCCAGATTCAAGATCAA---------CCAGCCAGTCCTTCTGATGGAAGCACTAGACAG------------------------------------------AGTTCACCT------------------------------------------------GAG------------------------------------------CCTAACAGTCCC---AGTGAATACTGTTTTGACGTG---------------------------------------------GATAGTGATATGGTCAATGTATTCAAGTTGGAATTGGTG---------------GAGAAACTTTTTGCTGAAGACACAGAAGCAAAGAATCCATTTTCAACT------------------------CAGGACACTGATTTAGACTTGGAGATGTTGGCCCCCTATATCCCAATGGAT------GATGAT---TTCCAGTTACGTTCCTTCGATCAGCTG------------TCACCATTAGAAAGCAGTTCTTCAAGCCCTCAAAGTGTGAGC---------ACA---
>C.hircus
------------------TGTGTCCTCAAACCAGTTGAATCTTCAGACATG------AAAATGACTCAGCTATTCACCAAAGTTGAA---TCAGAAGATACAAGC------AGTCTCTTTGATAAA------------------CTTAAGAAGGAG------CCTGAT---GCTTTAACTTTGCTGGCACCAGCTGCTGGAGAC------------------------------------------------------------ACAATCATATCTTTAGATTTTGGCAGCAATGACACAGAGACTGATGACCAA------------------------------------------------CAACTTGAGGAAGTTCCATTGTATAATGACGTAATGCTCCCCTCA---------------------------------------------------------------------TCTAATGAGAAATTGCAGAATATAAATTTGGCAATGTCTCCATTACCTGCCTCTGAAACTCCAAAG------------------------------CCACTTAGAAGTAGTGCCGGCCCTGCACTCAACCAAGAA---------GTTGCGTTAAAGTTAGAACCAAATCCAGAGTCACTGGAACTTTCTTTCACCATGCCCCAGATTCAAGATCAGCCAGCTAGTCCTTCTGATGGA------------AGCACCAGACAAAGTTCACCT------GAG------------------------------------------CCTAACAGT---CCC------AGTGAATATTGTTTTGATGTGGATAGTGATATGGTCAATGAATTCAAGTTGGAATTGGTAGAGAAACTTTTTGCTGAAGATACAGAAGCAAAGAATCCATTTTCCACTCAGGAC------------------------------------ACT---GATTTAGACTTGGAGATGTTAGCTCCTTATATCCCAATG---------GATGATGACTTCCAGTTACGT------TCCTTTGATCAGTTGTCACCACTGGAAAACAGTTCTACAAGTCCTCAAAGTGCAAGCACA---------------TGTGTCCTC------AAACCAGTTGAATCTTCAGACATGAAAATGACTCAGCTATTCACCAAA---------GTTGAATCAGAA---------------------------------------------------GATACAAGCAGTCTCTTTGATAAACTTAAGAAGGAG---CCTGATGCTTTAACTTTGCTGGCA------CCAGCTGCTGGAGAC---------ACAATCATATCTTTAGATTTTGGCAGCAAT------------------------GACACAGAGACTGATGACCAACAACTTGAGGAAGTTCCATTGTATAATGACGTAATGCTCCCCTCATCTAATGAGAAATTGCAGAATATAAATTTGGCAATGTCTCCATTACCTGCCTCTGAAACTCCAAAGCCACTTAGAAGTAGTGCCGGCCCTGCACTCAACCAAGAAGTTGCGTTAAAGTTAGAACCAAATCCAGAGTCACTGGAACTTTCTTTCACCATGCCCCAGATTCAAGATCAGCCAGCTAGTCCTTCTGATGGAAGCACCAGACAAAGTTCACCTGAG------------------------------------------CCT---AACAGTCCCAGTGAATATTGTTTTGATGTGGATAGTGATATGGTCAATGAA------------------TTCAAGTTGGAATTGGTAGAGAAACTTTTTGCTGAAGATACAGAAGCAAAGAATCCATTTTCC---------------------------------------ACTCAGGACACTGATTTAGACTTGGAGATGTTAGCTCCTTATATCCCAATG------GATGATGACTTCCAG------TTACGTTCCTTTGATCAGTTGTCACCACTGGAA---------AACAGTTCTACAAGTCCTCAAAGTGCA---------AGCACA---------------TGTGTCCTCAAACCAGTTGAATCTTCAGACATGAAAATGACTCAGCTATTCACCAAAGTTGAATCAGAAGATACA------------------------------------------------AGCAGT---------CTCTTTGATAAACTTAAGAAGGAG---CCTGAT---GCTTTAACTTTGCTGGCACCAGCTGCTGGAGACACAATCATATCTTTAGATTTTGGC------------------------------------------------------AGCAATGACACAGAGACTGATGACCAACAACTTGAGGAAGTTCCATTGTATAATGACGTAATGCTCCCCTCA---------------------------------------------------------------------TCTAATGAGAAATTGCAGAATATAAATTTGGCAATGTCTCCATTACCTGCCTCTGAAACTCCAAAG------CCACTTAGAAGTAGTGCCGGCCCTGCACTCAACCAAGAAGTTGCGTTAAAGTTAGAACCAAATCCAGAGTCACTGGAACTTTCTTTCACCATGCCCCAGATTCAAGATCAGCCAGCTAGTCCTTCTGATGGAAGCACCAGACAAAGTTCACCTGAG---------------------------------------------------CCTAACAGTCCC---AGTGAATATTGTTTTGATGTGGATAGTGATATGGTCAATGAATTCAAGTTGGAATTGGTAGAGAAACTTTTTGCTGAAGATACAGAAGCAAAGAATCCATTTTCCACTCAGGACACTGAT---TTAGACTTGGAGATGTTAGCTCCTTATATCCCAATGGAT------GATGACTTCCAGTTACGTTCCTTTGATCAGTTG------TCACCACTGGAAAACAGTTCTACAAGTCCTCAAAGTGCAAGCACA------------------------------------------------------------------TGTGTCCTCAAACCAGTTGAATCTTCAGACATGAAAATGACTCAGCTATTCACCAAAGTTGAATCAGAAGATACAAGC------------------------AGTCTCTTTGATAAACTTAAGAAGGAGCCTGAT---GCTTTAACTTTGCTGGCACCAGCTGCTGGAGAC---------ACAATCATATCTTTAGATTTTGGCAGCAATGACACAGAGACTGATGACCAACAACTTGAGGAAGTTCCATTGTATAATGACGTAATGCTCCCCTCATCTAATGAGAAATTGCAGAATATAAATTTGGCAATGTCTCCATTACCTGCCTCTGAAACTCCAAAGCCACTTAGAAGTAGTGCCGGCCCTGCACTCAACCAAGAAGTTGCGTTAAAGTTAGAACCAAATCCAGAGTCACTGGAACTTTCTTTCACCATGCCCCAGATTCAAGATCAGCCA---------------------------------------------GCTAGTCCTTCTGATGGAAGCACCAGACAAAGTTCACCTGAG------------------------------------------CCTAACAGT---CCCAGTGAATATTGTTTTGATGTGGATAGTGATATGGTCAATGAATTCAAGTTGGAATTGGTAGAGAAACTTTTTGCTGAAGATACAGAAGCAAAGAATCCATTTTCCACTCAGGAC---ACTGATTTAGACTTGGAGATGTTAGCTCCTTATATCCCAATGGAT---GATGACTTCCAGTTACGTTCCTTTGATCAGTTGTCACCACTGGAAAACAGTTCTACAAGTCCTCAAAGTGCAAGCACA------------------------------------TGTGTCCTCAAACCAGTTGAATCTTCAGACATG------AAAATGACTCAGCTATTCACCAAAGTTGAATCA------------GAAGATACAAGCAGTCTCTTTGATAAA------------------------------------------------------CTTAAGAAGGAG---CCTGATGCTTTAACTTTGCTGGCA------CCAGCTGCTGGAGAC---------ACAATCATATCTTTAGATTTTGGCAGCAATGACACAGAGACTGATGACCAACAACTTGAG---------------------------------------------------------------------------------------------------GAAGTTCCA---TTGTATAATGACGTAATGCTCCCCTCA---------------------------TCTAATGAGAAATTGCAGAATATAAATTTGGCAATGTCTCCATTACCTGCCTCT---------------------------------------------------------------------GAAACTCCAAAG------CCACTTAGAAGTAGTGCCGGCCCTGCACTCAACCAAGAAGTTGCGTTAAAGTTAGAACCAAATCCAGAGTCACTGGAACTTTCTTTCACCATGCCCCAGATTCAAGATCAGCCA---------------GCTAGTCCTTCTGATGGAAGCACCAGACAAAGTTCACCTGAG------------------------------------------CCTAACAGTCCC---AGTGAATATTGTTTTGATGTGGATAGTGATATGGTCAATGAATTCAAGTTGGAATTGGTAGAGAAACTTTTTGCTGAAGATACAGAAGCAAAGAATCCATTTTCCACTCAGGACACT---------------GAT---TTAGACTTGGAGATGTTAGCTCCTTATATCCCA------------------------ATGGAT---GATGACTTCCAGTTACGTTCCTTTGATCAGTTGTCACCACTGGAAAACAGTTCTACAAGTCCTCAAAGTGCAAGCACA---------------------------------TGTGTCCTCAAACCAGTTGAATCTTCAGACATG------------------------------------------------------------AAAATGACTCAGCTATTCACCAAA---------GTTGAATCAGAAGAT---------------------------------------ACAAGCAGTCTCTTTGATAAACTTAAGAAGGAG---CCTGAT---GCTTTAACTTTGCTGGCACCAGCTGCTGGAGACACAATCATATCTTTAGATTTTGGCAGCAATGACACAGAGACTGATGACCAACAACTTGAG---------------------GAAGTTCCATTGTATAATGACGTAATGCTCCCCTCA---------------------------------------------------------------------TCTAATGAGAAATTGCAGAATATAAATTTGGCAATG---------------------------------------TCTCCATTACCTGCCTCTGAAACTCCAAAG------CCACTTAGAAGTAGTGCCGGCCCTGCACTCAACCAAGAAGTTGCGTTAAAGTTAGAACCAAATCCAGAGTCACTGGAACTTTCTTTCACCATGCCCCAGATTCAAGATCAGCCAGCTAGTCCTTCTGATGGAAGCACCAGACAAAGTTCACCTGAG------------------------------------------CCTAACAGTCCC---AGTGAATATTGTTTTGATGTGGATAGTGATATGGTCAATGAATTCAAGTTGGAATTGGTAGAGAAACTTTTTGCTGAAGATACAGAAGCAAAGAATCCATTTTCCACTCAGGACACTGAT---TTAGACTTGGAGATGTTAGCTCCTTATATCCCAATGGAT---GAT------------------------------------GACTTCCAGTTACGTTCCTTTGATCAGTTG---TCACCACTGGAAAACAGTTCTACAAGTCCTCAAAGTGCAAGCACA---------------------------------------------------------------------------------------------------------------------TGTGTCCTCAAACCAGTTGAATCTTCAGACATGAAAATGACTCAGCTATTCACCAAAGTTGAATCAGAAGATACAAGCAGT---------CTCTTTGATAAACTTAAGAAGGAG---CCTGATGCTTTAACTTTGCTGGCACCAGCTGCTGGAGACACAATCATATCTTTAGATTTTGGCAGCAATGACACAGAGACTGATGACCAACAACTTGAGGAAGTTCCATTGTATAATGACGTAATGCTCCCCTCATCTAATGAGAAATTGCAGAATATAAATTTGGCAATGTCTCCATTACCTGCCTCTGAAACTCCAAAG------CCACTTAGAAGTAGTGCCGGCCCTGCACTCAACCAAGAAGTTGCGTTAAAGTTAGAACCAAATCCAGAGTCACTGGAACTTTCTTTCACCATGCCCCAGATTCAAGATCAGCCAGCTAGTCCT------------------------------------------------------------------------------------TCTGATGGAAGCACCAGACAAAGTTCACCTGAG------------------------------------------CCTAACAGTCCC---AGTGAATATTGTTTTGATGTGGATAGTGATATGGTCAATGAATTCAAGTTGGAATTGGTAGAGAAACTTTTTGCTGAAGATACAGAA---------GCAAAGAATCCATTTTCCACTCAG---GACACTGATTTAGACTTGGAGATGTTAGCTCCTTATATCCCAATGGAT---GATGACTTCCAGTTACGTTCCTTTGATCAGTTGTCACCACTGGAAAACAGTTCTACAAGTCCTCAAAGTGCAAGC---------ACA------------------------TGTGTCCTCAAACCAGTTGAATCTTCAGACATGAAAATGACTCAGCTATTCACCAAAGTT---------GAATCAGAAGATACAAGCAGTCTCTTTGAT---AAA---------CTTAAGAAG------------------------------------------------------------------------------------------------GAG---CCTGAT---GCTTTAACTTTG------CTGGCACCAGCTGCTGGAGAC---------ACAATCATATCTTTA---------------------------------------------------GATTTTGGC---------------------AGCAATGACACAGAGACTGATGACCAACAACTT---------------------GAGGAAGTTCCATTGTATAATGACGTAATGCTCCCCTCA------------------------------------------------------------------------------TCTAATGAGAAATTGCAGAATATAAATTTGGCAATGTCTCCATTACCT---GCCTCTGAAACTCCAAAG------CCACTTAGAAGTAGTGCCGGCCCTGCACTCAACCAAGAAGTTGCGTTAAAGTTAGAACCAAATCCAGAGTCACTG------GAACTTTCTTTCACCATGCCCCAGATTCAAGATCAGCCAGCTAGTCCTTCTGATGGAAGCACCAGACAAAGTTCACCTGAG------------------------------------------CCTAACAGT---CCCAGT---------------------GAATATTGTTTTGATGTGGATAGTGATATGGTCAATGAATTCAAGTTGGAATTGGTAGAGAAACTTTTTGCTGAAGATACAGAAGCA---------------AAGAATCCATTTTCCACTCAGGACACTGAT------------------------------------------------------TTAGACTTGGAGATGTTAGCTCCTTATATCCCAATGGAT------------------------GATGAC---TTCCAGTTACGTTCCTTTGATCAGTTG---------------------------------------------------TCACCACTGGAAAACAGTTCTACAAGTCCTCAAAGTGCA---------AGCACA---------------TGTGTCCTCAAACCAGTTGAATCTTCAGACATGAAAATGACTCAGCTATTCACCAAA---------GTTGAATCAGAAGATACAAGCAGTCTCTTTGATAAA---------------------------------------------------------------------------------------CTTAAGAAGGAG---CCTGATGCTTTAACTTTGCTGGCACCAGCTGCTGGAGACACAATCATATCTTTAGATTTTGGCAGC---------------------------------------------------------------------------------------------------------------------------AATGACACAGAGACTGATGACCAACAACTTGAGGAAGTTCCATTGTATAATGACGTAATGCTCCCCTCATCTAATGAGAAATTGCAGAATATAAATTTGGCAATGTCTCCATTACCTGCCTCTGAAACTCCAAAGCCACTTAGAAGTAGTGCCGGCCCTGCACTCAACCAAGAAGTTGCGTTAAAGTTAGAACCAAATCCAGAGTCACTGGAACTTTCTTTCACCATGCCCCAGATTCAAGATCAGCCAGCTAGTCCTTCTGATGGAAGCACCAGACAAAGTTCACCTGAG------------------------------------------CCTAACAGTCCCAGT---GAATATTGTTTTGATGTGGATAGTGATATGGTCAATGAATTCAAGTTGGAATTGGTAGAGAAACTTTTTGCTGAAGATACAGAAGCAAAGAATCCA---------------------------TTTTCCACTCAGGAC---------ACTGATTTAGACTTGGAGATGTTAGCTCCTTATATCCCAATGGATGATGACTTCCAGTTACGTTCCTTTGATCAGTTGTCACCACTGGAAAACAGTTCTACAAGTCCTCAAAGTGCAAGCACA---------------------------------------------TGTGTCCTCAAACCAGTTGAATCTTCAGACATGAAAATGACTCAGCTATTCACCAAAGTTGAATCA------------GAAGATACAAGCAGTCTCTTTGATAAACTT---------------------------------------------------------------------------------AAGAAGGAG---CCTGATGCTTTAACTTTGCTGGCACCAGCTGCTGGAGACACAATCATATCTTTA------------------------------GATTTTGGCAGCAATGACACAGAGACTGATGACCAACAACTTGAGGAAGTTCCA------------------------------------------------------------------------------------------------------------------TTGTATAATGACGTAATGCTCCCCTCATCTAATGAGAAATTGCAGAATATAAATTTGGCAATGTCTCCATTACCTGCCTCTGAAACTCCAAAG------CCACTTAGAAGTAGTGCCGGCCCTGCACTCAACCAAGAAGTTGCGTTAAAGTTAGAACCA---------------------------------------------------------------------AATCCAGAGTCACTGGAACTTTCTTTCACCATGCCCCAGATTCAAGATCAGCCAGCTAGTCCTTCTGATGGAAGCACCAGACAAAGTTCACCTGAG------------------------------------------CCTAACAGTCCC---AGTGAATATTGTTTTGATGTGGATAGTGATATGGTCAATGAATTCAAGTTGGAATTGGTAGAGAAACTTTTTGCTGAAGATACAGAAGCAAAGAATCCATTTTCCACTCAG---GACACTGATTTAGACTTGGAGATGTTAGCTCCTTATATCCCAATGGATGAT------GAC---TTCCAGTTACGTTCCTTTGATCAGTTGTCACCACTGGAAAACAGTTCTACAAGTCCTCAAAGTGCAAGCACA---------------------------------------------------------TGTGTCCTCAAACCAGTTGAATCTTCAGACATGAAAATGACTCAGCTATTCACCAAAGTTGAATCAGAAGATACAAGCAGT---------------------------CTCTTTGATAAACTTAAGAAGGAG---CCTGAT------GCTTTAACTTTGCTGGCACCAGCTGCTGGAGACACAATCATATCTTTAGATTTTGGCAGCAATGACACAGAGACTGATGACCAACAACTTGAGGAAGTTCCATTGTATAATGACGTAATGCTCCCCTCATCTAATGAGAAATTGCAGAATATAAATTTGGCAATGTCTCCATTACCTGCCTCTGAAACTCCAAAGCCACTTAGAAGTAGTGCCGGCCCTGCACTCAACCAAGAAGTTGCGTTAAAGTTAGAACCAAATCCAGAGTCACTGGAACTTTCTTTCACCATGCCCCAGATTCAAGATCAGCCAGCTAGTCCTTCTGATGGAAGC------------------------------------------------------------------------------ACCAGACAAAGTTCACCTGAGCCTAACAGT---CCCAGTGAATATTGTTTTGATGTGGATAGTGATATGGTCAATGAATTCAAGTTGGAATTGGTAGAG---------------------------------AAACTTTTTGCTGAAGATACAGAAGCAAAGAATCCATTTTCCACTCAGGAC---ACTGATTTAGACTTGGAGATGTTAGCTCCTTATATCCCAATGGAT---GATGACTTCCAGTTACGTTCCTTTGATCAGTTGTCACCACTGGAAAACAGTTCTACAAGT---CCTCAAAGTGCAAGCACA---------------------------------TGTGTCCTCAAACCAGTTGAATCTTCAGACATGAAAATGACTCAGCTATTCACCAAAGTT---------------------------------------GAATCAGAAGATACAAGCAGTCTCTTTGATAAACTTAAGAAGGAG---CCTGATGCTTTAACT---------------------------------------------------TTGCTGGCA---------------CCAGCTGCTGGAGAC---------ACAATCATATCTTTAGATTTTGGCAGC------AATGACACAGAGACTGATGACCAACAACTTGAGGAAGTTCCATTGTATAATGACGTAATGCTC---------------------------------------------------------------------------------------------------------------------------------------CCCTCATCTAATGAGAAATTGCAGAATATA---AATTTGGCAATGTCTCCATTACCTGCCTCTGAAACTCCAAAG------CCACTTAGAAGTAGTGCCGGCCCTGCACTCAACCAAGAAGTTGCGTTAAAGTTAGAACCAAATCCAGAGTCACTGGAA------CTTTCTTTCACCATGCCCCAGATTCAAGATCAGCCAGCTAGTCCTTCTGATGGAAGCACCAGACAAAGTTCA------------------------------------------------CCTGAG------------------------------------------CCTAACAGTCCCAGT---GAATATTGTTTTGATGTGGATAGTGATATGGTCAATGAATTCAAG------------------------------------TTGGAATTGGTAGAGAAACTTTTTGCTGAAGATACAGAAGCAAAGAATCCATTTTCCACTCAGGACACT------------------------------------------------------GATTTAGACTTGGAGATGTTAGCTCCTTATATCCCAATGGAT------GATGAC---TTCCAGTTACGTTCCTTTGATCAGTTG---------------------------------TCACCACTGGAAAACAGTTCTACAAGTCCTCAA------------AGTGCAAGCACA------------------------TGTGTCCTCAAACCAGTTGAATCTTCAGACATGAAAATGACTCAGCTATTCACCAAAGTTGAATCAGAAGATACAAGC---------------------------------------------------------------------------------------AGTCTCTTTGATAAACTTAAGAAGGAG---CCTGATGCTTTAACTTTGCTGGCACCAGCTGCTGGA---------GACACAATCATATCTTTAGATTTTGGCAGCAATGACACAGAGACTGATGACCAACAACTTGAG------------------------------------------------------------------------------------------------------------------------------GAAGTTCCATTGTATAATGACGTAATGCTCCCCTCATCTAATGAGAAATTGCAGAATATAAAT------TTGGCAATGTCTCCATTACCTGCCTCTGAAACTCCAAAG------CCACTTAGAAGTAGTGCCGGCCCTGCACTCAACCAAGAAGTTGCGTTAAAGTTAGAACCAAATCCAGAGTCACTGGAACTTTCTTTCACCATGCCCCAGATTCAAGATCAGCCAGCTAGTCCTTCTGATGGAAGCACC---------------------------AGACAAAGTTCACCTGAG------------------------------------------CCTAACAGT---CCCAGTGAATATTGTTTTGATGTGGATAGTGATATGGTCAATGAATTCAAGTTGGAATTGGTAGAGAAACTTTTTGCTGAAGATACAGAAGCAAAGAATCCATTTTCCACTCAGGAC---ACTGATTTAGACTTGGAGATGTTAGCTCCTTATATCCCAATG------GATGATGACTTCCAGTTACGTTCCTTTGATCAGTTGTCACCACTGGAAAACAGTTCTACAAGTCCTCAAAGTGCAAGCACA---------------------------------------------------TGTGTCCTCAAACCAGTTGAATCTTCAGACATG------AAAATGACTCAGCTATTCACCAAAGTTGAATCAGAAGATACAAGCAGT------------------------------------------CTCTTTGATAAACTTAAGAAGGAG---CCTGAT---------------------------------------------GCTTTAACTTTGCTGGCACCAGCTGCTGGAGACACAATCATATCTTTAGATTTTGGCAGCAATGACACAGAGACTGATGACCAACAACTTGAGGAAGTTCCATTGTATAATGACGTAATGCTC------------------------------------------------------------------------------------CCCTCATCTAATGAGAAATTGCAGAATATAAATTTGGCAATGTCTCCATTACCTGCCTCTGAAACTCCAAAG------CCACTTAGAAGTAGTGCC------------------------GGCCCTGCACTC------------------------------------------------------------------------------------------------AACCAAGAAGTTGCGTTAAAGTTAGAACCA------------AATCCAGAGTCACTGGAACTTTCTTTCACCATGCCCCAGATTCAAGAT------------CAGCCAGCTAGT---CCTTCT------------------------------------GATGGAAGCACCAGACAAAGTTCACCTGAG------------------------------------------CCTAACAGTCCCAGT---GAATATTGTTTTGATGTGGATAGTGATATGGTCAATGAATTCAAGTTGGAATTGGTAGAGAAACTTTTT---------------------------------------GCTGAAGATACAGAAGCAAAGAATCCATTTTCCACTCAGGAC---------ACTGATTTAGAC------------TTGGAGATGTTAGCTCCTTATATCCCAATG------GATGATGACTTCCAGTTACGTTCCTTTGATCAGTTGTCACCACTGGAAAACAGTTCTACAAGTCCTCAAAGTGCAAGCACA------------------------------------TGTGTCCTCAAACCAGTTGAATCTTCAGACATGAAAATGACTCAGCTATTCACCAAAGTTGAATCAGAAGATACA---------AGCAGTCTCTTTGATAAACTTAAGAAGGAG---CCTGAT------------------------------------------------------------------GCTTTAACTTTGCTGGCACCAGCTGCTGGAGACACAATCATATCTTTAGATTTTGGCAGCAATGACACAGAGACTGATGACCAACAACTTGAGGAAGTT------------------------------------------------------------------------------------------------------------------------------------------------------------------CCATTGTATAATGACGTAATGCTCCCCTCATCTAATGAGAAATTGCAGAATATAAATTTGGCAATGTCTCCATTACCTGCCTCTGAAACTCCA---------AAGCCACTTAGAAGTAGT---GCCGGCCCTGCACTCAACCAAGAAGTTGCGTTAAAGTTAGAACCAAATCCAGAGTCACTGGAACTTTCTTTCACCATGCCCCAGATTCAAGATCAGCCAGCTAGTCCTTCTGATGGAAGCACCAGACAAAGTTCACCTGAG------------------------------------------CCTAACAGTCCCAGTGAATATTGTTTTGATGTGGATAGTGATATGGTCAATGAATTCAAGTTGGAATTGGTAGAGAAACTTTTTGCTGAAGATACAGAAGCAAAGAATCCATTTTCCACTCAGGAC---ACTGATTTAGACTTGGAGATGTTAGCTCCTTATATCCCAATGGAT---GATGACTTCCAGTTACGTTCCTTTGATCAGTTGTCACCACTGGAAAACAGTTCTACAAGT------------CCTCAAAGTGCAAGCACA---------------TGTGTCCTCAAACCAGTTGAATCTTCAGAC------ATGAAAATGACT------CAGCTATTCACCAAA------------GTTGAATCAGAAGAT------------------ACAAGCAGTCTCTTTGATAAACTTAAGAAGGAG------CCTGAT---GCTTTAACTTTGCTGGCACCAGCTGCTGGAGAC---------------ACAATCATATCTTTAGATTTTGGCAGC------------------AATGAC---------ACAGAGACTGATGACCAACAACTTGAGGAAGTT------------------------------------CCA------------------TTGTAT------------AAT------------GACGTAATGCTCCCCTCA------------------------------------------------------------------------TCTAATGAGAAATTGCAGAATATAAATTTGGCA------ATGTCTCCATTACCTGCCTCTGAAACTCCAAAG------CCACTTAGAAGTAGTGCCGGCCCTGCA---------------------------------------------CTCAACCAAGAAGTTGCGTTAAAGTTAGAA---CCAAATCCA------GAGTCACTGGAACTTTCTTTCACCATGCCCCAGATT------------------CAAGAT------------------------CAGCCAGCTAGT---------------CCT---TCTGATGGAAGCACCAGACAAAGT------------------------------------TCACCTGAG------------------------------------------CCTAACAGT---CCCAGT------GAATATTGTTTTGATGTGGAT------AGTGAT---------ATGGTC---AATGAATTC---AAGTTGGAATTGGTAGAGAAACTTTTTGCTGAAGATACAGAAGCAAAGAATCCATTTTCCACTCAG---GACACT---------------GATTTAGACTTGGAG---------------ATGTTAGCTCCTTATATCCCAATGGAT---GATGAC------TTCCAGTTACGT------TCCTTTGATCAGTTGTCACCA---CTGGAAAACAGTTCTACAAGTCCT------------CAAAGTGCA---------AGCACA------------------------------------TGTGTCCTCAAACCAGTTGAATCTTCA---------GACATGAAAATGACTCAGCTATTCACCAAAGTTGAA---------------------------------TCAGAAGATACAAGCAGT------CTCTTTGATAAACTTAAGAAG---------------------GAG---CCTGATGCTTTAACTTTGCTGGCACCAGCTGCTGGAGAC------------------------------------------ACAATCATATCTTTAGATTTTGGCAGCAATGACACA---------------------GAGACTGATGACCAACAACTTGAGGAA---------------------GTTCCATTGTATAATGACGTAATGCTCCCCTCATCT---------------------------------------------------------------------------------------------------------------------------------------------AATGAGAAATTGCAGAATATAAATTTGGCAATGTCTCCATTACCTGCCTCTGAAACTCCAAAG------CCACTTAGAAGTAGTGCCGGCCCTGCACTCAACCAAGAAGTTGCGTTAAAGTTAGAACCAAATCCAGAGTCACTGGAACTTTCTTTCACCATGCCCCAGATTCAAGATCAGCCAGCTAGTCCTTCTGATGGA------------------AGC---------------------------------------ACCAGACAAAGTTCACCTGAG------------------------------------------CCTAACAGTCCC---AGTGAATATTGTTTTGATGTGGATAGTGAT------------------ATGGTCAATGAATTCAAGTTGGAATTGGTAGAGAAACTTTTTGCTGAAGATACAGAAGCAAAGAATCCATTTTCCACTCAG------GACACTGAT---TTAGACTTGGAGATGTTAGCTCCTTATATCCCAATGGATGAT------GACTTCCAGTTACGT------TCCTTTGATCAGTTGTCA------------------------------------CCACTGGAAAACAGTTCTACAAGTCCTCAAAGTGCAAGCACA---------------------------------TGTGTCCTCAAACCAGTTGAATCTTCAGACATG------AAAATGACTCAGCTATTCACCAAAGTTGAATCAGAAGATACAAGCAGT------------------------------------------------------------------------CTCTTTGATAAACTTAAGAAGGAG---CCTGAT---GCTTTAACTTTGCTGGCACCAGCTGCT------------GGAGACACAATCATATCTTTAGATTTTGGCAGCAATGACACAGAGACTGATGACCAACAACTTGAGGAAGTTCCATTGTATAATGACGTA------------------------------------------------------------------------------------------ATGCTCCCCTCATCTAATGAGAAATTGCAGAATATAAATTTGGCAATGTCTCCATTACCTGCCTCTGAAACTCCAAAG------CCACTTAGAAGTAGTGCCGGCCCTGCACTCAACCAAGAAGTTGCGTTAAAGTTAGAACCAAATCCAGAGTCACTGGAACTTTCTTTCACCATGCCCCAGATTCAAGATCAGCCAGCTAGTCCTTCTGATGGAAGCACCAGACAAAGTTCA------------CCTGAG------------------------------------------CCTAACAGTCCCAGT---GAATATTGTTTTGATGTGGATAGTGATATGGTCAATGAATTCAAGTTGGAATTGGTA------GAGAAACTTTTTGCTGAAGAT------ACAGAAGCA------------------------------------------------------------AAGAATCCATTTTCCACTCAG---------GACACTGATTTAGACTTGGAGATGTTAGCTCCTTATATCCCAATGGAT------GATGAC---TTCCAGTTACGTTCCTTTGATCAGTTG---------------------------------TCACCACTGGAAAACAGTTCTACAAGTCCTCAAAGTGCA---------AGCACA---------------------------------TGTGTCCTCAAACCAGTTGAATCTTCA---------------------------GACATGAAAATGACTCAGCTA------------TTCACC---AAA---------GTTGAATCA------------------GAAGATACAAGCAGTCTCTTT------------------------GATAAACTTAAGAAG---------------------------------GAG---CCT------------GAT---GCTTTAACTTTGCTGGCACCAGCTGCTGGAGACACAATCATATCTTTAGATTTTGGCAGCAATGAC---ACAGAGACTGATGACCAACAACTTGAGGAAGTTCCATTG---------------------------------------TATAATGACGTAATG---------------------------------CTCCCC------------------TCATCTAATGAGAAATTGCAGAATATAAATTTGGCAATGTCTCCATTACCTGCC------------TCTGAAACTCCAAAG------CCACTTAGAAGTAGTGCCGGCCCTGCACTCAACCAAGAAGTTGCG---------TTAAAGTTAGAACCAAATCCA------GAGTCACTG---------------------------GAACTTTCTTTCACCATGCCCCAGATTCAAGATCAGCCAGCT------AGTCCTTCTGATGGAAGC---------ACCAGACAAAGTTCACCTGAG------------------------------------------CCTAAC---AGT---CCCAGTGAATATTGTTTT------------GATGTGGATAGTGATATGGTCAATGAATTCAAGTTGGAATTGGTAGAGAAACTTTTT---GCTGAAGAT------ACAGAA---------GCAAAGAATCCATTTTCCACTCAGGAC---ACTGATTTAGACTTGGAGATGTTAGCTCCTTATATCCCAATGGAT---GAT---GAC---TTCCAGTTACGTTCC---------TTTGATCAGTTGTCACCA---CTGGAAAACAGTTCTACAAGTCCT------------CAAAGTGCA---------AGCACA------------------------TGTGTCCTCAAACCAGTTGAATCTTCAGAC------------------ATGAAAATGACTCAGCTATTCACC---AAA---------GTTGAATCA---------GAAGATACAAGCAGTCTCTTT------------------------GATAAACTTAAGAAGGAG---CCTGAT---GCTTTAACTTTGCTGGCACCAGCTGCTGGAGACACAATCATATCTTTA------------------GATTTTGGCAGC------AATGACACAGAGACTGATGACCAACAACTTGAGGAAGTTCCATTGTATAATGACGTAATGCTCCCCTCATCTAATGAG------------------AAATTGCAGAATATAAATTTGGCAATGTCTCCATTACCTGCCTCTGAAACTCCAAAG------CCACTTAGA---------------------------------------------------------------AGTAGTGCCGGCCCTGCACTC---------AACCAAGAAGTTGCGTTAAAGTTAGAACCAAATCCAGAGTCACTGGAACTTTCTTTCACCATGCCCCAGATT---------------CAAGATCAGCCAGCTAGTCCTTCTGATGGAAGCACCAGACAAAGTTCACCTGAG------------------------------------------CCTAACAGT---CCCAGTGAATATTGTTTTGATGTGGATAGTGATATGGTCAATGAATTCAAGTTGGAATTGGTAGAGAAA------------CTTTTTGCTGAAGATACAGAAGCA------------------------AAGAATCCATTTTCCACTCAGGAC---ACTGATTTAGACTTGGAGATGTTAGCTCCTTATATCCCAATGGAT------GATGAC---TTCCAGTTACGT---------------------------------------TCCTTTGATCAGTTGTCACCACTGGAAAACAGTTCTACAAGTCCT------------CAAAGTGCA---------AGCACA------------------------------------------------TGTGTCCTCAAACCAGTTGAATCTTCAGACATGAAAATGACTCAGCTATTCACCAAAGTTGAATCAGAAGATACAAGCAGTCTCTTTGATAAA------------------------------------------------------------------------------------------------CTTAAGAAGGAG------CCTGAT---GCTTTAACTTTGCTGGCACCAGCTGCTGGAGACACAATCATATCTTTAGATTTTGGCAGCAATGACACAGAGACTGATGACCAACAACTT---------------------------------------------------------------------------------------------------GAGGAAGTTCCATTGTATAATGACGTAATGCTCCCCTCATCTAATGAGAAATTGCAGAATATAAATTTGGCAATGTCTCCATTACCTGCCTCTGAA---------------------------------------------ACTCCAAAGCCACTTAGAAGTAGTGCCGGCCCTGCACTCAACCAAGAAGTTGCGTTAAAGTTAGAACCAAATCCAGAGTCACTGGAACTTTCTTTCACCATGCCCCAGATTCAAGATCAG---------CCAGCTAGTCCTTCTGATGGAAGCACCAGACAA------------------------------------------AGTTCACCT------------------------------------------------GAG------------------------------------------CCTAACAGTCCC---AGTGAATATTGTTTTGATGTG---------------------------------------------GATAGTGATATGGTCAATGAATTCAAGTTGGAATTGGTA---------------GAGAAACTTTTTGCTGAAGATACAGAAGCAAAGAATCCATTTTCCACT------------------------CAGGACACTGATTTAGACTTGGAGATGTTAGCTCCTTATATCCCAATGGAT------GATGAC---TTCCAGTTACGTTCCTTTGATCAGTTG------------TCACCACTGGAAAACAGTTCTACAAGTCCTCAAAGTGCAAGC---------ACA---
>D.leucas
------------------TGTGTCCTCAAACCAGTTGAATCTTCAGACATG------AAAATGACTCAGCTATTCACCAAAGTTGAA---TCAGAAGATACAAGT------AGTCTCTTTGATAAA------------------CTTAAGAAGGAA------CCTGAT---GCTTTAACTTTGCTGGCCCCAGCTGCTGGAGAC------------------------------------------------------------ACAATCATATCTTTAGATTTTGGCAGCAATGACACAGAAACTGATGAACAA------------------------------------------------CAACTTGAGGAAGTTCCATTGTATAATGATGTAATGCTCCCCTCA---------------------------------------------------------------------TCCAATGAGAAATTACAGAATATAAATTTGGCAATGTCTCCATTACCTGCCTCTGAAACTCCAAAG------------------------------CCACTTAGAAGTAGTGCTGACCCTGCACTCAATCAGGAA---------GTTGCATTAAAGTTAGAACCAAATCCAGAGTCACTGGAACTTTCTTTCACCATGCCCCAGATTCAAGATCAGCCAGCTAGTCCTTCTGATGGA------------AGCACCAGACAAAGTTCACCT------GAG------------------------------------------CCTAACAGT---CCC------AGTGAATATTGTTTTGATGTGGATAGTGATATGGTCAATGAATTCAAGTTGGAATTGGTAGAGAAACTTTTCGCTGAAGACACGGAAGCAAAGAATCCATTTTCCACTCAGGAC------------------------------------ACT---GATTTAGACTTGGAGATGTTAGCTCCTTATATCCCAATG---------GATGATGACTTCCAGTTACGT------TCCTTCGACCAGTTGTCACCATTGGAAAGCAGTTCTACTACT---CAAAGTGCGAGCACA---------------TGTGTCCTC------AAACCAGTTGAATCTTCAGACATGAAAATGACTCAGCTATTCACCAAA---------GTTGAATCAGAA---------------------------------------------------GATACAAGTAGTCTCTTTGATAAACTTAAGAAGGAA---CCTGATGCTTTAACTTTGCTGGCC------CCAGCTGCTGGAGAC---------ACAATCATATCTTTAGATTTTGGCAGCAAT------------------------GACACAGAAACTGATGAACAACAACTTGAGGAAGTTCCATTGTATAATGATGTAATGCTCCCCTCATCCAATGAGAAATTACAGAATATAAATTTGGCAATGTCTCCATTACCTGCCTCTGAAACTCCAAAGCCACTTAGAAGTAGTGCTGACCCTGCACTCAATCAGGAAGTTGCATTAAAGTTAGAACCAAATCCAGAGTCACTGGAACTTTCTTTCACCATGCCCCAGATTCAAGATCAGCCAGCTAGTCCTTCTGATGGAAGCACCAGACAAAGTTCACCTGAG------------------------------------------CCT---AACAGTCCCAGTGAATATTGTTTTGATGTGGATAGTGATATGGTCAATGAA------------------TTCAAGTTGGAATTGGTAGAGAAACTTTTCGCTGAAGACACGGAAGCAAAGAATCCATTTTCC---------------------------------------ACTCAGGACACTGATTTAGACTTGGAGATGTTAGCTCCTTATATCCCAATG------GATGATGACTTCCAG------TTACGTTCCTTCGACCAGTTGTCACCATTGGAA---------AGCAGTTCTACTACT---CAAAGTGCG---------AGCACA---------------TGTGTCCTCAAACCAGTTGAATCTTCAGACATGAAAATGACTCAGCTATTCACCAAAGTTGAATCAGAAGATACA------------------------------------------------AGTAGT---------CTCTTTGATAAACTTAAGAAGGAA---CCTGAT---GCTTTAACTTTGCTGGCCCCAGCTGCTGGAGACACAATCATATCTTTAGATTTTGGC------------------------------------------------------AGCAATGACACAGAAACTGATGAACAACAACTTGAGGAAGTTCCATTGTATAATGATGTAATGCTCCCCTCA---------------------------------------------------------------------TCCAATGAGAAATTACAGAATATAAATTTGGCAATGTCTCCATTACCTGCCTCTGAAACTCCAAAG------CCACTTAGAAGTAGTGCTGACCCTGCACTCAATCAGGAAGTTGCATTAAAGTTAGAACCAAATCCAGAGTCACTGGAACTTTCTTTCACCATGCCCCAGATTCAAGATCAGCCAGCTAGTCCTTCTGATGGAAGCACCAGACAAAGTTCACCTGAG---------------------------------------------------CCTAACAGTCCC---AGTGAATATTGTTTTGATGTGGATAGTGATATGGTCAATGAATTCAAGTTGGAATTGGTAGAGAAACTTTTCGCTGAAGACACGGAAGCAAAGAATCCATTTTCCACTCAGGACACTGAT---TTAGACTTGGAGATGTTAGCTCCTTATATCCCAATGGAT------GATGACTTCCAGTTACGTTCCTTCGACCAGTTG------TCACCATTGGAAAGCAGTTCTACTACTCAAAGTGCGAGCACA------------------------------------------------------------------------------------TGTGTCCTCAAACCAGTTGAATCTTCAGACATGAAAATGACTCAGCTATTCACCAAAGTTGAA---TCAGAAGATACAAGT------AGTCTCTTTGATAAACTTAAGAAGGAACCTGAT---GCTTTAACTTTGCTGGCCCCAGCTGCTGGAGAC---------ACAATCATATCTTTAGATTTTGGCAGCAATGACACAGAAACTGATGAACAACAACTTGAGGAAGTTCCATTGTATAATGATGTAATGCTCCCCTCATCCAATGAGAAATTACAGAATATAAATTTGGCAATGTCTCCATTACCTGCCTCTGAAACTCCAAAGCCACTTAGAAGTAGTGCTGACCCTGCACTCAATCAGGAAGTTGCATTAAAGTTAGAACCAAATCCAGAGTCACTGGAACTTTCTTTCACCATGCCCCAGATTCAAGATCAGCCA---------------------------------------------GCTAGTCCTTCTGATGGAAGCACCAGACAAAGTTCACCTGAG------------------------------------------CCTAACAGT---CCCAGTGAATATTGTTTTGATGTGGATAGTGATATGGTCAATGAATTCAAGTTGGAATTGGTAGAGAAACTTTTCGCTGAAGACACGGAAGCAAAGAATCCATTTTCCACTCAGGAC---ACTGATTTAGACTTGGAGATGTTAGCTCCTTATATCCCAATGGAT---GATGACTTCCAGTTACGTTCCTTCGACCAGTTGTCACCATTGGAAAGCAGTTCTACTACT---CAAAGTGCGAGCACA------------------------------------TGTGTCCTCAAACCAGTTGAATCTTCAGACATG------AAAATGACTCAGCTATTCACCAAAGTTGAATCA------------GAAGATACAAGTAGTCTCTTTGATAAA------------------------------------------------------CTTAAGAAGGAA---CCTGATGCTTTAACTTTGCTGGCC------CCAGCTGCTGGAGAC---------ACAATCATATCTTTAGATTTTGGCAGCAATGACACAGAAACTGATGAACAACAACTTGAG---------------------------------------------------------------------------------------------------GAAGTTCCA---TTGTATAATGATGTAATGCTCCCCTCA---------------------------TCCAATGAGAAATTACAGAATATAAATTTGGCAATGTCTCCATTACCTGCCTCT---------------------------------------------------------------------GAAACTCCAAAG------CCACTTAGAAGTAGTGCTGACCCTGCACTCAATCAGGAAGTTGCATTAAAGTTAGAACCAAATCCAGAGTCACTGGAACTTTCTTTCACCATGCCCCAGATTCAAGATCAGCCA---------------GCTAGTCCTTCTGATGGAAGCACCAGACAAAGTTCACCTGAG------------------------------------------CCTAACAGTCCC---AGTGAATATTGTTTTGATGTGGATAGTGATATGGTCAATGAATTCAAGTTGGAATTGGTAGAGAAACTTTTCGCTGAAGACACGGAAGCAAAGAATCCATTTTCCACTCAGGACACT---------------GAT---TTAGACTTGGAGATGTTAGCTCCTTATATCCCA------------------------ATGGAT---GATGACTTCCAGTTACGTTCCTTCGACCAGTTGTCACCATTGGAAAGCAGTTCTACTACT---CAAAGTGCGAGCACA---------------------------------TGTGTCCTCAAACCAGTTGAATCTTCAGACATG------------------------------------------------------------AAAATGACTCAGCTATTCACCAAA---------GTTGAATCAGAAGAT---------------------------------------ACAAGTAGTCTCTTTGATAAACTTAAGAAGGAA---CCTGAT---GCTTTAACTTTGCTGGCCCCAGCTGCTGGAGACACAATCATATCTTTAGATTTTGGCAGCAATGACACAGAAACTGATGAACAACAACTTGAG---------------------GAAGTTCCATTGTATAATGATGTAATGCTCCCCTCA---------------------------------------------------------------------TCCAATGAGAAATTACAGAATATAAATTTGGCAATG---------------------------------------TCTCCATTACCTGCCTCTGAAACTCCAAAG------CCACTTAGAAGTAGTGCTGACCCTGCACTCAATCAGGAAGTTGCATTAAAGTTAGAACCAAATCCAGAGTCACTGGAACTTTCTTTCACCATGCCCCAGATTCAAGATCAGCCAGCTAGTCCTTCTGATGGAAGCACCAGACAAAGTTCACCTGAG------------------------------------------CCTAACAGTCCC---AGTGAATATTGTTTTGATGTGGATAGTGATATGGTCAATGAATTCAAGTTGGAATTGGTAGAGAAACTTTTCGCTGAAGACACGGAAGCAAAGAATCCATTTTCCACTCAGGACACTGAT---TTAGACTTGGAGATGTTAGCTCCTTATATCCCAATGGAT---GAT------------------------------------GACTTCCAGTTACGTTCCTTCGACCAGTTG---TCACCATTGGAAAGCAGTTCTACTACT---CAAAGTGCGAGCACA---------------------------------------------------------------------------------------------------------------------TGTGTCCTCAAACCAGTTGAATCTTCAGACATGAAAATGACTCAGCTATTCACCAAAGTTGAATCAGAAGATACAAGTAGT---------CTCTTTGATAAACTTAAGAAGGAA---CCTGATGCTTTAACTTTGCTGGCCCCAGCTGCTGGAGACACAATCATATCTTTAGATTTTGGCAGCAATGACACAGAAACTGATGAACAACAACTTGAGGAAGTTCCATTGTATAATGATGTAATGCTCCCCTCATCCAATGAGAAATTACAGAATATAAATTTGGCAATGTCTCCATTACCTGCCTCTGAAACTCCAAAG------CCACTTAGAAGTAGTGCTGACCCTGCACTCAATCAGGAAGTTGCATTAAAGTTAGAACCAAATCCAGAGTCACTGGAACTTTCTTTCACCATGCCCCAGATTCAAGATCAGCCAGCTAGTCCT------------------------------------------------------------------------------------TCTGATGGAAGCACCAGACAAAGTTCACCTGAG------------------------------------------CCTAACAGTCCC---AGTGAATATTGTTTTGATGTGGATAGTGATATGGTCAATGAATTCAAGTTGGAATTGGTAGAGAAACTTTTCGCTGAAGACACGGAA---------GCAAAGAATCCATTTTCCACTCAG---GACACTGATTTAGACTTGGAGATGTTAGCTCCTTATATCCCAATGGAT---GATGACTTCCAGTTACGTTCCTTCGACCAGTTGTCACCATTGGAAAGCAGTTCTACTACT---CAAAGTGCGAGC---------ACA------------------------TGTGTCCTCAAACCAGTTGAATCTTCAGACATGAAAATGACTCAGCTATTCACCAAAGTT---------GAATCAGAAGATACAAGTAGTCTCTTTGAT---AAA---------CTTAAGAAG------------------------------------------------------------------------------------------------GAA---CCTGAT---GCTTTAACTTTG------CTGGCCCCAGCTGCTGGAGAC---------ACAATCATATCTTTA---------------------------------------------------GATTTTGGC---------------------AGCAATGACACAGAAACTGATGAACAACAACTT---------------------GAGGAAGTTCCATTGTATAATGATGTAATGCTCCCCTCA------------------------------------------------------------------------------TCCAATGAGAAATTACAGAATATAAATTTGGCAATGTCTCCATTACCT---GCCTCTGAAACTCCAAAG------CCACTTAGAAGTAGTGCTGACCCTGCACTCAATCAGGAAGTTGCATTAAAGTTAGAACCAAATCCAGAGTCACTG------GAACTTTCTTTCACCATGCCCCAGATTCAAGATCAGCCAGCTAGTCCTTCTGATGGAAGCACCAGACAAAGTTCACCTGAG------------------------------------------CCTAACAGT---CCCAGT---------------------GAATATTGTTTTGATGTGGATAGTGATATGGTCAATGAATTCAAGTTGGAATTGGTAGAGAAACTTTTCGCTGAAGACACGGAAGCA---------------AAGAATCCATTTTCCACTCAGGACACTGAT------------------------------------------------------TTAGACTTGGAGATGTTAGCTCCTTATATCCCAATGGAT------------------------GATGAC---TTCCAGTTACGTTCCTTCGACCAGTTG---------------------------------------------------TCACCATTGGAAAGCAGTTCTACTACT---CAAAGTGCG---------AGCACA---------------TGTGTCCTCAAACCAGTTGAATCTTCAGACATGAAAATGACTCAGCTATTCACCAAA---------GTTGAATCAGAAGATACAAGTAGTCTCTTTGATAAA---------------------------------------------------------------------------------------CTTAAGAAGGAA---CCTGATGCTTTAACTTTGCTGGCCCCAGCTGCTGGAGACACAATCATATCTTTAGATTTTGGCAGC---------------------------------------------------------------------------------------------------------------------------AATGACACAGAAACTGATGAACAACAACTTGAGGAAGTTCCATTGTATAATGATGTAATGCTCCCCTCATCCAATGAGAAATTACAGAATATAAATTTGGCAATGTCTCCATTACCTGCCTCTGAAACTCCAAAGCCACTTAGAAGTAGTGCTGACCCTGCACTCAATCAGGAAGTTGCATTAAAGTTAGAACCAAATCCAGAGTCACTGGAACTTTCTTTCACCATGCCCCAGATTCAAGATCAGCCAGCTAGTCCTTCTGATGGAAGCACCAGACAAAGTTCACCTGAG------------------------------------------CCTAACAGTCCCAGT---GAATATTGTTTTGATGTGGATAGTGATATGGTCAATGAATTCAAGTTGGAATTGGTAGAGAAACTTTTCGCTGAAGACACGGAAGCAAAGAATCCA---------------------------TTTTCCACTCAGGAC---------ACTGATTTAGACTTGGAGATGTTAGCTCCTTATATCCCAATGGATGATGACTTCCAGTTACGTTCCTTCGACCAGTTGTCACCATTGGAAAGCAGTTCTACTACTCAAAGTGCGAGCACA------------------------------------------------TGTGTCCTCAAACCAGTTGAATCTTCAGACATGAAAATGACTCAGCTATTCACCAAAGTTGAATCA------------GAAGATACAAGTAGTCTCTTTGATAAACTT---------------------------------------------------------------------------------AAGAAGGAA---CCTGATGCTTTAACTTTGCTGGCCCCAGCTGCTGGAGACACAATCATATCTTTA------------------------------GATTTTGGCAGCAATGACACAGAAACTGATGAACAACAACTTGAGGAAGTTCCA------------------------------------------------------------------------------------------------------------------TTGTATAATGATGTAATGCTCCCCTCATCCAATGAGAAATTACAGAATATAAATTTGGCAATGTCTCCATTACCTGCCTCTGAAACTCCAAAG------CCACTTAGAAGTAGTGCTGACCCTGCACTCAATCAGGAAGTTGCATTAAAGTTAGAACCA---------------------------------------------------------------------AATCCAGAGTCACTGGAACTTTCTTTCACCATGCCCCAGATTCAAGATCAGCCAGCTAGTCCTTCTGATGGAAGCACCAGACAAAGTTCACCTGAG------------------------------------------CCTAACAGTCCC---AGTGAATATTGTTTTGATGTGGATAGTGATATGGTCAATGAATTCAAGTTGGAATTGGTAGAGAAACTTTTCGCTGAAGACACGGAAGCAAAGAATCCATTTTCCACTCAG---GACACTGATTTAGACTTGGAGATGTTAGCTCCTTATATCCCAATGGATGAT------GAC---TTCCAGTTACGTTCCTTCGACCAGTTGTCACCATTGGAAAGCAGTTCTACTACT---CAAAGTGCGAGCACA---------------------------------------------------------TGTGTCCTCAAACCAGTTGAATCTTCAGACATGAAAATGACTCAGCTATTCACCAAAGTTGAATCAGAAGATACAAGTAGT---------------------------CTCTTTGATAAACTTAAGAAGGAA---CCTGAT------GCTTTAACTTTGCTGGCCCCAGCTGCTGGAGACACAATCATATCTTTAGATTTTGGCAGCAATGACACAGAAACTGATGAACAACAACTTGAGGAAGTTCCATTGTATAATGATGTAATGCTCCCCTCATCCAATGAGAAATTACAGAATATAAATTTGGCAATGTCTCCATTACCTGCCTCTGAAACTCCAAAGCCACTTAGAAGTAGTGCTGACCCTGCACTCAATCAGGAAGTTGCATTAAAGTTAGAACCAAATCCAGAGTCACTGGAACTTTCTTTCACCATGCCCCAGATTCAAGATCAGCCAGCTAGTCCTTCTGATGGAAGC------------------------------------------------------------------------------ACCAGACAAAGTTCACCTGAGCCTAACAGT---CCCAGTGAATATTGTTTTGATGTGGATAGTGATATGGTCAATGAATTCAAGTTGGAATTGGTAGAG---------------------------------AAACTTTTCGCTGAAGACACGGAAGCAAAGAATCCATTTTCCACTCAGGAC---ACTGATTTAGACTTGGAGATGTTAGCTCCTTATATCCCAATGGAT---GATGACTTCCAGTTACGTTCCTTCGACCAGTTGTCACCATTGGAAAGCAGTTCTACTACT------CAAAGTGCGAGCACA---------------------------------TGTGTCCTCAAACCAGTTGAATCTTCAGACATGAAAATGACTCAGCTATTCACCAAAGTT---------------------------------------GAATCAGAAGATACAAGTAGTCTCTTTGATAAACTTAAGAAGGAA---CCTGATGCTTTAACT---------------------------------------------------TTGCTGGCC---------------CCAGCTGCTGGAGAC---------ACAATCATATCTTTAGATTTTGGCAGC------AATGACACAGAAACTGATGAACAACAACTTGAGGAAGTTCCATTGTATAATGATGTAATGCTC---------------------------------------------------------------------------------------------------------------------------------------CCCTCATCCAATGAGAAATTACAGAATATA---AATTTGGCAATGTCTCCATTACCTGCCTCTGAAACTCCAAAG------CCACTTAGAAGTAGTGCTGACCCTGCACTCAATCAGGAAGTTGCATTAAAGTTAGAACCAAATCCAGAGTCACTGGAA------CTTTCTTTCACCATGCCCCAGATTCAAGATCAGCCAGCTAGTCCTTCTGATGGAAGCACCAGACAAAGTTCA------------------------------------------------CCTGAG------------------------------------------CCTAACAGTCCCAGT---GAATATTGTTTTGATGTGGATAGTGATATGGTCAATGAATTCAAG------------------------------------TTGGAATTGGTAGAGAAACTTTTCGCTGAAGACACGGAAGCAAAGAATCCATTTTCCACTCAGGACACT------------------------------------------------------GATTTAGACTTGGAGATGTTAGCTCCTTATATCCCAATGGAT------GATGAC---TTCCAGTTACGTTCCTTCGACCAGTTG---------------------------------TCACCATTGGAAAGCAGTTCTACTACT---CAA------------AGTGCGAGCACA------------------------TGTGTCCTCAAACCAGTTGAATCTTCAGACATGAAAATGACTCAGCTATTCACCAAAGTTGAATCAGAAGATACAAGT---------------------------------------------------------------------------------------AGTCTCTTTGATAAACTTAAGAAGGAA---CCTGATGCTTTAACTTTGCTGGCCCCAGCTGCTGGA---------GACACAATCATATCTTTAGATTTTGGCAGCAATGACACAGAAACTGATGAACAACAACTTGAG------------------------------------------------------------------------------------------------------------------------------GAAGTTCCATTGTATAATGATGTAATGCTCCCCTCATCCAATGAGAAATTACAGAATATAAAT------TTGGCAATGTCTCCATTACCTGCCTCTGAAACTCCAAAG------CCACTTAGAAGTAGTGCTGACCCTGCACTCAATCAGGAAGTTGCATTAAAGTTAGAACCAAATCCAGAGTCACTGGAACTTTCTTTCACCATGCCCCAGATTCAAGATCAGCCAGCTAGTCCTTCTGATGGAAGCACC---------------------------AGACAAAGTTCACCTGAG------------------------------------------CCTAACAGT---CCCAGTGAATATTGTTTTGATGTGGATAGTGATATGGTCAATGAATTCAAGTTGGAATTGGTAGAGAAACTTTTCGCTGAAGACACGGAAGCAAAGAATCCATTTTCCACTCAGGAC---ACTGATTTAGACTTGGAGATGTTAGCTCCTTATATCCCAATG------GATGATGACTTCCAGTTACGTTCCTTCGACCAGTTGTCACCATTGGAAAGCAGTTCTACTACT---CAAAGTGCGAGCACA---------------------------------------------------TGTGTCCTCAAACCAGTTGAATCTTCAGACATG------AAAATGACTCAGCTATTCACCAAAGTTGAATCAGAAGATACAAGTAGT------------------------------------------CTCTTTGATAAACTTAAGAAGGAA---CCTGAT---------------------------------------------GCTTTAACTTTGCTGGCCCCAGCTGCTGGAGACACAATCATATCTTTAGATTTTGGCAGCAATGACACAGAAACTGATGAACAACAACTTGAGGAAGTTCCATTGTATAATGATGTAATGCTC------------------------------------------------------------------------------------CCCTCATCCAATGAGAAATTACAGAATATAAATTTGGCAATGTCTCCATTACCTGCCTCTGAAACTCCAAAG------CCACTTAGAAGTAGTGCT------------------------GACCCTGCACTC------------------------------------------------------------------------------------------------AATCAGGAAGTTGCATTAAAGTTAGAACCA------------AATCCAGAGTCACTGGAACTTTCTTTCACCATGCCCCAGATTCAAGAT------------CAGCCAGCTAGT---CCTTCT------------------------------------GATGGAAGCACCAGACAAAGTTCACCTGAG------------------------------------------CCTAACAGTCCCAGT---GAATATTGTTTTGATGTGGATAGTGATATGGTCAATGAATTCAAGTTGGAATTGGTAGAGAAACTTTTC---------------------------------------GCTGAAGACACGGAAGCAAAGAATCCATTTTCCACTCAGGAC---------ACTGATTTAGAC------------TTGGAGATGTTAGCTCCTTATATCCCAATG------GATGATGACTTCCAGTTACGTTCCTTCGACCAGTTGTCACCATTGGAAAGCAGTTCTACTACT---CAAAGTGCGAGCACA------------------------------------TGTGTCCTCAAACCAGTTGAATCTTCAGACATGAAAATGACTCAGCTATTCACCAAAGTTGAATCAGAAGATACA---------AGTAGTCTCTTTGATAAACTTAAGAAGGAA---CCTGAT------------------------------------------------------------------GCTTTAACTTTGCTGGCCCCAGCTGCTGGAGACACAATCATATCTTTAGATTTTGGCAGCAATGACACAGAAACTGATGAACAACAACTTGAGGAAGTT------------------------------------------------------------------------------------------------------------------------------------------------------------------CCATTGTATAATGATGTAATGCTCCCCTCATCCAATGAGAAATTACAGAATATAAATTTGGCAATGTCTCCATTACCTGCCTCTGAAACTCCA---------AAGCCACTTAGAAGTAGT---GCTGACCCTGCACTCAATCAGGAAGTTGCATTAAAGTTAGAACCAAATCCAGAGTCACTGGAACTTTCTTTCACCATGCCCCAGATTCAAGATCAGCCAGCTAGTCCTTCTGATGGAAGCACCAGACAAAGTTCACCTGAG------------------------------------------CCTAACAGTCCCAGTGAATATTGTTTTGATGTGGATAGTGATATGGTCAATGAATTCAAGTTGGAATTGGTAGAGAAACTTTTCGCTGAAGACACGGAAGCAAAGAATCCATTTTCCACTCAGGAC---ACTGATTTAGACTTGGAGATGTTAGCTCCTTATATCCCAATGGAT---GATGACTTCCAGTTACGTTCCTTCGACCAGTTGTCACCATTGGAAAGCAGTTCTACTACT---------------CAAAGTGCGAGCACA---------------TGTGTCCTCAAACCAGTTGAATCTTCAGAC------ATGAAAATGACT------CAGCTATTCACCAAA------------GTTGAATCAGAAGAT------------------ACAAGTAGTCTCTTTGATAAACTTAAGAAGGAA------CCTGAT---GCTTTAACTTTGCTGGCCCCAGCTGCTGGAGAC---------------ACAATCATATCTTTAGATTTTGGCAGC------------------AATGAC---------ACAGAAACTGATGAACAACAACTTGAGGAAGTT------------------------------------CCA------------------TTGTAT------------AAT------------GATGTAATGCTCCCCTCA------------------------------------------------------------------------TCCAATGAGAAATTACAGAATATAAATTTGGCA------ATGTCTCCATTACCTGCCTCTGAAACTCCAAAG------CCACTTAGAAGTAGTGCTGACCCTGCA---------------------------------------------CTCAATCAGGAAGTTGCATTAAAGTTAGAA---CCAAATCCA------GAGTCACTGGAACTTTCTTTCACCATGCCCCAGATT------------------CAAGAT------------------------CAGCCAGCTAGT---------------CCT---TCTGATGGAAGCACCAGACAAAGT------------------------------------TCACCTGAG------------------------------------------CCTAACAGT---CCCAGT------GAATATTGTTTTGATGTGGAT------AGTGAT---------ATGGTC---AATGAATTC---AAGTTGGAATTGGTAGAGAAACTTTTCGCTGAAGACACGGAAGCAAAGAATCCATTTTCCACTCAG---GACACT---------------GATTTAGACTTGGAG---------------ATGTTAGCTCCTTATATCCCAATGGAT---GATGAC------TTCCAGTTACGT------TCCTTCGACCAGTTGTCACCA---TTGGAAAGCAGTTCTACTACT---------------CAAAGTGCG---------AGCACA------------------------------------TGTGTCCTCAAACCAGTTGAATCTTCA---------GACATGAAAATGACTCAGCTATTCACCAAAGTTGAA---------------------------------TCAGAAGATACAAGTAGT------CTCTTTGATAAACTTAAGAAG---------------------GAA---CCTGATGCTTTAACTTTGCTGGCCCCAGCTGCTGGAGAC------------------------------------------ACAATCATATCTTTAGATTTTGGCAGCAATGACACA---------------------GAAACTGATGAACAACAACTTGAGGAA---------------------GTTCCATTGTATAATGATGTAATGCTCCCCTCATCC---------------------------------------------------------------------------------------------------------------------------------------------AATGAGAAATTACAGAATATAAATTTGGCAATGTCTCCATTACCTGCCTCTGAAACTCCAAAG------CCACTTAGAAGTAGTGCTGACCCTGCACTCAATCAGGAAGTTGCATTAAAGTTAGAACCAAATCCAGAGTCACTGGAACTTTCTTTCACCATGCCCCAGATTCAAGATCAGCCAGCTAGTCCTTCTGATGGA------------------AGC---------------------------------------ACCAGACAAAGTTCACCTGAG------------------------------------------CCTAACAGTCCC---AGTGAATATTGTTTTGATGTGGATAGTGAT------------------ATGGTCAATGAATTCAAGTTGGAATTGGTAGAGAAACTTTTCGCTGAAGACACGGAAGCAAAGAATCCATTTTCCACTCAG------GACACTGAT---TTAGACTTGGAGATGTTAGCTCCTTATATCCCAATGGATGAT------GACTTCCAGTTACGT------TCCTTCGACCAGTTGTCA------------------------------------CCATTGGAAAGCAGTTCTACTACT---CAAAGTGCGAGCACA---------------------------------TGTGTCCTCAAACCAGTTGAATCTTCAGACATG------AAAATGACTCAGCTATTCACCAAAGTTGAATCAGAAGATACAAGTAGT------------------------------------------------------------------------CTCTTTGATAAACTTAAGAAGGAA---CCTGAT---GCTTTAACTTTGCTGGCCCCAGCTGCT------------GGAGACACAATCATATCTTTAGATTTTGGCAGCAATGACACAGAAACTGATGAACAACAACTTGAGGAAGTTCCATTGTATAATGATGTA------------------------------------------------------------------------------------------ATGCTCCCCTCATCCAATGAGAAATTACAGAATATAAATTTGGCAATGTCTCCATTACCTGCCTCTGAAACTCCAAAG------CCACTTAGAAGTAGTGCTGACCCTGCACTCAATCAGGAAGTTGCATTAAAGTTAGAACCAAATCCAGAGTCACTGGAACTTTCTTTCACCATGCCCCAGATTCAAGATCAGCCAGCTAGTCCTTCTGATGGAAGCACCAGACAAAGTTCA------------CCTGAG------------------------------------------CCTAACAGTCCCAGT---GAATATTGTTTTGATGTGGATAGTGATATGGTCAATGAATTCAAGTTGGAATTGGTA------GAGAAACTTTTCGCTGAAGAC------ACGGAAGCA------------------------------------------------------------AAGAATCCATTTTCCACTCAG---------GACACTGATTTAGACTTGGAGATGTTAGCTCCTTATATCCCAATGGAT------GATGAC---TTCCAGTTACGTTCCTTCGACCAGTTG---------------------------------TCACCATTGGAAAGCAGTTCTACTACT---CAAAGTGCG---------AGCACA---------------------------------TGTGTCCTCAAACCAGTTGAATCTTCA---------------------------GACATGAAAATGACTCAGCTA------------TTCACC---AAA---------GTTGAATCA------------------GAAGATACAAGTAGTCTCTTT------------------------GATAAACTTAAGAAG---------------------------------GAA---CCT------------GAT---GCTTTAACTTTGCTGGCCCCAGCTGCTGGAGACACAATCATATCTTTAGATTTTGGCAGCAATGAC---ACAGAAACTGATGAACAACAACTTGAGGAAGTTCCATTG---------------------------------------TATAATGATGTAATG---------------------------------CTCCCC------------------TCATCCAATGAGAAATTACAGAATATAAATTTGGCAATGTCTCCATTACCTGCC------------TCTGAAACTCCAAAG------CCACTTAGAAGTAGTGCTGACCCTGCACTCAATCAGGAAGTTGCA---------TTAAAGTTAGAACCAAATCCA------GAGTCACTG---------------------------GAACTTTCTTTCACCATGCCCCAGATTCAAGATCAGCCAGCT------AGTCCTTCTGATGGAAGC---------ACCAGACAAAGTTCACCTGAG------------------------------------------CCTAAC---AGT---CCCAGTGAATATTGTTTT------------GATGTGGATAGTGATATGGTCAATGAATTCAAGTTGGAATTGGTAGAGAAACTTTTC---GCTGAAGAC------ACGGAA---------GCAAAGAATCCATTTTCCACTCAGGAC---ACTGATTTAGACTTGGAGATGTTAGCTCCTTATATCCCAATGGAT---GAT---GAC---TTCCAGTTACGTTCC---------TTCGACCAGTTGTCACCA---TTGGAAAGCAGTTCTACTACT---------------CAAAGTGCG---------AGCACA------------------------TGTGTCCTCAAACCAGTTGAATCTTCAGAC------------------ATGAAAATGACTCAGCTATTCACC---AAA---------GTTGAATCA---------GAAGATACAAGTAGTCTCTTT------------------------GATAAACTTAAGAAGGAA---CCTGAT---GCTTTAACTTTGCTGGCCCCAGCTGCTGGAGACACAATCATATCTTTA------------------GATTTTGGCAGC------AATGACACAGAAACTGATGAACAACAACTTGAGGAAGTTCCATTGTATAATGATGTAATGCTCCCCTCATCCAATGAG------------------AAATTACAGAATATAAATTTGGCAATGTCTCCATTACCTGCCTCTGAAACTCCAAAG------CCACTTAGA---------------------------------------------------------------AGTAGTGCTGACCCTGCACTC---------AATCAGGAAGTTGCATTAAAGTTAGAACCAAATCCAGAGTCACTGGAACTTTCTTTCACCATGCCCCAGATT---------------CAAGATCAGCCAGCTAGTCCTTCTGATGGAAGCACCAGACAAAGTTCACCTGAG------------------------------------------CCTAACAGT---CCCAGTGAATATTGTTTTGATGTGGATAGTGATATGGTCAATGAATTCAAGTTGGAATTGGTAGAGAAA------------CTTTTCGCTGAAGACACGGAAGCA------------------------AAGAATCCATTTTCCACTCAGGAC---ACTGATTTAGACTTGGAGATGTTAGCTCCTTATATCCCAATGGAT------GATGAC---TTCCAGTTACGT---------------------------------------TCCTTCGACCAGTTGTCACCATTGGAAAGCAGTTCTACTACT---------------CAAAGTGCG---------AGCACA------------------------------------------------TGTGTCCTCAAACCAGTTGAATCTTCAGACATGAAAATGACTCAGCTATTCACCAAAGTTGAATCAGAAGATACAAGTAGTCTCTTTGATAAA------------------------------------------------------------------------------------------------CTTAAGAAGGAA------CCTGAT---GCTTTAACTTTGCTGGCCCCAGCTGCTGGAGACACAATCATATCTTTAGATTTTGGCAGCAATGACACAGAAACTGATGAACAACAACTT---------------------------------------------------------------------------------------------------GAGGAAGTTCCATTGTATAATGATGTAATGCTCCCCTCATCCAATGAGAAATTACAGAATATAAATTTGGCAATGTCTCCATTACCTGCCTCTGAA---------------------------------------------ACTCCAAAGCCACTTAGAAGTAGTGCTGACCCTGCACTCAATCAGGAAGTTGCATTAAAGTTAGAACCAAATCCAGAGTCACTGGAACTTTCTTTCACCATGCCCCAGATTCAAGATCAG---------CCAGCTAGTCCTTCTGATGGAAGCACCAGACAA------------------------------------------AGTTCACCT------------------------------------------------GAG------------------------------------------CCTAACAGTCCC---AGTGAATATTGTTTTGATGTG---------------------------------------------GATAGTGATATGGTCAATGAATTCAAGTTGGAATTGGTA---------------GAGAAACTTTTCGCTGAAGACACGGAAGCAAAGAATCCATTTTCCACT------------------------CAGGACACTGATTTAGACTTGGAGATGTTAGCTCCTTATATCCCAATGGAT------GATGAC---TTCCAGTTACGTTCCTTCGACCAGTTG------------TCACCATTGGAAAGCAGTTCTACTACT---CAAAGTGCGAGC---------ACA---
>M.unguiculatus
------------------TGTGTCCTCAAACCAGTTGAATCTTCAGATATG------AAAATAACTCAGCTGTTCACCAAAGTTGAA---TCAGAGGATACAAGC------TGCCTTTTTGATAAG------------------CTTAAGAAAGAA------CCTGAT---GCTCTGACTTTGCTGGCCCCGGCTGCTGGGGAC------------------------------------------------------------ACAATCATATCTCTGGATTTTGGCAGTGATGATACAGAAACTGAAGACCAA------------------------------------------------CAACTTGAAGATGTTCCGTTATATAATGATGTAATGTTCCCCTCT---------------------------------------------------------------------TCTAATGAAAAAATAACAGATATAAATCTGGCAATGTCTCCATTACCTGCCTCTGAAACTCCAAAG------------------------------CCTCTTCGAAGTAGTGCTGACCCTGCACTGAACCGAGTA---------GTCGCACTAAAATTAGAGCCAAGTCCAGAATCCTTGGAACTTTCTTTTACCATGCCCCAGATTCAAGACCAGCCAGCAAGTCCTTCAGATGGG------------AGCACAAGACAGAGCTCACCA------GAG------------------------------------------CCTAACAGC---CCC------AGTGAATATTGCTTTGATGTGGACAGCGATATGGTCAATGTATTCAAGTTGGAACTGGTGGAAAAACTATTTGCTGAAGACACAGAAGCAAAGAATCCATTTTCAACTCAGGAC------------------------------------ACT---GATTTAGACTTGGAGATGCTGGCCCCCTATATCCCAATG---------GATGATGATTTCCAGTTACGT------TCCTTTGATCAGCTGTCACCCTTAGAGAGCAGTTCTTCAAGCCCTCAGAGTGTGAACACA---------------TGTGTCCTC------AAACCAGTTGAATCTTCAGATATGAAAATAACTCAGCTGTTCACCAAA---------GTTGAATCAGAG---------------------------------------------------GATACAAGCTGCCTTTTTGATAAGCTTAAGAAAGAA---CCTGATGCTCTGACTTTGCTGGCC------CCGGCTGCTGGGGAC---------ACAATCATATCTCTGGATTTTGGCAGTGAT------------------------GATACAGAAACTGAAGACCAACAACTTGAAGATGTTCCGTTATATAATGATGTAATGTTCCCCTCTTCTAATGAAAAAATAACAGATATAAATCTGGCAATGTCTCCATTACCTGCCTCTGAAACTCCAAAGCCTCTTCGAAGTAGTGCTGACCCTGCACTGAACCGAGTAGTCGCACTAAAATTAGAGCCAAGTCCAGAATCCTTGGAACTTTCTTTTACCATGCCCCAGATTCAAGACCAGCCAGCAAGTCCTTCAGATGGGAGCACAAGACAGAGCTCACCAGAG------------------------------------------CCT---AACAGCCCCAGTGAATATTGCTTTGATGTGGACAGCGATATGGTCAATGTA------------------TTCAAGTTGGAACTGGTGGAAAAACTATTTGCTGAAGACACAGAAGCAAAGAATCCATTTTCA---------------------------------------ACTCAGGACACTGATTTAGACTTGGAGATGCTGGCCCCCTATATCCCAATG------GATGATGATTTCCAG------TTACGTTCCTTTGATCAGCTGTCACCCTTAGAG---------AGCAGTTCTTCAAGCCCTCAGAGTGTG---------AACACA---------------TGTGTCCTCAAACCAGTTGAATCTTCAGATATGAAAATAACTCAGCTGTTCACCAAAGTTGAATCAGAGGATACA------------------------------------------------AGCTGC---------CTTTTTGATAAGCTTAAGAAAGAA---CCTGAT---GCTCTGACTTTGCTGGCCCCGGCTGCTGGGGACACAATCATATCTCTGGATTTTGGC------------------------------------------------------AGTGATGATACAGAAACTGAAGACCAACAACTTGAAGATGTTCCGTTATATAATGATGTAATGTTCCCCTCT---------------------------------------------------------------------TCTAATGAAAAAATAACAGATATAAATCTGGCAATGTCTCCATTACCTGCCTCTGAAACTCCAAAG------CCTCTTCGAAGTAGTGCTGACCCTGCACTGAACCGAGTAGTCGCACTAAAATTAGAGCCAAGTCCAGAATCCTTGGAACTTTCTTTTACCATGCCCCAGATTCAAGACCAGCCAGCAAGTCCTTCAGATGGGAGCACAAGACAGAGCTCACCAGAG---------------------------------------------------CCTAACAGCCCC---AGTGAATATTGCTTTGATGTGGACAGCGATATGGTCAATGTATTCAAGTTGGAACTGGTGGAAAAACTATTTGCTGAAGACACAGAAGCAAAGAATCCATTTTCAACTCAGGACACTGAT---TTAGACTTGGAGATGCTGGCCCCCTATATCCCAATGGAT------GATGATTTCCAGTTACGTTCCTTTGATCAGCTG------TCACCCTTAGAGAGCAGTTCTTCAAGCCCTCAGAGTGTGAACACA---------------------------------------------------------------------------------TGTGTCCTCAAACCAGTTGAATCTTCAGATATGAAAATAACTCAGCTGTTCACCAAAGTTGAA---TCAGAGGATACAAGC------TGCCTTTTTGATAAGCTTAAGAAAGAACCTGAT---GCTCTGACTTTGCTGGCCCCGGCTGCTGGGGAC---------ACAATCATATCTCTGGATTTTGGCAGTGATGATACAGAAACTGAAGACCAACAACTTGAAGATGTTCCGTTATATAATGATGTAATGTTCCCCTCTTCTAATGAAAAAATAACAGATATAAATCTGGCAATGTCTCCATTACCTGCCTCTGAAACTCCAAAGCCTCTTCGAAGTAGTGCTGACCCTGCACTGAACCGAGTAGTCGCACTAAAATTAGAGCCAAGTCCAGAATCCTTGGAACTTTCTTTTACCATGCCCCAGATTCAAGACCAGCCA---------------------------------------------GCAAGTCCTTCAGATGGGAGCACAAGACAGAGCTCACCAGAG------------------------------------------CCTAACAGC---CCCAGTGAATATTGCTTTGATGTGGACAGCGATATGGTCAATGTATTCAAGTTGGAACTGGTGGAAAAACTATTTGCTGAAGACACAGAAGCAAAGAATCCATTTTCAACTCAGGAC---ACTGATTTAGACTTGGAGATGCTGGCCCCCTATATCCCAATGGAT---GATGATTTCCAGTTACGTTCCTTTGATCAGCTGTCACCCTTAGAGAGCAGTTCTTCAAGCCCTCAGAGTGTGAACACA------------------------------------TGTGTCCTCAAACCAGTTGAATCTTCAGATATG------AAAATAACTCAGCTGTTCACCAAAGTTGAATCA------------GAGGATACAAGCTGCCTTTTTGATAAG------------------------------------------------------CTTAAGAAAGAA---CCTGATGCTCTGACTTTGCTGGCC------CCGGCTGCTGGGGAC---------ACAATCATATCTCTGGATTTTGGCAGTGATGATACAGAAACTGAAGACCAACAACTTGAA---------------------------------------------------------------------------------------------------GATGTTCCG---TTATATAATGATGTAATGTTCCCCTCT---------------------------TCTAATGAAAAAATAACAGATATAAATCTGGCAATGTCTCCATTACCTGCCTCT---------------------------------------------------------------------GAAACTCCAAAG------CCTCTTCGAAGTAGTGCTGACCCTGCACTGAACCGAGTAGTCGCACTAAAATTAGAGCCAAGTCCAGAATCCTTGGAACTTTCTTTTACCATGCCCCAGATTCAAGACCAGCCA---------------GCAAGTCCTTCAGATGGGAGCACAAGACAGAGCTCACCAGAG------------------------------------------CCTAACAGCCCC---AGTGAATATTGCTTTGATGTGGACAGCGATATGGTCAATGTATTCAAGTTGGAACTGGTGGAAAAACTATTTGCTGAAGACACAGAAGCAAAGAATCCATTTTCAACTCAGGACACT---------------GAT---TTAGACTTGGAGATGCTGGCCCCCTATATCCCA------------------------ATGGAT---GATGATTTCCAGTTACGTTCCTTTGATCAGCTGTCACCCTTAGAGAGCAGTTCTTCAAGCCCTCAGAGTGTGAACACA---------------------------------TGTGTCCTCAAACCAGTTGAATCTTCAGATATG------------------------------------------------------------AAAATAACTCAGCTGTTCACCAAA---------GTTGAATCAGAGGAT---------------------------------------ACAAGCTGCCTTTTTGATAAGCTTAAGAAAGAA---CCTGAT---GCTCTGACTTTGCTGGCCCCGGCTGCTGGGGACACAATCATATCTCTGGATTTTGGCAGTGATGATACAGAAACTGAAGACCAACAACTTGAA---------------------GATGTTCCGTTATATAATGATGTAATGTTCCCCTCT---------------------------------------------------------------------TCTAATGAAAAAATAACAGATATAAATCTGGCAATG---------------------------------------TCTCCATTACCTGCCTCTGAAACTCCAAAG------CCTCTTCGAAGTAGTGCTGACCCTGCACTGAACCGAGTAGTCGCACTAAAATTAGAGCCAAGTCCAGAATCCTTGGAACTTTCTTTTACCATGCCCCAGATTCAAGACCAGCCAGCAAGTCCTTCAGATGGGAGCACAAGACAGAGCTCACCAGAG------------------------------------------CCTAACAGCCCC---AGTGAATATTGCTTTGATGTGGACAGCGATATGGTCAATGTATTCAAGTTGGAACTGGTGGAAAAACTATTTGCTGAAGACACAGAAGCAAAGAATCCATTTTCAACTCAGGACACTGAT---TTAGACTTGGAGATGCTGGCCCCCTATATCCCAATGGAT---GAT------------------------------------GATTTCCAGTTACGTTCCTTTGATCAGCTG---TCACCCTTAGAGAGCAGTTCTTCAAGCCCTCAGAGTGTGAACACA---------------------------------------------------------------------------------------------------------------------TGTGTCCTCAAACCAGTTGAATCTTCAGATATGAAAATAACTCAGCTGTTCACCAAAGTTGAATCAGAGGATACAAGC---TGC------CTTTTTGATAAGCTTAAGAAAGAA---CCTGATGCTCTGACTTTGCTGGCCCCGGCTGCTGGGGACACAATCATATCTCTGGATTTTGGCAGTGATGATACAGAAACTGAAGACCAACAACTTGAAGATGTTCCGTTATATAATGATGTAATGTTCCCCTCTTCTAATGAAAAAATAACAGATATAAATCTGGCAATGTCTCCATTACCTGCCTCTGAAACTCCAAAG------CCTCTTCGAAGTAGTGCTGACCCTGCACTGAACCGAGTAGTCGCACTAAAATTAGAGCCAAGTCCAGAATCCTTGGAACTTTCTTTTACCATGCCCCAGATTCAAGACCAGCCAGCAAGTCCT------------------------------------------------------------------------------------TCAGATGGGAGCACAAGACAGAGCTCACCAGAG------------------------------------------CCTAACAGCCCC---AGTGAATATTGCTTTGATGTGGACAGCGATATGGTCAATGTATTCAAGTTGGAACTGGTGGAAAAACTATTTGCTGAAGACACAGAA---------GCAAAGAATCCATTTTCAACTCAG---GACACTGATTTAGACTTGGAGATGCTGGCCCCCTATATCCCAATGGAT---GATGATTTCCAGTTACGTTCCTTTGATCAGCTGTCACCCTTAGAGAGCAGTTCTTCAAGCCCTCAGAGTGTGAACACA---------------------------------TGTGTCCTCAAACCAGTTGAATCTTCAGATATGAAAATAACTCAGCTGTTCACCAAAGTT---------GAATCAGAGGATACAAGCTGCCTTTTTGAT---AAG---------CTTAAGAAA------------------------------------------------------------------------------------------------GAA---CCTGAT---GCTCTGACTTTG------CTGGCCCCGGCTGCTGGGGAC---------ACAATCATATCTCTG---------------------------------------------------GATTTTGGC---------------------AGTGATGATACAGAAACTGAAGACCAACAACTT---------------------GAAGATGTTCCGTTATATAATGATGTAATGTTCCCCTCT------------------------------------------------------------------------------TCTAATGAAAAAATAACAGATATAAATCTGGCAATGTCTCCATTACCT---GCCTCTGAAACTCCAAAG------CCTCTTCGAAGTAGTGCTGACCCTGCACTGAACCGAGTAGTCGCACTAAAATTAGAGCCAAGTCCAGAATCCTTG------GAACTTTCTTTTACCATGCCCCAGATTCAAGACCAGCCAGCAAGTCCTTCAGATGGGAGCACAAGACAGAGCTCACCAGAG------------------------------------------CCTAACAGC---CCCAGT---------------------GAATATTGCTTTGATGTGGACAGCGATATGGTCAATGTATTCAAGTTGGAACTGGTGGAAAAACTATTTGCTGAAGACACAGAAGCA---------------AAGAATCCATTTTCAACTCAGGACACTGAT------------------------------------------------------TTAGACTTGGAGATGCTGGCCCCCTATATCCCAATGGAT------------------------GATGAT---TTCCAGTTACGTTCCTTTGATCAGCTG---------------------------------------------------TCACCCTTAGAGAGCAGTTCTTCAAGCCCTCAGAGTGTG---------AACACA---------------TGTGTCCTCAAACCAGTTGAATCTTCAGATATGAAAATAACTCAGCTGTTCACCAAA---------GTTGAATCAGAGGATACAAGCTGCCTTTTTGATAAG---------------------------------------------------------------------------------------CTTAAGAAAGAA---CCTGATGCTCTGACTTTGCTGGCCCCGGCTGCTGGGGACACAATCATATCTCTGGATTTTGGCAGT---------------------------------------------------------------------------------------------------------------------------GATGATACAGAAACTGAAGACCAACAACTTGAAGATGTTCCGTTATATAATGATGTAATGTTCCCCTCTTCTAATGAAAAAATAACAGATATAAATCTGGCAATGTCTCCATTACCTGCCTCTGAAACTCCAAAGCCTCTTCGAAGTAGTGCTGACCCTGCACTGAACCGAGTAGTCGCACTAAAATTAGAGCCAAGTCCAGAATCCTTGGAACTTTCTTTTACCATGCCCCAGATTCAAGACCAGCCAGCAAGTCCTTCAGATGGGAGCACAAGACAGAGCTCACCAGAG------------------------------------------CCTAACAGCCCCAGT---GAATATTGCTTTGATGTGGACAGCGATATGGTCAATGTATTCAAGTTGGAACTGGTGGAAAAACTATTTGCTGAAGACACAGAAGCAAAGAATCCA---------------------------TTTTCAACTCAGGAC---------ACTGATTTAGACTTGGAGATGCTGGCCCCCTATATCCCAATGGATGATGATTTCCAGTTACGTTCCTTTGATCAGCTGTCACCCTTAGAGAGCAGTTCTTCAAGCCCTCAGAGTGTGAACACA---------------------------------------------TGTGTCCTCAAACCAGTTGAATCTTCAGATATGAAAATAACTCAGCTGTTCACCAAAGTTGAATCA------------GAGGATACAAGCTGCCTTTTTGATAAGCTT---------------------------------------------------------------------------------AAGAAAGAA---CCTGATGCTCTGACTTTGCTGGCCCCGGCTGCTGGGGACACAATCATATCTCTG------------------------------GATTTTGGCAGTGATGATACAGAAACTGAAGACCAACAACTTGAAGATGTTCCG------------------------------------------------------------------------------------------------------------------TTATATAATGATGTAATGTTCCCCTCTTCTAATGAAAAAATAACAGATATAAATCTGGCAATGTCTCCATTACCTGCCTCTGAAACTCCAAAG------CCTCTTCGAAGTAGTGCTGACCCTGCACTGAACCGAGTAGTCGCACTAAAATTAGAGCCA---------------------------------------------------------------------AGTCCAGAATCCTTGGAACTTTCTTTTACCATGCCCCAGATTCAAGACCAGCCAGCAAGTCCTTCAGATGGGAGCACAAGACAGAGCTCACCAGAG------------------------------------------CCTAACAGCCCC---AGTGAATATTGCTTTGATGTGGACAGCGATATGGTCAATGTATTCAAGTTGGAACTGGTGGAAAAACTATTTGCTGAAGACACAGAAGCAAAGAATCCATTTTCAACTCAG---GACACTGATTTAGACTTGGAGATGCTGGCCCCCTATATCCCAATGGATGAT------GAT---TTCCAGTTACGTTCCTTTGATCAGCTGTCACCCTTAGAGAGCAGTTCTTCAAGCCCTCAGAGTGTGAACACA---------------------------------------------------------TGTGTCCTCAAACCAGTTGAATCTTCAGATATGAAAATAACTCAGCTGTTCACCAAAGTTGAATCAGAGGATACAAGCTGC---------------------------CTTTTTGATAAGCTTAAGAAAGAA---CCTGAT------GCTCTGACTTTGCTGGCCCCGGCTGCTGGGGACACAATCATATCTCTGGATTTTGGCAGTGATGATACAGAAACTGAAGACCAACAACTTGAAGATGTTCCGTTATATAATGATGTAATGTTCCCCTCTTCTAATGAAAAAATAACAGATATAAATCTGGCAATGTCTCCATTACCTGCCTCTGAAACTCCAAAGCCTCTTCGAAGTAGTGCTGACCCTGCACTGAACCGAGTAGTCGCACTAAAATTAGAGCCAAGTCCAGAATCCTTGGAACTTTCTTTTACCATGCCCCAGATTCAAGACCAGCCAGCAAGTCCTTCAGATGGGAGC------------------------------------------------------------------------------ACAAGACAGAGCTCACCAGAGCCTAACAGC---CCCAGTGAATATTGCTTTGATGTGGACAGCGATATGGTCAATGTATTCAAGTTGGAACTGGTGGAA---------------------------------AAACTATTTGCTGAAGACACAGAAGCAAAGAATCCATTTTCAACTCAGGAC---ACTGATTTAGACTTGGAGATGCTGGCCCCCTATATCCCAATGGAT---GATGATTTCCAGTTACGTTCCTTTGATCAGCTGTCACCCTTAGAGAGCAGTTCTTCAAGC---CCTCAGAGTGTGAACACA---------------------------------TGTGTCCTCAAACCAGTTGAATCTTCAGATATGAAAATAACTCAGCTGTTCACCAAAGTT---------------------------------------GAATCAGAGGATACAAGCTGCCTTTTTGATAAGCTTAAGAAAGAA---CCTGATGCTCTGACT---------------------------------------------------TTGCTGGCC---------------CCGGCTGCTGGGGAC---------ACAATCATATCTCTGGATTTTGGCAGT------GATGATACAGAAACTGAAGACCAACAACTTGAAGATGTTCCGTTATATAATGATGTAATGTTC---------------------------------------------------------------------------------------------------------------------------------------CCCTCTTCTAATGAAAAAATAACAGATATA---AATCTGGCAATGTCTCCATTACCTGCCTCTGAAACTCCAAAG------CCTCTTCGAAGTAGTGCTGACCCTGCACTGAACCGAGTAGTCGCACTAAAATTAGAGCCAAGTCCAGAATCCTTGGAA------CTTTCTTTTACCATGCCCCAGATTCAAGACCAGCCAGCAAGTCCTTCAGATGGGAGCACAAGACAGAGCTCA------------------------------------------------CCAGAG------------------------------------------CCTAACAGCCCCAGT---GAATATTGCTTTGATGTGGACAGCGATATGGTCAATGTATTCAAG------------------------------------TTGGAACTGGTGGAAAAACTATTTGCTGAAGACACAGAAGCAAAGAATCCATTTTCAACTCAGGACACT------------------------------------------------------GATTTAGACTTGGAGATGCTGGCCCCCTATATCCCAATGGAT------GATGAT---TTCCAGTTACGTTCCTTTGATCAGCTG---------------------------------TCACCCTTAGAGAGCAGTTCTTCAAGCCCTCAG------------AGTGTGAACACA------------------------TGTGTCCTCAAACCAGTTGAATCTTCAGATATGAAAATAACTCAGCTGTTCACCAAAGTTGAATCAGAGGATACAAGC---------------------------------------------------------------------------------------TGCCTTTTTGATAAGCTTAAGAAAGAA---CCTGATGCTCTGACTTTGCTGGCCCCGGCTGCTGGG---------GACACAATCATATCTCTGGATTTTGGCAGTGATGATACAGAAACTGAAGACCAACAACTTGAA------------------------------------------------------------------------------------------------------------------------------GATGTTCCGTTATATAATGATGTAATGTTCCCCTCTTCTAATGAAAAAATAACAGATATAAAT------CTGGCAATGTCTCCATTACCTGCCTCTGAAACTCCAAAG------CCTCTTCGAAGTAGTGCTGACCCTGCACTGAACCGAGTAGTCGCACTAAAATTAGAGCCAAGTCCAGAATCCTTGGAACTTTCTTTTACCATGCCCCAGATTCAAGACCAGCCAGCAAGTCCTTCAGATGGGAGCACA---------------------------AGACAGAGCTCACCAGAG------------------------------------------CCTAACAGC---CCCAGTGAATATTGCTTTGATGTGGACAGCGATATGGTCAATGTATTCAAGTTGGAACTGGTGGAAAAACTATTTGCTGAAGACACAGAAGCAAAGAATCCATTTTCAACTCAGGAC---ACTGATTTAGACTTGGAGATGCTGGCCCCCTATATCCCAATG------GATGATGATTTCCAGTTACGTTCCTTTGATCAGCTGTCACCCTTAGAGAGCAGTTCTTCAAGCCCTCAGAGTGTGAACACA---------------------------------------------------TGTGTCCTCAAACCAGTTGAATCTTCAGATATG------AAAATAACTCAGCTGTTCACCAAAGTTGAATCAGAGGATACAAGCTGC------------------------------------------CTTTTTGATAAGCTTAAGAAAGAA---CCTGAT---------------------------------------------GCTCTGACTTTGCTGGCCCCGGCTGCTGGGGACACAATCATATCTCTGGATTTTGGCAGTGATGATACAGAAACTGAAGACCAACAACTTGAAGATGTTCCGTTATATAATGATGTAATGTTC------------------------------------------------------------------------------------CCCTCTTCTAATGAAAAAATAACAGATATAAATCTGGCAATGTCTCCATTACCTGCCTCTGAAACTCCAAAG------CCTCTTCGAAGTAGTGCT------------------------GACCCTGCACTG------------------------------------------------------------------------------------------------AACCGAGTAGTCGCACTAAAATTAGAGCCA------------AGTCCAGAATCCTTGGAACTTTCTTTTACCATGCCCCAGATTCAAGAC------------CAGCCAGCAAGT---CCTTCA------------------------------------GATGGGAGCACAAGACAGAGCTCACCAGAG------------------------------------------CCTAACAGCCCCAGT---GAATATTGCTTTGATGTGGACAGCGATATGGTCAATGTATTCAAGTTGGAACTGGTGGAAAAACTATTT---------------------------------------GCTGAAGACACAGAAGCAAAGAATCCATTTTCAACTCAGGAC---------ACTGATTTAGAC------------TTGGAGATGCTGGCCCCCTATATCCCAATG------GATGATGATTTCCAGTTACGTTCCTTTGATCAGCTGTCACCCTTAGAGAGCAGTTCTTCAAGCCCTCAGAGTGTGAACACA------------------------------------TGTGTCCTCAAACCAGTTGAATCTTCAGATATGAAAATAACTCAGCTGTTCACCAAAGTTGAATCAGAGGATACA---------AGCTGCCTTTTTGATAAGCTTAAGAAAGAA---CCTGAT------------------------------------------------------------------GCTCTGACTTTGCTGGCCCCGGCTGCTGGGGACACAATCATATCTCTGGATTTTGGCAGTGATGATACAGAAACTGAAGACCAACAACTTGAAGATGTT------------------------------------------------------------------------------------------------------------------------------------------------------------------CCGTTATATAATGATGTAATGTTCCCCTCTTCTAATGAAAAAATAACAGATATAAATCTGGCAATGTCTCCATTACCTGCCTCTGAAACTCCA---------AAGCCTCTTCGAAGTAGT---GCTGACCCTGCACTGAACCGAGTAGTCGCACTAAAATTAGAGCCAAGTCCAGAATCCTTGGAACTTTCTTTTACCATGCCCCAGATTCAAGACCAGCCAGCAAGTCCTTCAGATGGGAGCACAAGACAGAGCTCACCAGAG------------------------------------------CCTAACAGCCCCAGTGAATATTGCTTTGATGTGGACAGCGATATGGTCAATGTATTCAAGTTGGAACTGGTGGAAAAACTATTTGCTGAAGACACAGAAGCAAAGAATCCATTTTCAACTCAGGAC---ACTGATTTAGACTTGGAGATGCTGGCCCCCTATATCCCAATGGAT---GATGATTTCCAGTTACGTTCCTTTGATCAGCTGTCACCCTTAGAGAGCAGTTCTTCAAGC------------CCTCAGAGTGTGAACACA---------------TGTGTCCTCAAACCAGTTGAATCTTCAGAT------ATGAAAATAACT------CAGCTGTTCACCAAA------------GTTGAATCAGAGGAT------------------ACAAGCTGCCTTTTTGATAAGCTTAAGAAAGAA------CCTGAT---GCTCTGACTTTGCTGGCCCCGGCTGCTGGGGAC---------------ACAATCATATCTCTGGATTTTGGCAGT------------------GATGAT---------ACAGAAACTGAAGACCAACAACTTGAAGATGTT------------------------------------CCG------------------TTATAT------------AAT------------GATGTAATGTTCCCCTCT------------------------------------------------------------------------TCTAATGAAAAAATAACAGATATAAATCTGGCA------ATGTCTCCATTACCTGCCTCTGAAACTCCAAAG------CCTCTTCGAAGTAGTGCTGACCCTGCA---------------------------------------------CTGAACCGAGTAGTCGCACTAAAATTAGAG---CCAAGTCCA------GAATCCTTGGAACTTTCTTTTACCATGCCCCAGATT------------------CAAGAC------------------------CAGCCAGCAAGT---------------CCT---TCAGATGGGAGCACAAGACAGAGC------------------------------------TCACCAGAG------------------------------------------CCTAACAGC---CCCAGT------GAATATTGCTTTGATGTGGAC------AGCGAT---------ATGGTC---AATGTATTC---AAGTTGGAACTGGTGGAAAAACTATTTGCTGAAGACACAGAAGCAAAGAATCCATTTTCAACTCAG---GACACT---------------GATTTAGACTTGGAG---------------ATGCTGGCCCCCTATATCCCAATGGAT---GATGAT------TTCCAGTTACGT------TCCTTTGATCAGCTGTCACCC---TTAGAGAGCAGTTCTTCAAGCCCT------------CAGAGTGTG---------AACACA------------------------------------TGTGTCCTCAAACCAGTTGAATCTTCA---------GATATGAAAATAACTCAGCTGTTCACCAAAGTTGAA---------------------------------TCAGAGGATACAAGCTGC------CTTTTTGATAAGCTTAAGAAA---------------------GAA---CCTGATGCTCTGACTTTGCTGGCCCCGGCTGCTGGGGAC------------------------------------------ACAATCATATCTCTGGATTTTGGCAGTGATGATACA---------------------GAAACTGAAGACCAACAACTTGAAGAT---------------------GTTCCGTTATATAATGATGTAATGTTCCCCTCTTCT---------------------------------------------------------------------------------------------------------------------------------------------AATGAAAAAATAACAGATATAAATCTGGCAATGTCTCCATTACCTGCCTCTGAAACTCCAAAG------CCTCTTCGAAGTAGTGCTGACCCTGCACTGAACCGAGTAGTCGCACTAAAATTAGAGCCAAGTCCAGAATCCTTGGAACTTTCTTTTACCATGCCCCAGATTCAAGACCAGCCAGCAAGTCCTTCAGATGGG------------------AGC---------------------------------------ACAAGACAGAGCTCACCAGAG------------------------------------------CCTAACAGCCCC---AGTGAATATTGCTTTGATGTGGACAGCGAT------------------ATGGTCAATGTATTCAAGTTGGAACTGGTGGAAAAACTATTTGCTGAAGACACAGAAGCAAAGAATCCATTTTCAACTCAG------GACACTGAT---TTAGACTTGGAGATGCTGGCCCCCTATATCCCAATGGATGAT------GATTTCCAGTTACGT------TCCTTTGATCAGCTGTCA------------------------------------CCCTTAGAGAGCAGTTCTTCAAGCCCTCAGAGTGTGAACACA---------------------------------TGTGTCCTCAAACCAGTTGAATCTTCAGATATG------AAAATAACTCAGCTGTTCACCAAAGTTGAATCAGAGGATACAAGCTGC------------------------------------------------------------------------CTTTTTGATAAGCTTAAGAAAGAA---CCTGAT---GCTCTGACTTTGCTGGCCCCGGCTGCT------------GGGGACACAATCATATCTCTGGATTTTGGCAGTGATGATACAGAAACTGAAGACCAACAACTTGAAGATGTTCCGTTATATAATGATGTA------------------------------------------------------------------------------------------ATGTTCCCCTCTTCTAATGAAAAAATAACAGATATAAATCTGGCAATGTCTCCATTACCTGCCTCTGAAACTCCAAAG------CCTCTTCGAAGTAGTGCTGACCCTGCACTGAACCGAGTAGTCGCACTAAAATTAGAGCCAAGTCCAGAATCCTTGGAACTTTCTTTTACCATGCCCCAGATTCAAGACCAGCCAGCAAGTCCTTCAGATGGGAGCACAAGACAGAGCTCA------------CCAGAG------------------------------------------CCTAACAGCCCCAGT---GAATATTGCTTTGATGTGGACAGCGATATGGTCAATGTATTCAAGTTGGAACTGGTG------GAAAAACTATTTGCTGAAGAC------ACAGAAGCA------------------------------------------------------------AAGAATCCATTTTCAACTCAG---------GACACTGATTTAGACTTGGAGATGCTGGCCCCCTATATCCCAATGGAT------GATGAT---TTCCAGTTACGTTCCTTTGATCAGCTG---------------------------------TCACCCTTAGAGAGCAGTTCTTCAAGCCCTCAGAGTGTG---------AACACA---------------------------------TGTGTCCTCAAACCAGTTGAATCTTCA---------------------------GATATGAAAATAACTCAGCTG------------TTCACC---AAA---------GTTGAATCA------------------GAGGATACAAGCTGCCTTTTT------------------------GATAAGCTTAAGAAA---------------------------------GAA---CCT------------GAT---GCTCTGACTTTGCTGGCCCCGGCTGCTGGGGACACAATCATATCTCTGGATTTTGGCAGTGATGAT---ACAGAAACTGAAGACCAACAACTTGAAGATGTTCCGTTA---------------------------------------TATAATGATGTAATG---------------------------------TTCCCC------------------TCTTCTAATGAAAAAATAACAGATATAAATCTGGCAATGTCTCCATTACCTGCC------------TCTGAAACTCCAAAG------CCTCTTCGAAGTAGTGCTGACCCTGCACTGAACCGAGTAGTCGCA---------CTAAAATTAGAGCCAAGTCCA------GAATCCTTG---------------------------GAACTTTCTTTTACCATGCCCCAGATTCAAGACCAGCCAGCA------AGTCCTTCAGATGGGAGC---------ACAAGACAGAGCTCACCAGAG------------------------------------------CCTAAC---AGC---CCCAGTGAATATTGCTTT------------GATGTGGACAGCGATATGGTCAATGTATTCAAGTTGGAACTGGTGGAAAAACTATTT---GCTGAAGAC------ACAGAA---------GCAAAGAATCCATTTTCAACTCAGGAC---ACTGATTTAGACTTGGAGATGCTGGCCCCCTATATCCCAATGGAT---GAT---GAT---TTCCAGTTACGTTCC---------TTTGATCAGCTGTCACCC---TTAGAGAGCAGTTCTTCAAGCCCT------------CAGAGTGTG---------AACACA------------------------TGTGTCCTCAAACCAGTTGAATCTTCAGAT------------------ATGAAAATAACTCAGCTGTTCACC---AAA---------GTTGAATCA---------GAGGATACAAGCTGCCTTTTT------------------------GATAAGCTTAAGAAAGAA---CCTGAT---GCTCTGACTTTGCTGGCCCCGGCTGCTGGGGACACAATCATATCTCTG------------------GATTTTGGCAGT------GATGATACAGAAACTGAAGACCAACAACTTGAAGATGTTCCGTTATATAATGATGTAATGTTCCCCTCTTCTAATGAA------------------AAAATAACAGATATAAATCTGGCAATGTCTCCATTACCTGCCTCTGAAACTCCAAAG------CCTCTTCGA---------------------------------------------------------------AGTAGTGCTGACCCTGCACTG---------AACCGAGTAGTCGCACTAAAATTAGAGCCAAGTCCAGAATCCTTGGAACTTTCTTTTACCATGCCCCAGATT---------------CAAGACCAGCCAGCAAGTCCTTCAGATGGGAGCACAAGACAGAGCTCACCAGAG------------------------------------------CCTAACAGC---CCCAGTGAATATTGCTTTGATGTGGACAGCGATATGGTCAATGTATTCAAGTTGGAACTGGTGGAAAAA------------CTATTTGCTGAAGACACAGAAGCA------------------------AAGAATCCATTTTCAACTCAGGAC---ACTGATTTAGACTTGGAGATGCTGGCCCCCTATATCCCAATGGAT------GATGAT---TTCCAGTTACGT---------------------------------------TCCTTTGATCAGCTGTCACCCTTAGAGAGCAGTTCTTCAAGCCCT------------CAGAGTGTG---------AACACA------------------------------------------------TGTGTCCTCAAACCAGTTGAATCTTCAGATATGAAAATAACTCAGCTGTTCACCAAAGTTGAATCAGAGGATACAAGCTGCCTTTTTGATAAG------------------------------------------------------------------------------------------------CTTAAGAAAGAA------CCTGAT---GCTCTGACTTTGCTGGCCCCGGCTGCTGGGGACACAATCATATCTCTGGATTTTGGCAGTGATGATACAGAAACTGAAGACCAACAACTT---------------------------------------------------------------------------------------------------GAAGATGTTCCGTTATATAATGATGTAATGTTCCCCTCTTCTAATGAAAAAATAACAGATATAAATCTGGCAATGTCTCCATTACCTGCCTCTGAA---------------------------------------------ACTCCAAAGCCTCTTCGAAGTAGTGCTGACCCTGCACTGAACCGAGTAGTCGCACTAAAATTAGAGCCAAGTCCAGAATCCTTGGAACTTTCTTTTACCATGCCCCAGATTCAAGACCAG---------CCAGCAAGTCCTTCAGATGGGAGCACAAGACAG------------------------------------------AGCTCACCA------------------------------------------------GAG------------------------------------------CCTAACAGCCCC---AGTGAATATTGCTTTGATGTG---------------------------------------------GACAGCGATATGGTCAATGTATTCAAGTTGGAACTGGTG---------------GAAAAACTATTTGCTGAAGACACAGAAGCAAAGAATCCATTTTCAACT------------------------CAGGACACTGATTTAGACTTGGAGATGCTGGCCCCCTATATCCCAATGGAT------GATGAT---TTCCAGTTACGTTCCTTTGATCAGCTG------------TCACCCTTAGAGAGCAGTTCTTCAAGCCCTCAGAGTGTGAAC---------ACA---
>M.musculus
------------------TCTGTGCTCAAACCAGTTGAATCTTCAGATATG------AAGATGACTCAGCTGTTCACCAAAGTTGAA---TCAGAGGATACAAGC------TGCCTTTTTGATAAG------------------CTTAAGAAGGAG------CCTGAT---GCTCTCACTCTGCTGGCTCCAGCTGCCGGCGAC------------------------------------------------------------ACCATCATCTCTCTGGATTTTGGCAGCGATGACACAGAAACTGAAGATCAA------------------------------------------------CAACTTGAAGATGTTCCATTATATAATGATGTAATGTTTCCCTCT---------------------------------------------------------------------TCTAATGAAAAATTA---AATATAAACCTGGCAATGTCTCCTTTACCTTCATCGGAAACTCCAAAG------------------------------CCACTTCGAAGTAGTGCTGATCCTGCACTGAATCAAGAG---------GTTGCATTAAAATTAGAATCAAGTCCAGAGTCACTGGGACTTTCTTTTACCATGCCCCAGATTCAAGATCAGCCAGCAAGTCCTTCTGATGGA------------AGCACTAGACAAAGTTCACCT------GAGAGACTTCTTCAGGAAAACGTAAACACTCCTAACTTTTCCCAGCCTAACAGT---CCC------AGTGAATATTGCTTTGATGTGGATAGCGATATGGTCAATGTATTCAAGTTGGAACTGGTGGAAAAACTGTTTGCTGAAGACACAGAGGCAAAGAATCCATTTTCAACTCAGGAC------------------------------------ACT---GATTTAGATTTGGAGATGCTGGCTCCCTATATCCCAATG---------GATGATGATTTCCAGTTACGT------TCCTTTGATCAGTTGTCACCATTAGAGAGCAATTCTCCAAGCCCTCCAAGTATGAGCACA---------------TCTGTGCTC------AAACCAGTTGAATCTTCAGATATGAAGATGACTCAGCTGTTCACCAAA---------GTTGAATCAGAG---------------------------------------------------GATACAAGCTGCCTTTTTGATAAGCTTAAGAAGGAG---CCTGATGCTCTCACTCTGCTGGCT------CCAGCTGCCGGCGAC---------ACCATCATCTCTCTGGATTTTGGCAGCGAT------------------------GACACAGAAACTGAAGATCAACAACTTGAAGATGTTCCATTATATAATGATGTAATGTTTCCCTCTTCTAATGAAAAATTA---AATATAAACCTGGCAATGTCTCCTTTACCTTCATCGGAAACTCCAAAGCCACTTCGAAGTAGTGCTGATCCTGCACTGAATCAAGAGGTTGCATTAAAATTAGAATCAAGTCCAGAGTCACTGGGACTTTCTTTTACCATGCCCCAGATTCAAGATCAGCCAGCAAGTCCTTCTGATGGAAGCACTAGACAAAGTTCACCTGAGAGACTTCTTCAGGAAAACGTAAACACTCCTAACTTTTCCCAGCCT---AACAGTCCCAGTGAATATTGCTTTGATGTGGATAGCGATATGGTCAATGTA------------------TTCAAGTTGGAACTGGTGGAAAAACTGTTTGCTGAAGACACAGAGGCAAAGAATCCATTTTCA---------------------------------------ACTCAGGACACTGATTTAGATTTGGAGATGCTGGCTCCCTATATCCCAATG------GATGATGATTTCCAG------TTACGTTCCTTTGATCAGTTGTCACCATTAGAG---------AGCAATTCTCCAAGCCCTCCAAGTATG---------AGCACA---------------TCTGTGCTCAAACCAGTTGAATCTTCAGATATGAAGATGACTCAGCTGTTCACCAAAGTTGAATCAGAGGATACA------------------------------------------------AGCTGC---------CTTTTTGATAAGCTTAAGAAGGAG---CCTGAT---GCTCTCACTCTGCTGGCTCCAGCTGCCGGCGACACCATCATCTCTCTGGATTTTGGC------------------------------------------------------AGCGATGACACAGAAACTGAAGATCAACAACTTGAAGATGTTCCATTATATAATGATGTAATGTTTCCCTCT---------------------------------------------------------------------TCTAATGAAAAATTA---AATATAAACCTGGCAATGTCTCCTTTACCTTCATCGGAAACTCCAAAG------CCACTTCGAAGTAGTGCTGATCCTGCACTGAATCAAGAGGTTGCATTAAAATTAGAATCAAGTCCAGAGTCACTGGGACTTTCTTTTACCATGCCCCAGATTCAAGATCAGCCAGCAAGTCCTTCTGATGGAAGCACTAGACAAAGTTCACCTGAGAGACTTCTTCAGGAAAAC---------GTAAACACTCCTAACTTTTCCCAGCCTAACAGTCCC---AGTGAATATTGCTTTGATGTGGATAGCGATATGGTCAATGTATTCAAGTTGGAACTGGTGGAAAAACTGTTTGCTGAAGACACAGAGGCAAAGAATCCATTTTCAACTCAGGACACTGAT---TTAGATTTGGAGATGCTGGCTCCCTATATCCCAATGGAT------GATGATTTCCAGTTACGTTCCTTTGATCAGTTG------TCACCATTAGAGAGCAATTCTCCAAGCCCTCCAAGTATGAGCACA---------------------------------------------------------------------------------TCTGTGCTCAAACCAGTTGAATCTTCAGATATGAAGATGACTCAGCTGTTCACCAAAGTTGAA---TCAGAGGATACAAGC------TGCCTTTTTGATAAGCTTAAGAAGGAGCCTGAT---GCTCTCACTCTGCTGGCTCCAGCTGCCGGCGAC---------ACCATCATCTCTCTGGATTTTGGCAGCGATGACACAGAAACTGAAGATCAACAACTTGAAGATGTTCCATTATATAATGATGTAATGTTTCCCTCTTCTAATGAAAAATTA---AATATAAACCTGGCAATGTCTCCTTTACCTTCATCGGAAACTCCAAAGCCACTTCGAAGTAGTGCTGATCCTGCACTGAATCAAGAGGTTGCATTAAAATTAGAATCAAGTCCAGAGTCACTGGGACTTTCTTTTACCATGCCCCAGATTCAAGATCAGCCA---------------------------------------------GCAAGTCCTTCTGATGGAAGCACTAGACAAAGTTCACCTGAGAGACTTCTTCAGGAAAACGTAAACACTCCTAACTTTTCCCAGCCTAACAGT---CCCAGTGAATATTGCTTTGATGTGGATAGCGATATGGTCAATGTATTCAAGTTGGAACTGGTGGAAAAACTGTTTGCTGAAGACACAGAGGCAAAGAATCCATTTTCAACTCAGGAC---ACTGATTTAGATTTGGAGATGCTGGCTCCCTATATCCCAATGGAT---GATGATTTCCAGTTACGTTCCTTTGATCAGTTGTCACCATTAGAGAGCAATTCTCCAAGCCCTCCAAGTATGAGCACA------------------------------------TCTGTGCTCAAACCAGTTGAATCTTCAGATATG------AAGATGACTCAGCTGTTCACCAAAGTTGAATCA------------GAGGATACAAGCTGCCTTTTTGATAAG------------------------------------------------------CTTAAGAAGGAG---CCTGATGCTCTCACTCTGCTGGCT------CCAGCTGCCGGCGAC---------ACCATCATCTCTCTGGATTTTGGCAGCGATGACACAGAAACTGAAGATCAACAACTTGAA---------------------------------------------------------------------------------------------------GATGTTCCA---TTATATAATGATGTAATGTTTCCCTCT---------------------------TCTAATGAAAAATTA---AATATAAACCTGGCAATGTCTCCTTTACCTTCATCG---------------------------------------------------------------------GAAACTCCAAAG------CCACTTCGAAGTAGTGCTGATCCTGCACTGAATCAAGAGGTTGCATTAAAATTAGAATCAAGTCCAGAGTCACTGGGACTTTCTTTTACCATGCCCCAGATTCAAGATCAGCCA---------------GCAAGTCCTTCTGATGGAAGCACTAGACAAAGTTCACCTGAGAGACTTCTTCAGGAAAACGTAAACACTCCTAACTTTTCCCAGCCTAACAGTCCC---AGTGAATATTGCTTTGATGTGGATAGCGATATGGTCAATGTATTCAAGTTGGAACTGGTGGAAAAACTGTTTGCTGAAGACACAGAGGCAAAGAATCCATTTTCAACTCAGGACACT---------------GAT---TTAGATTTGGAGATGCTGGCTCCCTATATCCCA------------------------ATGGAT---GATGATTTCCAGTTACGTTCCTTTGATCAGTTGTCACCATTAGAGAGCAATTCTCCAAGCCCTCCAAGTATGAGCACA---------------------------------TCTGTGCTCAAACCAGTTGAATCTTCAGATATG------------------------------------------------------------AAGATGACTCAGCTGTTCACCAAA---------GTTGAATCAGAGGAT---------------------------------------ACAAGCTGCCTTTTTGATAAGCTTAAGAAGGAG---CCTGAT---GCTCTCACTCTGCTGGCTCCAGCTGCCGGCGACACCATCATCTCTCTGGATTTTGGCAGCGATGACACAGAAACTGAAGATCAACAACTTGAA---------------------GATGTTCCATTATATAATGATGTAATGTTTCCCTCT---------------------------------------------------------------------TCTAATGAAAAATTA---AATATAAACCTGGCAATG---------------------------------------TCTCCTTTACCTTCATCGGAAACTCCAAAG------CCACTTCGAAGTAGTGCTGATCCTGCACTGAATCAAGAGGTTGCATTAAAATTAGAATCAAGTCCAGAGTCACTGGGACTTTCTTTTACCATGCCCCAGATTCAAGATCAGCCAGCAAGTCCTTCTGATGGAAGCACTAGACAAAGTTCACCTGAGAGACTTCTTCAGGAAAACGTAAACACTCCTAACTTTTCCCAGCCTAACAGTCCC---AGTGAATATTGCTTTGATGTGGATAGCGATATGGTCAATGTATTCAAGTTGGAACTGGTGGAAAAACTGTTTGCTGAAGACACAGAGGCAAAGAATCCATTTTCAACTCAGGACACTGAT---TTAGATTTGGAGATGCTGGCTCCCTATATCCCAATGGAT---GAT------------------------------------GATTTCCAGTTACGTTCCTTTGATCAGTTG---TCACCATTAGAGAGCAATTCTCCAAGCCCTCCAAGTATGAGCACA---------------------------------------------------------------------------------------------------------------------TCTGTGCTCAAACCAGTTGAATCTTCAGATATGAAGATGACTCAGCTGTTCACCAAAGTTGAATCAGAGGATACAAGC---TGC------CTTTTTGATAAGCTTAAGAAGGAG---CCTGATGCTCTCACTCTGCTGGCTCCAGCTGCCGGCGACACCATCATCTCTCTGGATTTTGGCAGCGATGACACAGAAACTGAAGATCAACAACTTGAAGATGTTCCATTATATAATGATGTAATGTTTCCCTCTTCTAATGAAAAATTAAAT---ATAAACCTGGCAATGTCTCCTTTACCTTCATCGGAAACTCCAAAG------CCACTTCGAAGTAGTGCTGATCCTGCACTGAATCAAGAGGTTGCATTAAAATTAGAATCAAGTCCAGAGTCACTGGGACTTTCTTTTACCATGCCCCAGATTCAAGATCAGCCAGCAAGTCCT------------------------------------------------------------------------------------TCTGATGGAAGCACTAGACAAAGTTCACCTGAGAGACTTCTTCAGGAAAACGTAAACACTCCTAACTTTTCCCAGCCTAACAGTCCC---AGTGAATATTGCTTTGATGTGGATAGCGATATGGTCAATGTATTCAAGTTGGAACTGGTGGAAAAACTGTTTGCTGAAGACACAGAG---------GCAAAGAATCCATTTTCAACTCAG---GACACTGATTTAGATTTGGAGATGCTGGCTCCCTATATCCCAATGGAT---GATGATTTCCAGTTACGTTCCTTTGATCAGTTGTCACCATTAGAGAGCAATTCTCCAAGCCCTCCAAGTATGAGCACA---------------------------------TCTGTGCTCAAACCAGTTGAATCTTCAGATATGAAGATGACTCAGCTGTTCACCAAAGTT---------GAATCAGAGGATACAAGCTGCCTTTTTGAT---AAG---------CTTAAGAAG------------------------------------------------------------------------------------------------GAG---CCTGAT---GCTCTCACTCTG------CTGGCTCCAGCTGCCGGCGAC---------ACCATCATCTCTCTG---------------------------------------------------GATTTTGGC---------------------AGCGATGACACAGAAACTGAAGATCAACAACTT---------------------GAAGATGTTCCATTATATAATGATGTAATGTTTCCCTCT------------------------------------------------------------------------------TCTAATGAAAAATTA---AATATAAACCTGGCAATGTCTCCTTTACCT---TCATCGGAAACTCCAAAG------CCACTTCGAAGTAGTGCTGATCCTGCACTGAATCAAGAGGTTGCATTAAAATTAGAATCAAGTCCAGAGTCACTG------GGACTTTCTTTTACCATGCCCCAGATTCAAGATCAGCCAGCAAGTCCTTCTGATGGAAGCACTAGACAAAGTTCACCTGAGAGACTTCTTCAGGAAAACGTAAACACTCCTAACTTTTCCCAGCCTAACAGT---CCCAGT---------------------GAATATTGCTTTGATGTGGATAGCGATATGGTCAATGTATTCAAGTTGGAACTGGTGGAAAAACTGTTTGCTGAAGACACAGAGGCA---------------AAGAATCCATTTTCAACTCAGGACACTGAT------------------------------------------------------TTAGATTTGGAGATGCTGGCTCCCTATATCCCAATGGAT------------------------GATGAT---TTCCAGTTACGTTCCTTTGATCAGTTG---------------------------------------------------TCACCATTAGAGAGCAATTCTCCAAGCCCTCCAAGTATG---------AGCACA---------------TCTGTGCTCAAACCAGTTGAATCTTCAGATATGAAGATGACTCAGCTGTTCACCAAA---------GTTGAATCAGAGGATACAAGCTGCCTTTTTGATAAG---------------------------------------------------------------------------------------CTTAAGAAGGAG---CCTGATGCTCTCACTCTGCTGGCTCCAGCTGCCGGCGACACCATCATCTCTCTGGATTTTGGCAGC---------------------------------------------------------------------------------------------------------------------------GATGACACAGAAACTGAAGATCAACAACTTGAAGATGTTCCATTATATAATGATGTAATGTTTCCCTCTTCTAATGAAAAATTA---AATATAAACCTGGCAATGTCTCCTTTACCTTCATCGGAAACTCCAAAGCCACTTCGAAGTAGTGCTGATCCTGCACTGAATCAAGAGGTTGCATTAAAATTAGAATCAAGTCCAGAGTCACTGGGACTTTCTTTTACCATGCCCCAGATTCAAGATCAGCCAGCAAGTCCTTCTGATGGAAGCACTAGACAAAGTTCACCTGAGAGACTTCTTCAGGAAAACGTAAACACTCCTAACTTTTCCCAGCCTAACAGTCCCAGT---GAATATTGCTTTGATGTGGATAGCGATATGGTCAATGTATTCAAGTTGGAACTGGTGGAAAAACTGTTTGCTGAAGACACAGAGGCAAAGAATCCA---------------------------TTTTCAACTCAGGAC---------ACTGATTTAGATTTGGAGATGCTGGCTCCCTATATCCCAATGGATGATGATTTCCAGTTACGTTCCTTTGATCAGTTGTCACCATTAGAGAGCAATTCTCCAAGCCCTCCAAGTATGAGCACA---------------------------------------------TCTGTGCTCAAACCAGTTGAATCTTCAGATATGAAGATGACTCAGCTGTTCACCAAAGTTGAATCA------------GAGGATACAAGCTGCCTTTTTGATAAGCTT---------------------------------------------------------------------------------AAGAAGGAG---CCTGATGCTCTCACTCTGCTGGCTCCAGCTGCCGGCGACACCATCATCTCTCTG------------------------------GATTTTGGCAGCGATGACACAGAAACTGAAGATCAACAACTTGAAGATGTTCCA------------------------------------------------------------------------------------------------------------------TTATATAATGATGTAATGTTTCCCTCTTCTAATGAAAAATTA---AATATAAACCTGGCAATGTCTCCTTTACCTTCATCGGAAACTCCAAAG------CCACTTCGAAGTAGTGCTGATCCTGCACTGAATCAAGAGGTTGCATTAAAATTAGAATCA---------------------------------------------------------------------AGTCCAGAGTCACTGGGACTTTCTTTTACCATGCCCCAGATTCAAGATCAGCCAGCAAGTCCTTCTGATGGAAGCACTAGACAAAGTTCACCTGAGAGACTTCTTCAGGAAAACGTAAACACTCCTAACTTTTCCCAGCCTAACAGTCCC---AGTGAATATTGCTTTGATGTGGATAGCGATATGGTCAATGTATTCAAGTTGGAACTGGTGGAAAAACTGTTTGCTGAAGACACAGAGGCAAAGAATCCATTTTCAACTCAG---GACACTGATTTAGATTTGGAGATGCTGGCTCCCTATATCCCAATGGATGAT------GAT---TTCCAGTTACGTTCCTTTGATCAGTTGTCACCATTAGAGAGCAATTCTCCAAGCCCTCCAAGTATGAGCACA---------------------------------------------------------TCTGTGCTCAAACCAGTTGAATCTTCAGATATGAAGATGACTCAGCTGTTCACCAAAGTTGAATCAGAGGATACAAGCTGCCTT---------------------------TTTGATAAGCTTAAGAAGGAG---CCTGAT------GCTCTCACTCTGCTGGCTCCAGCTGCCGGCGACACCATCATCTCTCTGGATTTTGGCAGCGATGACACAGAAACTGAAGATCAACAACTTGAAGATGTTCCATTATATAATGATGTAATGTTTCCCTCTTCTAATGAAAAATTAAATATAAACCTGGCA---ATGTCTCCTTTACCTTCATCGGAAACTCCAAAGCCACTTCGAAGTAGTGCTGATCCTGCACTGAATCAAGAGGTTGCATTAAAATTAGAATCAAGTCCAGAGTCACTGGGACTTTCTTTTACCATGCCCCAGATTCAAGATCAGCCAGCAAGTCCTTCTGATGGAAGCACTAGACAAAGTTCACCTGAGAGACTTCTTCAGGAAAACGTA------------------------------------AACACTCCTAACTTTTCCCAGCCTAACAGT---CCCAGTGAATATTGCTTTGATGTGGATAGCGATATGGTCAATGTATTCAAGTTGGAACTGGTGGAA---------------------------------AAACTGTTTGCTGAAGACACAGAGGCAAAGAATCCATTTTCAACTCAGGAC---ACTGATTTAGATTTGGAGATGCTGGCTCCCTATATCCCAATGGAT---GATGATTTCCAGTTACGTTCCTTTGATCAGTTGTCACCATTAGAGAGCAATTCTCCAAGCCCTCCAAGTATGAGCACA------------------------------------TCTGTGCTCAAACCAGTTGAATCTTCAGATATGAAGATGACTCAGCTGTTCACCAAAGTT---------------------------------------GAATCAGAGGATACAAGCTGCCTTTTTGATAAGCTTAAGAAGGAG---CCTGATGCTCTCACT---------------------------------------------------CTGCTGGCT---------------CCAGCTGCCGGCGAC---------ACCATCATCTCTCTGGATTTTGGCAGC------GATGACACAGAAACTGAAGATCAACAACTTGAAGATGTTCCATTATATAATGATGTAATGTTT---------------------------------------------------------------------------------------------------------------------------------------CCCTCTTCTAATGAAAAATTA---AATATA---AACCTGGCAATGTCTCCTTTACCTTCATCGGAAACTCCAAAG------CCACTTCGAAGTAGTGCTGATCCTGCACTGAATCAAGAGGTTGCATTAAAATTAGAATCAAGTCCAGAGTCACTGGGA------CTTTCTTTTACCATGCCCCAGATTCAAGATCAGCCAGCAAGTCCTTCTGATGGAAGCACTAGACAAAGTTCA------------------------------------------------CCTGAGAGACTTCTTCAGGAAAACGTAAACACTCCTAACTTTTCCCAGCCTAACAGTCCCAGT---GAATATTGCTTTGATGTGGATAGCGATATGGTCAATGTATTCAAG------------------------------------TTGGAACTGGTGGAAAAACTGTTTGCTGAAGACACAGAGGCAAAGAATCCATTTTCAACTCAGGACACT------------------------------------------------------GATTTAGATTTGGAGATGCTGGCTCCCTATATCCCAATGGAT------GATGAT---TTCCAGTTACGTTCCTTTGATCAGTTG---------------------------------TCACCATTAGAGAGCAATTCTCCAAGCCCTCCA------------AGTATGAGCACA------------------------TCTGTGCTCAAACCAGTTGAATCTTCAGATATGAAGATGACTCAGCTGTTCACCAAAGTTGAATCAGAGGATACAAGC---------------------------------------------------------------------------------------TGCCTTTTTGATAAGCTTAAGAAGGAG---CCTGATGCTCTCACTCTGCTGGCTCCAGCTGCCGGC---------GACACCATCATCTCTCTGGATTTTGGCAGCGATGACACAGAAACTGAAGATCAACAACTTGAA------------------------------------------------------------------------------------------------------------------------------GATGTTCCATTATATAATGATGTAATGTTTCCCTCTTCTAATGAAAAATTA---AATATAAAC------CTGGCAATGTCTCCTTTACCTTCATCGGAAACTCCAAAG------CCACTTCGAAGTAGTGCTGATCCTGCACTGAATCAAGAGGTTGCATTAAAATTAGAATCAAGTCCAGAGTCACTGGGACTTTCTTTTACCATGCCCCAGATTCAAGATCAGCCAGCAAGTCCTTCTGATGGAAGCACT---------------------------AGACAAAGTTCACCTGAGAGACTTCTTCAGGAAAACGTAAACACTCCTAACTTTTCCCAGCCTAACAGT---CCCAGTGAATATTGCTTTGATGTGGATAGCGATATGGTCAATGTATTCAAGTTGGAACTGGTGGAAAAACTGTTTGCTGAAGACACAGAGGCAAAGAATCCATTTTCAACTCAGGAC---ACTGATTTAGATTTGGAGATGCTGGCTCCCTATATCCCAATG------GATGATGATTTCCAGTTACGTTCCTTTGATCAGTTGTCACCATTAGAGAGCAATTCTCCAAGCCCTCCAAGTATGAGCACA---------------------------------------------------TCTGTGCTCAAACCAGTTGAATCTTCAGATATG------AAGATGACTCAGCTGTTCACCAAAGTTGAATCAGAGGATACAAGCTGC------------------------------------------CTTTTTGATAAGCTTAAGAAGGAG---CCTGAT---------------------------------------------GCTCTCACTCTGCTGGCTCCAGCTGCCGGCGACACCATCATCTCTCTGGATTTTGGCAGCGATGACACAGAAACTGAAGATCAACAACTTGAAGATGTTCCATTATATAATGATGTAATGTTT------------------------------------------------------------------------------------CCCTCTTCTAATGAAAAATTA---AATATAAACCTGGCAATGTCTCCTTTACCTTCATCGGAAACTCCAAAG------CCACTTCGAAGTAGTGCT------------------------GATCCTGCACTG------------------------------------------------------------------------------------------------AATCAAGAGGTTGCATTAAAATTAGAATCA------------AGTCCAGAGTCACTGGGACTTTCTTTTACCATGCCCCAGATTCAAGAT------------CAGCCAGCAAGT---CCTTCT------------------------------------GATGGAAGCACTAGACAAAGTTCACCTGAGAGACTTCTTCAGGAAAACGTAAACACTCCTAACTTTTCCCAGCCTAACAGTCCCAGT---GAATATTGCTTTGATGTGGATAGCGATATGGTCAATGTATTCAAGTTGGAACTGGTGGAAAAACTGTTT---------------------------------------GCTGAAGACACAGAGGCAAAGAATCCATTTTCAACTCAGGAC---------ACTGATTTAGAT------------TTGGAGATGCTGGCTCCCTATATCCCAATG------GATGATGATTTCCAGTTACGTTCCTTTGATCAGTTGTCACCATTAGAGAGCAATTCTCCAAGCCCTCCAAGTATGAGCACA------------------------------------TCTGTGCTCAAACCAGTTGAATCTTCAGATATGAAGATGACTCAGCTGTTCACCAAAGTTGAATCAGAGGATACA---------AGCTGCCTTTTTGATAAGCTTAAGAAGGAG---CCTGAT------------------------------------------------------------------GCTCTCACTCTGCTGGCTCCAGCTGCCGGCGACACCATCATCTCTCTGGATTTTGGCAGCGATGACACAGAAACTGAAGATCAACAACTTGAAGATGTT------------------------------------------------------------------------------------------------------------------------------------------------------------------CCATTATATAATGATGTAATGTTTCCCTCTTCTAATGAAAAATTA---AATATAAACCTGGCAATGTCTCCTTTACCTTCATCGGAAACTCCA---------AAGCCACTTCGAAGTAGT---GCTGATCCTGCACTGAATCAAGAGGTTGCATTAAAATTAGAATCAAGTCCAGAGTCACTGGGACTTTCTTTTACCATGCCCCAGATTCAAGATCAGCCAGCAAGTCCTTCTGATGGAAGCACTAGACAAAGTTCACCTGAGAGACTTCTTCAGGAAAACGTAAACACTCCTAACTTTTCCCAGCCTAACAGTCCCAGTGAATATTGCTTTGATGTGGATAGCGATATGGTCAATGTATTCAAGTTGGAACTGGTGGAAAAACTGTTTGCTGAAGACACAGAGGCAAAGAATCCATTTTCAACTCAGGAC---ACTGATTTAGATTTGGAGATGCTGGCTCCCTATATCCCAATGGAT---GATGATTTCCAGTTACGTTCCTTTGATCAGTTGTCACCATTAGAGAGCAATTCTCCAAGC------------CCTCCAAGTATGAGCACA---------------TCTGTGCTCAAACCAGTTGAATCTTCAGAT------ATGAAGATGACT------CAGCTGTTCACCAAA------------GTTGAATCAGAGGAT------------------ACAAGCTGCCTTTTTGATAAGCTTAAGAAGGAG------CCTGAT---GCTCTCACTCTGCTGGCTCCAGCTGCCGGCGAC---------------ACCATCATCTCTCTGGATTTTGGCAGC------------------GATGAC---------ACAGAAACTGAAGATCAACAACTTGAAGATGTT------------------------------------CCA------------------TTATAT------------AAT------------GATGTAATGTTTCCCTCT------------------------------------------------------------------------TCTAATGAAAAATTA---AATATAAACCTGGCA------ATGTCTCCTTTACCTTCATCGGAAACTCCAAAG------CCACTTCGAAGTAGTGCTGATCCTGCA---------------------------------------------CTGAATCAAGAGGTTGCATTAAAATTAGAA---TCAAGTCCA------GAGTCACTGGGACTTTCTTTTACCATGCCCCAGATT------------------CAAGAT------------------------CAGCCAGCAAGT---------------CCT---TCTGATGGAAGCACTAGACAAAGT------------------------------------TCACCTGAGAGACTTCTTCAGGAAAACGTAAACACTCCTAACTTTTCCCAGCCTAACAGT---CCCAGT------GAATATTGCTTTGATGTGGAT------AGCGAT---------ATGGTC---AATGTATTC---AAGTTGGAACTGGTGGAAAAACTGTTTGCTGAAGACACAGAGGCAAAGAATCCATTTTCAACTCAG---GACACT---------------GATTTAGATTTGGAG---------------ATGCTGGCTCCCTATATCCCAATGGAT---GATGAT------TTCCAGTTACGT------TCCTTTGATCAGTTGTCACCA---TTAGAGAGCAATTCTCCAAGCCCT------------CCAAGTATG---------AGCACA------------------------------------TCTGTGCTCAAACCAGTTGAATCTTCA---------GATATGAAGATGACTCAGCTGTTCACCAAAGTTGAA---------------------------------TCAGAGGATACAAGCTGC------CTTTTTGATAAGCTTAAGAAG---------------------GAG---CCTGATGCTCTCACTCTGCTGGCTCCAGCTGCCGGCGAC------------------------------------------ACCATCATCTCTCTGGATTTTGGCAGCGATGACACA---------------------GAAACTGAAGATCAACAACTTGAAGAT---------------------GTTCCATTATATAATGATGTAATGTTTCCCTCTTCT---------------------------------------------------------------------------------------------------------------------------------------------AATGAAAAATTA---AATATAAACCTGGCAATGTCTCCTTTACCTTCATCGGAAACTCCAAAG------CCACTTCGAAGTAGTGCTGATCCTGCACTGAATCAAGAGGTTGCATTAAAATTAGAATCAAGTCCAGAGTCACTGGGACTTTCTTTTACCATGCCCCAGATTCAAGATCAGCCAGCAAGTCCTTCTGATGGA------------------AGC---------------------------------------ACTAGACAAAGTTCACCTGAGAGACTTCTTCAGGAAAACGTAAACACTCCTAACTTTTCCCAGCCTAACAGTCCC---AGTGAATATTGCTTTGATGTGGATAGCGAT------------------ATGGTCAATGTATTCAAGTTGGAACTGGTGGAAAAACTGTTTGCTGAAGACACAGAGGCAAAGAATCCATTTTCAACTCAG------GACACTGAT---TTAGATTTGGAGATGCTGGCTCCCTATATCCCAATGGATGAT------GATTTCCAGTTACGT------TCCTTTGATCAGTTGTCA------------------------------------CCATTAGAGAGCAATTCTCCAAGCCCTCCAAGTATGAGCACA---------------------------------TCTGTGCTCAAACCAGTTGAATCTTCAGATATG------AAGATGACTCAGCTGTTCACCAAAGTTGAATCAGAGGATACAAGCTGC------------------------------------------------------------------------CTTTTTGATAAGCTTAAGAAGGAG---CCTGAT---GCTCTCACTCTGCTGGCTCCAGCTGCC------------GGCGACACCATCATCTCTCTGGATTTTGGCAGCGATGACACAGAAACTGAAGATCAACAACTTGAAGATGTTCCATTATATAATGATGTA------------------------------------------------------------------------------------------ATGTTTCCCTCTTCTAATGAAAAATTA---AATATAAACCTGGCAATGTCTCCTTTACCTTCATCGGAAACTCCAAAG------CCACTTCGAAGTAGTGCTGATCCTGCACTGAATCAAGAGGTTGCATTAAAATTAGAATCAAGTCCAGAGTCACTGGGACTTTCTTTTACCATGCCCCAGATTCAAGATCAGCCAGCAAGTCCTTCTGATGGAAGCACTAGACAAAGTTCA------------CCTGAGAGACTTCTTCAGGAAAACGTAAACACTCCTAACTTTTCCCAGCCTAACAGTCCCAGT---GAATATTGCTTTGATGTGGATAGCGATATGGTCAATGTATTCAAGTTGGAACTGGTG------GAAAAACTGTTTGCTGAAGAC------ACAGAGGCA------------------------------------------------------------AAGAATCCATTTTCAACTCAG---------GACACTGATTTAGATTTGGAGATGCTGGCTCCCTATATCCCAATGGAT------GATGAT---TTCCAGTTACGTTCCTTTGATCAGTTG---------------------------------TCACCATTAGAGAGCAATTCTCCAAGCCCTCCAAGTATG---------AGCACA---------------------------------TCTGTGCTCAAACCAGTTGAATCTTCA---------------------------GATATGAAGATGACTCAGCTG------------TTCACC---AAA---------GTTGAATCA------------------GAGGATACAAGCTGCCTTTTT------------------------GATAAGCTTAAGAAG---------------------------------GAG---CCT------------GAT---GCTCTCACTCTGCTGGCTCCAGCTGCCGGCGACACCATCATCTCTCTGGATTTTGGCAGCGATGAC---ACAGAAACTGAAGATCAACAACTTGAAGATGTTCCATTA---------------------------------------TATAATGATGTAATG---------------------------------TTTCCC------------------TCTTCTAATGAAAAATTA---AATATAAACCTGGCAATGTCTCCTTTACCTTCA------------TCGGAAACTCCAAAG------CCACTTCGAAGTAGTGCTGATCCTGCACTGAATCAAGAGGTTGCA---------TTAAAATTAGAATCAAGTCCA------GAGTCACTG---------------------------GGACTTTCTTTTACCATGCCCCAGATTCAAGATCAGCCAGCA------AGTCCTTCTGATGGAAGC---------ACTAGACAAAGTTCACCTGAGAGACTTCTTCAGGAAAACGTAAACACTCCTAACTTTTCCCAGCCTAAC---AGT---CCCAGTGAATATTGCTTT------------GATGTGGATAGCGATATGGTCAATGTATTCAAGTTGGAACTGGTGGAAAAACTGTTT---GCTGAAGAC------ACAGAG---------GCAAAGAATCCATTTTCAACTCAGGAC---ACTGATTTAGATTTGGAGATGCTGGCTCCCTATATCCCAATGGAT---GAT---GAT---TTCCAGTTACGTTCC---------TTTGATCAGTTGTCACCA---TTAGAGAGCAATTCTCCAAGCCCT------------CCAAGTATG---------AGCACA------------------------TCTGTGCTCAAACCAGTTGAATCTTCAGAT------------------ATGAAGATGACTCAGCTGTTCACC---AAA---------GTTGAATCA---------GAGGATACAAGCTGCCTTTTT------------------------GATAAGCTTAAGAAGGAG---CCTGAT---GCTCTCACTCTGCTGGCTCCAGCTGCCGGCGACACCATCATCTCTCTG------------------GATTTTGGCAGC------GATGACACAGAAACTGAAGATCAACAACTTGAAGATGTTCCATTATATAATGATGTAATGTTTCCCTCTTCTAATGAA------------------AAATTA---AATATAAACCTGGCAATGTCTCCTTTACCTTCATCGGAAACTCCAAAG------CCACTTCGA---------------------------------------------------------------AGTAGTGCTGATCCTGCACTG---------AATCAAGAGGTTGCATTAAAATTAGAATCAAGTCCAGAGTCACTGGGACTTTCTTTTACCATGCCCCAGATT---------------CAAGATCAGCCAGCAAGTCCTTCTGATGGAAGCACTAGACAAAGTTCACCTGAGAGACTTCTTCAGGAAAACGTAAACACTCCTAACTTTTCCCAGCCTAACAGT---CCCAGTGAATATTGCTTTGATGTGGATAGCGATATGGTCAATGTATTCAAGTTGGAACTGGTGGAAAAA------------CTGTTTGCTGAAGACACAGAGGCA------------------------AAGAATCCATTTTCAACTCAGGAC---ACTGATTTAGATTTGGAGATGCTGGCTCCCTATATCCCAATGGAT------GATGAT---TTCCAGTTACGT---------------------------------------TCCTTTGATCAGTTGTCACCATTAGAGAGCAATTCTCCAAGCCCT------------CCAAGTATG---------AGCACA------------------------------------------------TCTGTGCTCAAACCAGTTGAATCTTCAGATATGAAGATGACTCAGCTGTTCACCAAAGTTGAATCAGAGGATACAAGCTGCCTTTTTGATAAG------------------------------------------------------------------------------------------------CTTAAGAAGGAG------CCTGAT---GCTCTCACTCTGCTGGCTCCAGCTGCCGGCGACACCATCATCTCTCTGGATTTTGGCAGCGATGACACAGAAACTGAAGATCAACAACTT---------------------------------------------------------------------------------------------------GAAGATGTTCCATTATATAATGATGTAATGTTTCCCTCTTCTAATGAAAAATTA---AATATAAACCTGGCAATGTCTCCTTTACCTTCATCGGAA---------------------------------------------ACTCCAAAGCCACTTCGAAGTAGTGCTGATCCTGCACTGAATCAAGAGGTTGCATTAAAATTAGAATCAAGTCCAGAGTCACTGGGACTTTCTTTTACCATGCCCCAGATTCAAGATCAG---------CCAGCAAGTCCTTCTGATGGAAGCACTAGACAA------------------------------------------AGTTCACCT------------------------------------------------GAGAGACTTCTTCAGGAAAACGTAAACACTCCTAACTTTTCCCAGCCTAACAGTCCC---AGTGAATATTGCTTTGATGTG---------------------------------------------GATAGCGATATGGTCAATGTATTCAAGTTGGAACTGGTG---------------GAAAAACTGTTTGCTGAAGACACAGAGGCAAAGAATCCATTTTCAACT------------------------CAGGACACTGATTTAGATTTGGAGATGCTGGCTCCCTATATCCCAATGGAT------GATGAT---TTCCAGTTACGTTCCTTTGATCAGTTG------------TCACCATTAGAGAGCAATTCTCCAAGCCCTCCAAGTATGAGC---------ACA---
>G.gallus
------------------TGTATGCTGAAACCAGTGGAGTCTCCTGAAATG------AAAATGACCAAAATATTCAGCAAAGATGAC---TGGGATGATACCAAC------AGCCTTTTTGAAAAA------------------CTTAAGCAGGAA------CCAGAT---GCTTTAACTGTGCTGGCTCCAGCTGCTGGAGAC------------------------------------------------------------ACAATCATCTCCCTAGATTTCAGCAGCAAT------GAGTCTGATGAACAA------------------------------------------------CAATGTGATGAAGTCCCTTTGTATAACGATGTAATGCTCCCCTCA---------------------------------------------------------------------TCCAGTGAGAAATTGCAGAATATAAATATAGCAATGTCCCCTCTACCTGCCTCTGAAACTACAAAG------------------------------CCACTTCGTAGCAATGCCGATCCTGCACTCAATAGAGAA---------GTTGTATCAAAGCTGGAGCCAAACACAGAGACACTTGAACTTTCTTTTACCATGCCTCAGGTACAAGAGCAACCAACCAGCCCTTCTGATGCA------------AGTACCAGCCAAAGTTCACCT------GAG------------------------------------------CCCAGTAGT---CCC------AATGACTATTGCTTTGATGTGGATAATGACATGGCTAATGAATTCAAACTGGAATTAGTGGAGAAGCTCTTTGCAATAGATACAGAAGCAAAAAATCCATTCTCCACTCAGGAG------------------------------------ACT---GATTTAGACTTGGAAATGTTGGCTCCTTACATCCCAATG---------GATGATGATTTCCAGCTACGC------TCCTTTGATCAACTATCTCCACTGGAAAGCAGTTCTTCTGGCTCTCAAAATGCAGCCACC---------------TGTATGCTG------AAACCAGTGGAGTCTCCTGAAATGAAAATGACCAAAATATTCAGCAAA---------GATGACTGGGAT---------------------------------------------------GATACCAACAGCCTTTTTGAAAAACTTAAGCAGGAA---CCAGATGCTTTAACTGTGCTGGCT------CCAGCTGCTGGAGAC---------ACAATCATCTCCCTAGATTTCAGCAGCAAT------------------------------GAGTCTGATGAACAACAATGTGATGAAGTCCCTTTGTATAACGATGTAATGCTCCCCTCATCCAGTGAGAAATTGCAGAATATAAATATAGCAATGTCCCCTCTACCTGCCTCTGAAACTACAAAGCCACTTCGTAGCAATGCCGATCCTGCACTCAATAGAGAAGTTGTATCAAAGCTGGAGCCAAACACAGAGACACTTGAACTTTCTTTTACCATGCCTCAGGTACAAGAGCAACCAACCAGCCCTTCTGATGCAAGTACCAGCCAAAGTTCACCTGAG------------------------------------------CCC---AGTAGTCCCAATGACTATTGCTTTGATGTGGATAATGACATGGCTAATGAA------------------TTCAAACTGGAATTAGTGGAGAAGCTCTTTGCAATAGATACAGAAGCAAAAAATCCATTCTCC---------------------------------------ACTCAGGAGACTGATTTAGACTTGGAAATGTTGGCTCCTTACATCCCAATG------GATGATGATTTCCAG------CTACGCTCCTTTGATCAACTATCTCCACTGGAA---------AGCAGTTCTTCTGGCTCTCAAAATGCA---------GCCACC---------------TGTATGCTGAAACCAGTGGAGTCTCCTGAAATGAAAATGACCAAAATATTCAGCAAAGATGACTGGGATGATACC------------------------------------------------AACAGC---------CTTTTTGAAAAACTTAAGCAGGAA---CCAGAT---GCTTTAACTGTGCTGGCTCCAGCTGCTGGAGACACAATCATCTCCCTAGATTTCAGC------------------------------------------------------AGCAAT------GAGTCTGATGAACAACAATGTGATGAAGTCCCTTTGTATAACGATGTAATGCTCCCCTCA---------------------------------------------------------------------TCCAGTGAGAAATTGCAGAATATAAATATAGCAATGTCCCCTCTACCTGCCTCTGAAACTACAAAG------CCACTTCGTAGCAATGCCGATCCTGCACTCAATAGAGAAGTTGTATCAAAGCTGGAGCCAAACACAGAGACACTTGAACTTTCTTTTACCATGCCTCAGGTACAAGAGCAACCAACCAGCCCTTCTGATGCAAGTACCAGCCAAAGTTCACCTGAG---------------------------------------------------CCCAGTAGTCCC---AATGACTATTGCTTTGATGTGGATAATGACATGGCTAATGAATTCAAACTGGAATTAGTGGAGAAGCTCTTTGCAATAGATACAGAAGCAAAAAATCCATTCTCCACTCAGGAGACTGAT---TTAGACTTGGAAATGTTGGCTCCTTACATCCCAATGGAT------GATGATTTCCAGCTACGCTCCTTTGATCAACTA------TCTCCACTGGAAAGCAGTTCTTCTGGCTCTCAAAATGCAGCCACC---------------------------------------------------------------------------------TGTATGCTGAAACCAGTGGAGTCTCCTGAAATGAAAATGACCAAAATATTCAGCAAAGATGAC---TGGGATGATACCAAC------AGCCTTTTTGAAAAACTTAAGCAGGAACCAGAT---GCTTTAACTGTGCTGGCTCCAGCTGCTGGAGAC---------ACAATCATCTCCCTAGATTTCAGCAGCAATGAG------TCTGATGAACAACAATGTGATGAAGTCCCTTTGTATAACGATGTAATGCTCCCCTCATCCAGTGAGAAATTGCAGAATATAAATATAGCAATGTCCCCTCTACCTGCCTCTGAAACTACAAAGCCACTTCGTAGCAATGCCGATCCTGCACTCAATAGAGAAGTTGTATCAAAGCTGGAGCCAAACACAGAGACACTTGAACTTTCTTTTACCATGCCTCAGGTACAAGAGCAACCA---------------------------------------------ACCAGCCCTTCTGATGCAAGTACCAGCCAAAGTTCACCTGAG------------------------------------------CCCAGTAGT---CCCAATGACTATTGCTTTGATGTGGATAATGACATGGCTAATGAATTCAAACTGGAATTAGTGGAGAAGCTCTTTGCAATAGATACAGAAGCAAAAAATCCATTCTCCACTCAGGAG---ACTGATTTAGACTTGGAAATGTTGGCTCCTTACATCCCAATGGAT---GATGATTTCCAGCTACGCTCCTTTGATCAACTATCTCCACTGGAAAGCAGTTCTTCTGGCTCTCAAAATGCAGCCACC------------------------------------TGTATGCTGAAACCAGTGGAGTCTCCTGAAATG------AAAATGACCAAAATATTCAGCAAAGATGACTGG------------GATGATACCAACAGCCTTTTTGAAAAA------------------------------------------------------CTTAAGCAGGAA---CCAGATGCTTTAACTGTGCTGGCT------CCAGCTGCTGGAGAC---------ACAATCATCTCCCTAGATTTCAGCAGCAATGAG------TCTGATGAACAACAATGTGAT---------------------------------------------------------------------------------------------------GAAGTCCCT---TTGTATAACGATGTAATGCTCCCCTCA---------------------------TCCAGTGAGAAATTGCAGAATATAAATATAGCAATGTCCCCTCTACCTGCCTCT---------------------------------------------------------------------GAAACTACAAAG------CCACTTCGTAGCAATGCCGATCCTGCACTCAATAGAGAAGTTGTATCAAAGCTGGAGCCAAACACAGAGACACTTGAACTTTCTTTTACCATGCCTCAGGTACAAGAGCAACCA---------------ACCAGCCCTTCTGATGCAAGTACCAGCCAAAGTTCACCTGAG------------------------------------------CCCAGTAGTCCC---AATGACTATTGCTTTGATGTGGATAATGACATGGCTAATGAATTCAAACTGGAATTAGTGGAGAAGCTCTTTGCAATAGATACAGAAGCAAAAAATCCATTCTCCACTCAGGAGACT---------------GAT---TTAGACTTGGAAATGTTGGCTCCTTACATCCCA------------------------ATGGAT---GATGATTTCCAGCTACGCTCCTTTGATCAACTATCTCCACTGGAAAGCAGTTCTTCTGGCTCTCAAAATGCAGCCACC---------------------------------TGTATGCTGAAACCAGTGGAGTCTCCTGAAATG------------------------------------------------------------AAAATGACCAAAATATTCAGCAAA---------GATGACTGGGATGAT---------------------------------------ACCAACAGCCTTTTTGAAAAACTTAAGCAGGAA---CCAGAT---GCTTTAACTGTGCTGGCTCCAGCTGCTGGAGACACAATCATCTCCCTAGATTTCAGCAGCAAT------GAGTCTGATGAACAACAATGTGAT---------------------GAAGTCCCTTTGTATAACGATGTAATGCTCCCCTCA---------------------------------------------------------------------TCCAGTGAGAAATTGCAGAATATAAATATAGCAATG---------------------------------------TCCCCTCTACCTGCCTCTGAAACTACAAAG------CCACTTCGTAGCAATGCCGATCCTGCACTCAATAGAGAAGTTGTATCAAAGCTGGAGCCAAACACAGAGACACTTGAACTTTCTTTTACCATGCCTCAGGTACAAGAGCAACCAACCAGCCCTTCTGATGCAAGTACCAGCCAAAGTTCACCTGAG------------------------------------------CCCAGTAGTCCC---AATGACTATTGCTTTGATGTGGATAATGACATGGCTAATGAATTCAAACTGGAATTAGTGGAGAAGCTCTTTGCAATAGATACAGAAGCAAAAAATCCATTCTCCACTCAGGAGACTGAT---TTAGACTTGGAAATGTTGGCTCCTTACATCCCAATGGAT---GAT------------------------------------GATTTCCAGCTACGCTCCTTTGATCAACTA---TCTCCACTGGAAAGCAGTTCTTCTGGCTCTCAAAATGCAGCCACC---------------------------------------------------------------------------------------------------------------------TGTATGCTGAAACCAGTGGAGTCTCCTGAAATGAAAATGACCAAAATATTCAGCAAAGATGACTGGGATGATACCAAC---AGC------CTTTTTGAAAAACTTAAGCAGGAA---CCAGATGCTTTAACTGTGCTGGCTCCAGCTGCTGGAGACACAATCATCTCCCTAGATTTCAGCAGCAATGAGTCTGATGAA------CAACAATGTGATGAAGTCCCTTTGTATAACGATGTAATGCTCCCCTCATCCAGTGAGAAATTGCAGAATATAAATATAGCAATGTCCCCTCTACCTGCCTCTGAAACTACAAAG------CCACTTCGTAGCAATGCCGATCCTGCACTCAATAGAGAAGTTGTATCAAAGCTGGAGCCAAACACAGAGACACTTGAACTTTCTTTTACCATGCCTCAGGTACAAGAGCAACCAACCAGCCCT------------------------------------------------------------------------------------TCTGATGCAAGTACCAGCCAAAGTTCACCTGAG------------------------------------------CCCAGTAGTCCC---AATGACTATTGCTTTGATGTGGATAATGACATGGCTAATGAATTCAAACTGGAATTAGTGGAGAAGCTCTTTGCAATAGATACAGAA---------GCAAAAAATCCATTCTCCACTCAG---GAGACTGATTTAGACTTGGAAATGTTGGCTCCTTACATCCCAATGGAT---GATGATTTCCAGCTACGCTCCTTTGATCAACTATCTCCACTGGAAAGCAGTTCTTCTGGCTCTCAAAATGCAGCCACC---------------------------------TGTATGCTGAAACCAGTGGAGTCTCCTGAAATGAAAATGACCAAAATATTCAGCAAAGAT---------GACTGGGATGATACCAACAGCCTTTTTGAA---AAA---------CTTAAGCAG------------------------------------------------------------------------------------------------GAA---CCAGAT---GCTTTAACTGTG------CTGGCTCCAGCTGCTGGAGAC---------ACAATCATCTCCCTA---------------------------------------------------GATTTCAGC---------------------AGCAAT------GAGTCTGATGAACAACAATGT---------------------GATGAAGTCCCTTTGTATAACGATGTAATGCTCCCCTCA------------------------------------------------------------------------------TCCAGTGAGAAATTGCAGAATATAAATATAGCAATGTCCCCTCTACCT---GCCTCTGAAACTACAAAG------CCACTTCGTAGCAATGCCGATCCTGCACTCAATAGAGAAGTTGTATCAAAGCTGGAGCCAAACACAGAGACACTT------GAACTTTCTTTTACCATGCCTCAGGTACAAGAGCAACCAACCAGCCCTTCTGATGCAAGTACCAGCCAAAGTTCACCTGAG------------------------------------------CCCAGTAGT---CCCAAT---------------------GACTATTGCTTTGATGTGGATAATGACATGGCTAATGAATTCAAACTGGAATTAGTGGAGAAGCTCTTTGCAATAGATACAGAAGCA---------------AAAAATCCATTCTCCACTCAGGAGACTGAT------------------------------------------------------TTAGACTTGGAAATGTTGGCTCCTTACATCCCAATGGAT------------------------GATGAT---TTCCAGCTACGCTCCTTTGATCAACTA---------------------------------------------------TCTCCACTGGAAAGCAGTTCTTCTGGCTCTCAAAATGCA---------GCCACC------------------------TGTATGCTGAAACCAGTGGAGTCTCCTGAAATGAAAATGACCAAAATATTCAGCAAAGATGACTGGGATGATACCAACAGCCTTTTTGAAAAA---------------------------------------------------------------------------------------CTTAAGCAGGAA---CCAGATGCTTTAACTGTGCTGGCTCCAGCTGCTGGAGACACAATCATCTCCCTAGATTTCAGCAGC---------------------------------------------------------------------------------------------------------------------------------AATGAGTCTGATGAACAACAATGTGATGAAGTCCCTTTGTATAACGATGTAATGCTCCCCTCATCCAGTGAGAAATTGCAGAATATAAATATAGCAATGTCCCCTCTACCTGCCTCTGAAACTACAAAGCCACTTCGTAGCAATGCCGATCCTGCACTCAATAGAGAAGTTGTATCAAAGCTGGAGCCAAACACAGAGACACTTGAACTTTCTTTTACCATGCCTCAGGTACAAGAGCAACCAACCAGCCCTTCTGATGCAAGTACCAGCCAAAGTTCACCTGAG------------------------------------------CCCAGTAGTCCCAAT---GACTATTGCTTTGATGTGGATAATGACATGGCTAATGAATTCAAACTGGAATTAGTGGAGAAGCTCTTTGCAATAGATACAGAAGCAAAAAATCCA---------------------------TTCTCCACTCAGGAG---------ACTGATTTAGACTTGGAAATGTTGGCTCCTTACATCCCAATGGATGATGATTTCCAGCTACGCTCCTTTGATCAACTATCTCCACTGGAAAGCAGTTCTTCTGGCTCTCAAAATGCAGCCACC---------------------------------------------TGTATGCTGAAACCAGTGGAGTCTCCTGAAATGAAAATGACCAAAATATTCAGCAAAGATGACTGG------------GATGATACCAACAGCCTTTTTGAAAAACTT---------------------------------------------------------------------------------AAGCAGGAA---CCAGATGCTTTAACTGTGCTGGCTCCAGCTGCTGGAGACACAATCATCTCCCTA------------------------------GATTTCAGCAGCAAT------GAGTCTGATGAACAACAATGTGATGAAGTCCCT------------------------------------------------------------------------------------------------------------------TTGTATAACGATGTAATGCTCCCCTCATCCAGTGAGAAATTGCAGAATATAAATATAGCAATGTCCCCTCTACCTGCCTCTGAAACTACAAAG------CCACTTCGTAGCAATGCCGATCCTGCACTCAATAGAGAAGTTGTATCAAAGCTGGAGCCA---------------------------------------------------------------------AACACAGAGACACTTGAACTTTCTTTTACCATGCCTCAGGTACAAGAGCAACCAACCAGCCCTTCTGATGCAAGTACCAGCCAAAGTTCACCTGAG------------------------------------------CCCAGTAGTCCC---AATGACTATTGCTTTGATGTGGATAATGACATGGCTAATGAATTCAAACTGGAATTAGTGGAGAAGCTCTTTGCAATAGATACAGAAGCAAAAAATCCATTCTCCACTCAG---GAGACTGATTTAGACTTGGAAATGTTGGCTCCTTACATCCCAATGGATGAT------GAT---TTCCAGCTACGCTCCTTTGATCAACTATCTCCACTGGAAAGCAGTTCTTCTGGCTCTCAAAATGCAGCCACC---------------------------------------------------------TGTATGCTGAAACCAGTGGAGTCTCCTGAAATGAAAATGACCAAAATATTCAGCAAAGATGACTGGGATGATACCAACAGC---------------------------CTTTTTGAAAAACTTAAGCAGGAA---CCAGAT------GCTTTAACTGTGCTGGCTCCAGCTGCTGGAGACACAATCATCTCCCTAGATTTCAGCAGCAATGAGTCTGATGAA------CAACAATGTGATGAAGTCCCTTTGTATAACGATGTAATGCTCCCCTCATCCAGTGAGAAATTGCAGAATATAAATATAGCAATGTCCCCTCTACCTGCCTCTGAAACTACAAAGCCACTTCGTAGCAATGCCGATCCTGCACTCAATAGAGAAGTTGTATCAAAGCTGGAGCCAAACACAGAGACACTTGAACTTTCTTTTACCATGCCTCAGGTACAAGAGCAACCAACCAGCCCTTCTGATGCAAGT------------------------------------------------------------------------------ACCAGCCAAAGTTCACCTGAGCCCAGTAGT---CCCAATGACTATTGCTTTGATGTGGATAATGACATGGCTAATGAATTCAAACTGGAATTAGTGGAG---------------------------------AAGCTCTTTGCAATAGATACAGAAGCAAAAAATCCATTCTCCACTCAGGAG---ACTGATTTAGACTTGGAAATGTTGGCTCCTTACATCCCAATGGAT---GATGATTTCCAGCTACGCTCCTTTGATCAACTATCTCCACTGGAAAGCAGTTCTTCTGGC---TCTCAAAATGCAGCCACC---------------------------------TGTATGCTGAAACCAGTGGAGTCTCCTGAAATGAAAATGACCAAAATATTCAGCAAAGAT---------------------------------------GACTGGGATGATACCAACAGCCTTTTTGAAAAACTTAAGCAGGAA---CCAGATGCTTTAACT---------------------------------------------------GTGCTGGCT---------------CCAGCTGCTGGAGAC---------ACAATCATCTCCCTAGATTTCAGCAGC------------AATGAGTCTGATGAACAACAATGTGATGAAGTCCCTTTGTATAACGATGTAATGCTC------------------------------------------------------------------------------------------------------------------------------------------CCCTCATCCAGTGAGAAATTGCAGAATATAAATATAGCAATGTCCCCTCTACCTGCCTCTGAAACTACAAAG------CCACTTCGTAGCAATGCCGATCCTGCACTCAATAGAGAAGTTGTATCAAAGCTGGAGCCAAACACAGAGACACTTGAA------CTTTCTTTTACCATGCCTCAGGTACAAGAGCAACCAACCAGCCCTTCTGATGCAAGTACCAGCCAAAGTTCA------------------------------------------------CCTGAG------------------------------------------CCCAGTAGTCCCAAT---GACTATTGCTTTGATGTGGATAATGACATGGCTAATGAATTCAAA------------------------------------CTGGAATTAGTGGAGAAGCTCTTTGCAATAGATACAGAAGCAAAAAATCCATTCTCCACTCAGGAG------------------------------------------------------ACTGATTTAGACTTGGAAATGTTGGCTCCTTACATCCCAATGGAT------GATGAT---TTCCAGCTACGCTCCTTTGATCAACTA---------------------------------TCTCCACTGGAAAGCAGTTCTTCTGGCTCTCAAAATGCAGCCACC------------------------------------TGTATGCTGAAACCAGTGGAGTCTCCTGAAATGAAAATGACCAAAATATTCAGCAAAGATGACTGGGATGATACCAAC---------------------------------------------------------------------------------------AGCCTTTTTGAAAAACTTAAGCAGGAA---CCAGATGCTTTAACTGTGCTGGCTCCAGCTGCTGGA---------GACACAATCATCTCCCTAGATTTCAGCAGCAAT------GAGTCTGATGAACAACAATGTGAT------------------------------------------------------------------------------------------------------------------------------GAAGTCCCTTTGTATAACGATGTAATGCTCCCCTCATCCAGTGAGAAATTGCAGAATATAAAT------ATAGCAATGTCCCCTCTACCTGCCTCTGAAACTACAAAG------CCACTTCGTAGCAATGCCGATCCTGCACTCAATAGAGAAGTTGTATCAAAGCTGGAGCCAAACACAGAGACACTTGAACTTTCTTTTACCATGCCTCAGGTACAAGAGCAACCAACCAGCCCTTCTGATGCAAGTACC---------------------------AGCCAAAGTTCACCTGAG------------------------------------------CCCAGTAGT---CCCAATGACTATTGCTTTGATGTGGATAATGACATGGCTAATGAATTCAAACTGGAATTAGTGGAGAAGCTCTTTGCAATAGATACAGAAGCAAAAAATCCATTCTCCACTCAGGAG---ACTGATTTAGACTTGGAAATGTTGGCTCCTTACATCCCAATG------GATGATGATTTCCAGCTACGCTCCTTTGATCAACTATCTCCACTGGAAAGCAGTTCTTCTGGCTCTCAAAATGCAGCCACC---------------------------------------------------TGTATGCTGAAACCAGTGGAGTCTCCTGAAATG------AAAATGACCAAAATATTCAGCAAAGATGACTGGGATGATACCAACAGC------------------------------------------CTTTTTGAAAAACTTAAGCAGGAA---CCAGAT---------------------------------------------GCTTTAACTGTGCTGGCTCCAGCTGCTGGAGACACAATCATCTCCCTAGATTTC------AGCAGCAATGAGTCTGATGAACAACAATGTGATGAAGTCCCTTTGTATAACGATGTAATGCTC------------------------------------------------------------------------------------CCCTCATCCAGTGAGAAATTGCAGAATATAAATATAGCAATGTCCCCTCTACCTGCCTCTGAAACTACAAAG------CCACTTCGTAGCAATGCC------------------------GATCCTGCACTC------------------------------------------------------------------------------------------------AATAGAGAAGTTGTATCAAAGCTGGAGCCA------------AACACAGAGACACTTGAACTTTCTTTTACCATGCCTCAGGTACAAGAG------------CAACCAACCAGC---CCTTCT------------------------------------GATGCAAGTACCAGCCAAAGTTCACCTGAG------------------------------------------CCCAGTAGTCCCAAT---GACTATTGCTTTGATGTGGATAATGACATGGCTAATGAATTCAAACTGGAATTAGTGGAGAAGCTCTTT---------------------------------------GCAATAGATACAGAAGCAAAAAATCCATTCTCCACTCAGGAG---------ACTGATTTAGAC------------TTGGAAATGTTGGCTCCTTACATCCCAATG------GATGATGATTTCCAGCTACGCTCCTTTGATCAACTATCTCCACTGGAAAGCAGTTCTTCTGGCTCTCAAAATGCAGCCACC------------------------------------TGTATGCTGAAACCAGTGGAGTCTCCTGAAATGAAAATGACCAAAATATTCAGCAAAGATGACTGGGATGATACC---------AACAGCCTTTTTGAAAAACTTAAGCAGGAA---CCAGAT------------------------------------------------------------------GCTTTAACTGTGCTGGCTCCAGCTGCTGGAGACACAATCATCTCCCTAGATTTCAGCAGCAATGAGTCT------GATGAACAACAATGTGATGAAGTC------------------------------------------------------------------------------------------------------------------------------------------------------------------CCTTTGTATAACGATGTAATGCTCCCCTCATCCAGTGAGAAATTGCAGAATATAAATATAGCAATGTCCCCTCTACCTGCCTCTGAAACTACA---------AAGCCACTTCGTAGCAAT---GCCGATCCTGCACTCAATAGAGAAGTTGTATCAAAGCTGGAGCCAAACACAGAGACACTTGAACTTTCTTTTACCATGCCTCAGGTACAAGAGCAACCAACCAGCCCTTCTGATGCAAGTACCAGCCAAAGTTCACCTGAG------------------------------------------CCCAGTAGTCCCAATGACTATTGCTTTGATGTGGATAATGACATGGCTAATGAATTCAAACTGGAATTAGTGGAGAAGCTCTTTGCAATAGATACAGAAGCAAAAAATCCATTCTCCACTCAGGAG---ACTGATTTAGACTTGGAAATGTTGGCTCCTTACATCCCAATGGAT---GATGATTTCCAGCTACGCTCCTTTGATCAACTATCTCCACTGGAAAGCAGTTCTTCTGGC------------TCTCAAAATGCAGCCACC---------------TGTATGCTGAAACCAGTGGAGTCTCCTGAA------ATGAAAATGACC------AAAATATTCAGCAAA------------GATGACTGGGATGAT------------------ACCAACAGCCTTTTTGAAAAACTTAAGCAGGAA------CCAGAT---GCTTTAACTGTGCTGGCTCCAGCTGCTGGAGAC---------------ACAATCATCTCCCTAGATTTCAGCAGC------------------AATGAG---------TCTGAT------GAACAACAATGTGATGAAGTC------------------------------------CCT------------------TTGTAT------------AAC------------GATGTAATGCTCCCCTCA------------------------------------------------------------------------TCCAGTGAGAAATTGCAGAATATAAATATAGCA------ATGTCCCCTCTACCTGCCTCTGAAACTACAAAG------CCACTTCGTAGCAATGCCGATCCTGCA---------------------------------------------CTCAATAGAGAAGTTGTATCAAAGCTGGAG---CCAAACACA------GAGACACTTGAACTTTCTTTTACCATGCCTCAGGTA------------------CAAGAG------------------------CAACCAACCAGC---------------CCT---TCTGATGCAAGTACCAGCCAAAGT------------------------------------TCACCTGAG------------------------------------------CCCAGTAGT---CCCAAT------GACTATTGCTTTGATGTGGAT------AATGAC---------ATGGCT---AATGAATTC---AAACTGGAATTAGTGGAGAAGCTCTTTGCAATAGATACAGAAGCAAAAAATCCATTCTCCACTCAG---GAGACT---------------GATTTAGACTTGGAA---------------ATGTTGGCTCCTTACATCCCAATGGAT---GATGAT------TTCCAGCTACGC------TCCTTTGATCAACTATCTCCA---CTGGAAAGCAGTTCTTCTGGCTCT------------CAAAATGCA---------GCCACC------------------------------------TGTATGCTGAAACCAGTGGAGTCTCCT---------GAAATGAAAATGACCAAAATATTCAGCAAAGATGAC---------------------------------TGGGATGATACCAACAGC------CTTTTTGAAAAACTTAAGCAG---------------------GAA---CCAGATGCTTTAACTGTGCTGGCTCCAGCTGCTGGAGAC------------------------------------------ACAATCATCTCCCTAGATTTCAGCAGCAAT---------------------------GAGTCTGATGAACAACAATGTGATGAA---------------------GTCCCTTTGTATAACGATGTAATGCTCCCCTCATCC---------------------------------------------------------------------------------------------------------------------------------------------AGTGAGAAATTGCAGAATATAAATATAGCAATGTCCCCTCTACCTGCCTCTGAAACTACAAAG------CCACTTCGTAGCAATGCCGATCCTGCACTCAATAGAGAAGTTGTATCAAAGCTGGAGCCAAACACAGAGACACTTGAACTTTCTTTTACCATGCCTCAGGTACAAGAGCAACCAACCAGCCCTTCTGATGCA------------------AGT---------------------------------------ACCAGCCAAAGTTCACCTGAG------------------------------------------CCCAGTAGTCCC---AATGACTATTGCTTTGATGTGGATAATGAC------------------ATGGCTAATGAATTCAAACTGGAATTAGTGGAGAAGCTCTTTGCAATAGATACAGAAGCAAAAAATCCATTCTCCACTCAG------GAGACTGAT---TTAGACTTGGAAATGTTGGCTCCTTACATCCCAATGGATGAT------GATTTCCAGCTACGC------TCCTTTGATCAACTATCT------------------------------------CCACTGGAAAGCAGTTCTTCTGGCTCTCAAAATGCAGCCACC---------------------------------TGTATGCTGAAACCAGTGGAGTCTCCTGAAATG------AAAATGACCAAAATATTCAGCAAAGATGACTGGGATGATACCAACAGC------------------------------------------------------------------------CTTTTTGAAAAACTTAAGCAGGAA---CCAGAT---GCTTTAACTGTGCTGGCTCCAGCTGCT------------GGAGACACAATCATCTCCCTAGATTTC---AGC---AGCAATGAGTCTGATGAACAACAATGTGATGAAGTCCCTTTGTATAACGATGTA------------------------------------------------------------------------------------------ATGCTCCCCTCATCCAGTGAGAAATTGCAGAATATAAATATAGCAATGTCCCCTCTACCTGCCTCTGAAACTACAAAG------CCACTTCGTAGCAATGCCGATCCTGCACTCAATAGAGAAGTTGTATCAAAGCTGGAGCCAAACACAGAGACACTTGAACTTTCTTTTACCATGCCTCAGGTACAAGAGCAACCAACCAGCCCTTCTGATGCAAGTACCAGCCAAAGTTCA------------CCTGAG------------------------------------------CCCAGTAGTCCCAAT---GACTATTGCTTTGATGTGGATAATGACATGGCTAATGAATTCAAACTGGAATTAGTG------GAGAAGCTCTTTGCAATAGAT------ACAGAAGCA------------------------------------------------------------AAAAATCCATTCTCCACTCAG---------GAGACTGATTTAGACTTGGAAATGTTGGCTCCTTACATCCCAATGGAT------GATGAT---TTCCAGCTACGCTCCTTTGATCAACTA---------------------------------TCTCCACTGGAAAGCAGTTCTTCTGGCTCTCAAAATGCA---------GCCACC---------------------------------TGTATGCTGAAACCAGTGGAGTCTCCT---------------------------GAAATGAAAATGACCAAAATA------------TTCAGC---AAA---------GATGACTGG------------------GATGATACCAACAGCCTTTTT------------------------GAAAAACTTAAGCAG---------------------------------GAA---CCA------------GAT---GCTTTAACTGTGCTGGCTCCAGCTGCTGGAGACACAATCATCTCCCTAGATTTCAGCAGCAAT---------GAGTCTGATGAACAACAATGTGATGAAGTCCCTTTG---------------------------------------TATAACGATGTAATG---------------------------------CTCCCC------------------TCATCCAGTGAGAAATTGCAGAATATAAATATAGCAATGTCCCCTCTACCTGCC------------TCTGAAACTACAAAG------CCACTTCGTAGCAATGCCGATCCTGCACTCAATAGAGAAGTTGTA---------TCAAAGCTGGAGCCAAACACA------GAGACACTT---------------------------GAACTTTCTTTTACCATGCCTCAGGTACAAGAGCAACCAACC------AGCCCTTCTGATGCAAGT---------ACCAGCCAAAGTTCACCTGAG------------------------------------------CCCAGT---AGT---CCCAATGACTATTGCTTT------------GATGTGGATAATGACATGGCTAATGAATTCAAACTGGAATTAGTGGAGAAGCTCTTT---GCAATAGAT------ACAGAA---------GCAAAAAATCCATTCTCCACTCAGGAG---ACTGATTTAGACTTGGAAATGTTGGCTCCTTACATCCCAATGGAT---GAT---GAT---TTCCAGCTACGCTCC---------TTTGATCAACTATCTCCA---CTGGAAAGCAGTTCTTCTGGCTCT------------CAAAATGCA---------GCCACC------------------------TGTATGCTGAAACCAGTGGAGTCTCCTGAA------------------ATGAAAATGACCAAAATATTCAGC---AAA---------GATGACTGG---------GATGATACCAACAGCCTTTTT------------------------GAAAAACTTAAGCAGGAA---CCAGAT---GCTTTAACTGTGCTGGCTCCAGCTGCTGGAGACACAATCATCTCCCTA------------------GATTTCAGCAGC------AAT------GAGTCTGATGAACAACAATGTGATGAAGTCCCTTTGTATAACGATGTAATGCTCCCCTCATCCAGTGAG------------------AAATTGCAGAATATAAATATAGCAATGTCCCCTCTACCTGCCTCTGAAACTACAAAG------CCACTTCGT---------------------------------------------------------------AGCAATGCCGATCCTGCACTC---------AATAGAGAAGTTGTATCAAAGCTGGAGCCAAACACAGAGACACTTGAACTTTCTTTTACCATGCCTCAGGTA---------------CAAGAGCAACCAACCAGCCCTTCTGATGCAAGTACCAGCCAAAGTTCACCTGAG------------------------------------------CCCAGTAGT---CCCAATGACTATTGCTTTGATGTGGATAATGACATGGCTAATGAATTCAAACTGGAATTAGTGGAGAAG------------CTCTTTGCAATAGATACAGAAGCA------------------------AAAAATCCATTCTCCACTCAGGAG---ACTGATTTAGACTTGGAAATGTTGGCTCCTTACATCCCAATGGAT------GATGAT---TTCCAGCTACGC---------------------------------------TCCTTTGATCAACTATCTCCACTGGAAAGCAGTTCTTCTGGCTCT------------CAAAATGCA---------GCCACC------------------------------------------------TGTATGCTGAAACCAGTGGAGTCTCCTGAAATGAAAATGACCAAAATATTCAGCAAAGATGACTGGGATGATACCAACAGCCTTTTTGAAAAA------------------------------------------------------------------------------------------------CTTAAGCAGGAA------CCAGAT---GCTTTAACTGTGCTGGCTCCAGCTGCTGGAGACACAATCATCTCCCTAGATTTCAGCAGCAAT------GAGTCTGATGAACAACAATGT---------------------------------------------------------------------------------------------------GATGAAGTCCCTTTGTATAACGATGTAATGCTCCCCTCATCCAGTGAGAAATTGCAGAATATAAATATAGCAATGTCCCCTCTACCTGCCTCTGAA---------------------------------------------ACTACAAAGCCACTTCGTAGCAATGCCGATCCTGCACTCAATAGAGAAGTTGTATCAAAGCTGGAGCCAAACACAGAGACACTTGAACTTTCTTTTACCATGCCTCAGGTACAAGAGCAA---------CCAACCAGCCCTTCTGATGCAAGTACCAGCCAA------------------------------------------AGTTCACCT------------------------------------------------GAG------------------------------------------CCCAGTAGTCCC---AATGACTATTGCTTTGATGTG---------------------------------------------GATAATGACATGGCTAATGAATTCAAACTGGAATTAGTG---------------GAGAAGCTCTTTGCAATAGATACAGAAGCAAAAAATCCATTCTCCACT------------------------CAGGAGACTGATTTAGACTTGGAAATGTTGGCTCCTTACATCCCAATGGAT------GATGAT---TTCCAGCTACGCTCCTTTGATCAACTA------------TCTCCACTGGAAAGCAGTTCTTCTGGCTCTCAAAATGCAGCC---------ACC---
>L.lapponica baueri
------------------TGTATGCTGAAACCAGTGGAGTCTCCTGATATG------AAAATGACCAAAATATTCAGCAAAGATGAC---CTGGATGATACAAAC------AGCCTATTTGAAAAA------------------CTTAAACAGGAA------CCGGAT---GCTCTAACTGTGCTGGCCCCAGCGGCTGGAGAC------------------------------------------------------------ACAATTATCTCTCTGGATTTCAGCAGTAAT------GAGTCTGATGAACAA------------------------------------------------CAATGTGATGAAGTTCCTTTGTATAATGATGTAATGCTCCCCTCA---------------------------------------------------------------------TCCAGTGAGAAATTGCAGACTATAAATATGGCAATGTCCCCACTACCCGCCTCTGAAACTACAAAG------------------------------CCACTTCGTAGCAATGCTGATCCTGCACTCAATAGAGAA---------GTTGTATCAAAGCTGGAGCCAAACACGGAGCCGCTCGAACTTTCTTTTACCATGCCTCAGGTGCAAGAGCAGCCAACCAGTCCTTCTGATGCA------------AGTACCAGCCAAAGTTCACCC------GAG------------------------------------------CCCAGTAGT---CCC------AATGACTACTGCTTTGATGTGGATAATGATATGGCTAATGAATTCAAACTGGAATTAGTGGAGAAACTCTTTGCGATAGATACAGAAGCAAAAAATCCATTCTCTACTCAGGAA------------------------------------ACT---GATTTAGATTTGGAGATGTTGGCTCCTTACATCCCAATG---------GATGATGACTTCCAGCTGCGG------TCATTCGATCAGCTCTCTCCGCTGGAAAGCAGTTCTTCCGGCTCCCAAAATGCAGCCACC---------------TGTATGCTG------AAACCAGTGGAGTCTCCTGATATGAAAATGACCAAAATATTCAGCAAA---------GATGACCTGGAT---------------------------------------------------GATACAAACAGCCTATTTGAAAAACTTAAACAGGAA---CCGGATGCTCTAACTGTGCTGGCC------CCAGCGGCTGGAGAC---------ACAATTATCTCTCTGGATTTCAGCAGTAAT------------------------------GAGTCTGATGAACAACAATGTGATGAAGTTCCTTTGTATAATGATGTAATGCTCCCCTCATCCAGTGAGAAATTGCAGACTATAAATATGGCAATGTCCCCACTACCCGCCTCTGAAACTACAAAGCCACTTCGTAGCAATGCTGATCCTGCACTCAATAGAGAAGTTGTATCAAAGCTGGAGCCAAACACGGAGCCGCTCGAACTTTCTTTTACCATGCCTCAGGTGCAAGAGCAGCCAACCAGTCCTTCTGATGCAAGTACCAGCCAAAGTTCACCCGAG------------------------------------------CCC---AGTAGTCCCAATGACTACTGCTTTGATGTGGATAATGATATGGCTAATGAA------------------TTCAAACTGGAATTAGTGGAGAAACTCTTTGCGATAGATACAGAAGCAAAAAATCCATTCTCT---------------------------------------ACTCAGGAAACTGATTTAGATTTGGAGATGTTGGCTCCTTACATCCCAATG------GATGATGACTTCCAG------CTGCGGTCATTCGATCAGCTCTCTCCGCTGGAA---------AGCAGTTCTTCCGGCTCCCAAAATGCA---------GCCACC---------------TGTATGCTGAAACCAGTGGAGTCTCCTGATATGAAAATGACCAAAATATTCAGCAAAGATGACCTGGATGATACA------------------------------------------------AACAGC---------CTATTTGAAAAACTTAAACAGGAA---CCGGAT---GCTCTAACTGTGCTGGCCCCAGCGGCTGGAGACACAATTATCTCTCTGGATTTCAGC------------------------------------------------------AGTAAT------GAGTCTGATGAACAACAATGTGATGAAGTTCCTTTGTATAATGATGTAATGCTCCCCTCA---------------------------------------------------------------------TCCAGTGAGAAATTGCAGACTATAAATATGGCAATGTCCCCACTACCCGCCTCTGAAACTACAAAG------CCACTTCGTAGCAATGCTGATCCTGCACTCAATAGAGAAGTTGTATCAAAGCTGGAGCCAAACACGGAGCCGCTCGAACTTTCTTTTACCATGCCTCAGGTGCAAGAGCAGCCAACCAGTCCTTCTGATGCAAGTACCAGCCAAAGTTCACCCGAG---------------------------------------------------CCCAGTAGTCCC---AATGACTACTGCTTTGATGTGGATAATGATATGGCTAATGAATTCAAACTGGAATTAGTGGAGAAACTCTTTGCGATAGATACAGAAGCAAAAAATCCATTCTCTACTCAGGAAACTGAT---TTAGATTTGGAGATGTTGGCTCCTTACATCCCAATGGAT------GATGACTTCCAGCTGCGGTCATTCGATCAGCTC------TCTCCGCTGGAAAGCAGTTCTTCCGGCTCCCAAAATGCAGCCACC---------------------------------------------------------------------------------TGTATGCTGAAACCAGTGGAGTCTCCTGATATGAAAATGACCAAAATATTCAGCAAAGATGAC---CTGGATGATACAAAC------AGCCTATTTGAAAAACTTAAACAGGAACCGGAT---GCTCTAACTGTGCTGGCCCCAGCGGCTGGAGAC---------ACAATTATCTCTCTGGATTTCAGCAGTAATGAG------TCTGATGAACAACAATGTGATGAAGTTCCTTTGTATAATGATGTAATGCTCCCCTCATCCAGTGAGAAATTGCAGACTATAAATATGGCAATGTCCCCACTACCCGCCTCTGAAACTACAAAGCCACTTCGTAGCAATGCTGATCCTGCACTCAATAGAGAAGTTGTATCAAAGCTGGAGCCAAACACGGAGCCGCTCGAACTTTCTTTTACCATGCCTCAGGTGCAAGAGCAGCCA---------------------------------------------ACCAGTCCTTCTGATGCAAGTACCAGCCAAAGTTCACCCGAG------------------------------------------CCCAGTAGT---CCCAATGACTACTGCTTTGATGTGGATAATGATATGGCTAATGAATTCAAACTGGAATTAGTGGAGAAACTCTTTGCGATAGATACAGAAGCAAAAAATCCATTCTCTACTCAGGAA---ACTGATTTAGATTTGGAGATGTTGGCTCCTTACATCCCAATGGAT---GATGACTTCCAGCTGCGGTCATTCGATCAGCTCTCTCCGCTGGAAAGCAGTTCTTCCGGCTCCCAAAATGCAGCCACC------------------------------------TGTATGCTGAAACCAGTGGAGTCTCCTGATATG------AAAATGACCAAAATATTCAGCAAAGATGACCTG------------GATGATACAAACAGCCTATTTGAAAAA------------------------------------------------------CTTAAACAGGAA---CCGGATGCTCTAACTGTGCTGGCC------CCAGCGGCTGGAGAC---------ACAATTATCTCTCTGGATTTCAGCAGTAATGAG------TCTGATGAACAACAATGTGAT---------------------------------------------------------------------------------------------------GAAGTTCCT---TTGTATAATGATGTAATGCTCCCCTCA---------------------------TCCAGTGAGAAATTGCAGACTATAAATATGGCAATGTCCCCACTACCCGCCTCT---------------------------------------------------------------------GAAACTACAAAG------CCACTTCGTAGCAATGCTGATCCTGCACTCAATAGAGAAGTTGTATCAAAGCTGGAGCCAAACACGGAGCCGCTCGAACTTTCTTTTACCATGCCTCAGGTGCAAGAGCAGCCA---------------ACCAGTCCTTCTGATGCAAGTACCAGCCAAAGTTCACCCGAG------------------------------------------CCCAGTAGTCCC---AATGACTACTGCTTTGATGTGGATAATGATATGGCTAATGAATTCAAACTGGAATTAGTGGAGAAACTCTTTGCGATAGATACAGAAGCAAAAAATCCATTCTCTACTCAGGAAACT---------------GAT---TTAGATTTGGAGATGTTGGCTCCTTACATCCCA------------------------ATGGAT---GATGACTTCCAGCTGCGGTCATTCGATCAGCTCTCTCCGCTGGAAAGCAGTTCTTCCGGCTCCCAAAATGCAGCCACC---------------------------------TGTATGCTGAAACCAGTGGAGTCTCCTGATATG------------------------------------------------------------AAAATGACCAAAATATTCAGCAAA---------GATGACCTGGATGAT---------------------------------------ACAAACAGCCTATTTGAAAAACTTAAACAGGAA---CCGGAT---GCTCTAACTGTGCTGGCCCCAGCGGCTGGAGACACAATTATCTCTCTGGATTTCAGCAGTAAT------GAGTCTGATGAACAACAATGTGAT---------------------GAAGTTCCTTTGTATAATGATGTAATGCTCCCCTCA---------------------------------------------------------------------TCCAGTGAGAAATTGCAGACTATAAATATGGCAATG---------------------------------------TCCCCACTACCCGCCTCTGAAACTACAAAG------CCACTTCGTAGCAATGCTGATCCTGCACTCAATAGAGAAGTTGTATCAAAGCTGGAGCCAAACACGGAGCCGCTCGAACTTTCTTTTACCATGCCTCAGGTGCAAGAGCAGCCAACCAGTCCTTCTGATGCAAGTACCAGCCAAAGTTCACCCGAG------------------------------------------CCCAGTAGTCCC---AATGACTACTGCTTTGATGTGGATAATGATATGGCTAATGAATTCAAACTGGAATTAGTGGAGAAACTCTTTGCGATAGATACAGAAGCAAAAAATCCATTCTCTACTCAGGAAACTGAT---TTAGATTTGGAGATGTTGGCTCCTTACATCCCAATGGAT---GAT------------------------------------GACTTCCAGCTGCGGTCATTCGATCAGCTC---TCTCCGCTGGAAAGCAGTTCTTCCGGCTCCCAAAATGCAGCCACC---------------------------------------------------------------------------------------------------------------------TGTATGCTGAAACCAGTGGAGTCTCCTGATATGAAAATGACCAAAATATTCAGCAAAGATGACCTGGATGATACAAAC---AGC------CTATTTGAAAAACTTAAACAGGAA---CCGGATGCTCTAACTGTGCTGGCCCCAGCGGCTGGAGACACAATTATCTCTCTGGATTTCAGCAGTAATGAGTCTGATGAA------CAACAATGTGATGAAGTTCCTTTGTATAATGATGTAATGCTCCCCTCATCCAGTGAGAAATTGCAGACTATAAATATGGCAATGTCCCCACTACCCGCCTCTGAAACTACAAAG------CCACTTCGTAGCAATGCTGATCCTGCACTCAATAGAGAAGTTGTATCAAAGCTGGAGCCAAACACGGAGCCGCTCGAACTTTCTTTTACCATGCCTCAGGTGCAAGAGCAGCCAACCAGTCCT------------------------------------------------------------------------------------TCTGATGCAAGTACCAGCCAAAGTTCACCCGAG------------------------------------------CCCAGTAGTCCC---AATGACTACTGCTTTGATGTGGATAATGATATGGCTAATGAATTCAAACTGGAATTAGTGGAGAAACTCTTTGCGATAGATACAGAA---------GCAAAAAATCCATTCTCTACTCAG---GAAACTGATTTAGATTTGGAGATGTTGGCTCCTTACATCCCAATGGAT---GATGACTTCCAGCTGCGGTCATTCGATCAGCTCTCTCCGCTGGAAAGCAGTTCTTCCGGCTCCCAAAATGCAGCCACC---------------------------------TGTATGCTGAAACCAGTGGAGTCTCCTGATATGAAAATGACCAAAATATTCAGCAAAGAT---------GACCTGGATGATACAAACAGCCTATTTGAA---AAA---------CTTAAACAG------------------------------------------------------------------------------------------------GAA---CCGGAT---GCTCTAACTGTG------CTGGCCCCAGCGGCTGGAGAC---------ACAATTATCTCTCTG---------------------------------------------------GATTTCAGC---------------------AGTAAT------GAGTCTGATGAACAACAATGT---------------------GATGAAGTTCCTTTGTATAATGATGTAATGCTCCCCTCA------------------------------------------------------------------------------TCCAGTGAGAAATTGCAGACTATAAATATGGCAATGTCCCCACTACCC---GCCTCTGAAACTACAAAG------CCACTTCGTAGCAATGCTGATCCTGCACTCAATAGAGAAGTTGTATCAAAGCTGGAGCCAAACACGGAGCCGCTC------GAACTTTCTTTTACCATGCCTCAGGTGCAAGAGCAGCCAACCAGTCCTTCTGATGCAAGTACCAGCCAAAGTTCACCCGAG------------------------------------------CCCAGTAGT---CCCAAT---------------------GACTACTGCTTTGATGTGGATAATGATATGGCTAATGAATTCAAACTGGAATTAGTGGAGAAACTCTTTGCGATAGATACAGAAGCA---------------AAAAATCCATTCTCTACTCAGGAAACTGAT------------------------------------------------------TTAGATTTGGAGATGTTGGCTCCTTACATCCCAATGGAT------------------------GATGAC---TTCCAGCTGCGGTCATTCGATCAGCTC---------------------------------------------------TCTCCGCTGGAAAGCAGTTCTTCCGGCTCCCAAAATGCA---------GCCACC------------------------TGTATGCTGAAACCAGTGGAGTCTCCTGATATGAAAATGACCAAAATATTCAGCAAAGATGACCTGGATGATACAAACAGCCTATTTGAAAAA---------------------------------------------------------------------------------------CTTAAACAGGAA---CCGGATGCTCTAACTGTGCTGGCCCCAGCGGCTGGAGACACAATTATCTCTCTGGATTTCAGCAGT---------------------------------------------------------------------------------------------------------------------------------AATGAGTCTGATGAACAACAATGTGATGAAGTTCCTTTGTATAATGATGTAATGCTCCCCTCATCCAGTGAGAAATTGCAGACTATAAATATGGCAATGTCCCCACTACCCGCCTCTGAAACTACAAAGCCACTTCGTAGCAATGCTGATCCTGCACTCAATAGAGAAGTTGTATCAAAGCTGGAGCCAAACACGGAGCCGCTCGAACTTTCTTTTACCATGCCTCAGGTGCAAGAGCAGCCAACCAGTCCTTCTGATGCAAGTACCAGCCAAAGTTCACCCGAG------------------------------------------CCCAGTAGTCCCAAT---GACTACTGCTTTGATGTGGATAATGATATGGCTAATGAATTCAAACTGGAATTAGTGGAGAAACTCTTTGCGATAGATACAGAAGCAAAAAATCCA---------------------------TTCTCTACTCAGGAA---------ACTGATTTAGATTTGGAGATGTTGGCTCCTTACATCCCAATGGATGATGACTTCCAGCTGCGGTCATTCGATCAGCTCTCTCCGCTGGAAAGCAGTTCTTCCGGCTCCCAAAATGCAGCCACC---------------------------------------------TGTATGCTGAAACCAGTGGAGTCTCCTGATATGAAAATGACCAAAATATTCAGCAAAGATGACCTG------------GATGATACAAACAGCCTATTTGAAAAACTT---------------------------------------------------------------------------------AAACAGGAA---CCGGATGCTCTAACTGTGCTGGCCCCAGCGGCTGGAGACACAATTATCTCTCTG------------------------------GATTTCAGCAGTAAT------GAGTCTGATGAACAACAATGTGATGAAGTTCCT------------------------------------------------------------------------------------------------------------------TTGTATAATGATGTAATGCTCCCCTCATCCAGTGAGAAATTGCAGACTATAAATATGGCAATGTCCCCACTACCCGCCTCTGAAACTACAAAG------CCACTTCGTAGCAATGCTGATCCTGCACTCAATAGAGAAGTTGTATCAAAGCTGGAGCCA---------------------------------------------------------------------AACACGGAGCCGCTCGAACTTTCTTTTACCATGCCTCAGGTGCAAGAGCAGCCAACCAGTCCTTCTGATGCAAGTACCAGCCAAAGTTCACCCGAG------------------------------------------CCCAGTAGTCCC---AATGACTACTGCTTTGATGTGGATAATGATATGGCTAATGAATTCAAACTGGAATTAGTGGAGAAACTCTTTGCGATAGATACAGAAGCAAAAAATCCATTCTCTACTCAG---GAAACTGATTTAGATTTGGAGATGTTGGCTCCTTACATCCCAATGGATGAT------GAC---TTCCAGCTGCGGTCATTCGATCAGCTCTCTCCGCTGGAAAGCAGTTCTTCCGGCTCCCAAAATGCAGCCACC---------------------------------------------------------TGTATGCTGAAACCAGTGGAGTCTCCTGATATGAAAATGACCAAAATATTCAGCAAAGATGACCTGGATGATACAAACAGC---------------------------CTATTTGAAAAACTTAAACAGGAA---CCGGAT------GCTCTAACTGTGCTGGCCCCAGCGGCTGGAGACACAATTATCTCTCTGGATTTCAGCAGTAATGAGTCTGATGAA------CAACAATGTGATGAAGTTCCTTTGTATAATGATGTAATGCTCCCCTCATCCAGTGAGAAATTGCAGACTATAAATATGGCAATGTCCCCACTACCCGCCTCTGAAACTACAAAGCCACTTCGTAGCAATGCTGATCCTGCACTCAATAGAGAAGTTGTATCAAAGCTGGAGCCAAACACGGAGCCGCTCGAACTTTCTTTTACCATGCCTCAGGTGCAAGAGCAGCCAACCAGTCCTTCTGATGCAAGT------------------------------------------------------------------------------ACCAGCCAAAGTTCACCCGAGCCCAGTAGT---CCCAATGACTACTGCTTTGATGTGGATAATGATATGGCTAATGAATTCAAACTGGAATTAGTGGAG---------------------------------AAACTCTTTGCGATAGATACAGAAGCAAAAAATCCATTCTCTACTCAGGAA---ACTGATTTAGATTTGGAGATGTTGGCTCCTTACATCCCAATGGAT---GATGACTTCCAGCTGCGGTCATTCGATCAGCTCTCTCCGCTGGAAAGCAGTTCTTCCGGC---TCCCAAAATGCAGCCACC---------------------------------TGTATGCTGAAACCAGTGGAGTCTCCTGATATGAAAATGACCAAAATATTCAGCAAAGAT---------------------------------------GACCTGGATGATACAAACAGCCTATTTGAAAAACTTAAACAGGAA---CCGGATGCTCTAACT---------------------------------------------------GTGCTGGCC---------------CCAGCGGCTGGAGAC---------ACAATTATCTCTCTGGATTTCAGCAGT------------AATGAGTCTGATGAACAACAATGTGATGAAGTTCCTTTGTATAATGATGTAATGCTC------------------------------------------------------------------------------------------------------------------------------------------CCCTCATCCAGTGAGAAATTGCAGACTATAAATATGGCAATGTCCCCACTACCCGCCTCTGAAACTACAAAG------CCACTTCGTAGCAATGCTGATCCTGCACTCAATAGAGAAGTTGTATCAAAGCTGGAGCCAAACACGGAGCCGCTCGAA------CTTTCTTTTACCATGCCTCAGGTGCAAGAGCAGCCAACCAGTCCTTCTGATGCAAGTACCAGCCAAAGTTCA------------------------------------------------CCCGAG------------------------------------------CCCAGTAGTCCCAAT---GACTACTGCTTTGATGTGGATAATGATATGGCTAATGAATTCAAA------------------------------------CTGGAATTAGTGGAGAAACTCTTTGCGATAGATACAGAAGCAAAAAATCCATTCTCTACTCAGGAA------------------------------------------------------ACTGATTTAGATTTGGAGATGTTGGCTCCTTACATCCCAATGGAT------GATGAC---TTCCAGCTGCGGTCATTCGATCAGCTC---------------------------------TCTCCGCTGGAAAGCAGTTCTTCCGGCTCCCAAAATGCAGCCACC------------------------------------TGTATGCTGAAACCAGTGGAGTCTCCTGATATGAAAATGACCAAAATATTCAGCAAAGATGACCTGGATGATACAAAC---------------------------------------------------------------------------------------AGCCTATTTGAAAAACTTAAACAGGAA---CCGGATGCTCTAACTGTGCTGGCCCCAGCGGCTGGA---------GACACAATTATCTCTCTGGATTTCAGCAGTAAT------GAGTCTGATGAACAACAATGTGAT------------------------------------------------------------------------------------------------------------------------------GAAGTTCCTTTGTATAATGATGTAATGCTCCCCTCATCCAGTGAGAAATTGCAGACTATAAAT------ATGGCAATGTCCCCACTACCCGCCTCTGAAACTACAAAG------CCACTTCGTAGCAATGCTGATCCTGCACTCAATAGAGAAGTTGTATCAAAGCTGGAGCCAAACACGGAGCCGCTCGAACTTTCTTTTACCATGCCTCAGGTGCAAGAGCAGCCAACCAGTCCTTCTGATGCAAGTACC---------------------------AGCCAAAGTTCACCCGAG------------------------------------------CCCAGTAGT---CCCAATGACTACTGCTTTGATGTGGATAATGATATGGCTAATGAATTCAAACTGGAATTAGTGGAGAAACTCTTTGCGATAGATACAGAAGCAAAAAATCCATTCTCTACTCAGGAA---ACTGATTTAGATTTGGAGATGTTGGCTCCTTACATCCCAATG------GATGATGACTTCCAGCTGCGGTCATTCGATCAGCTCTCTCCGCTGGAAAGCAGTTCTTCCGGCTCCCAAAATGCAGCCACC---------------------------------------------------TGTATGCTGAAACCAGTGGAGTCTCCTGATATG------AAAATGACCAAAATATTCAGCAAAGATGACCTGGATGATACAAACAGC------------------------------------------CTATTTGAAAAACTTAAACAGGAA---CCGGAT---------------------------------------------GCTCTAACTGTGCTGGCCCCAGCGGCTGGAGACACAATTATCTCTCTGGATTTC------AGCAGTAATGAGTCTGATGAACAACAATGTGATGAAGTTCCTTTGTATAATGATGTAATGCTC------------------------------------------------------------------------------------CCCTCATCCAGTGAGAAATTGCAGACTATAAATATGGCAATGTCCCCACTACCCGCCTCTGAAACTACAAAG------CCACTTCGTAGCAATGCT------------------------GATCCTGCACTC------------------------------------------------------------------------------------------------AATAGAGAAGTTGTATCAAAGCTGGAGCCA------------AACACGGAGCCGCTCGAACTTTCTTTTACCATGCCTCAGGTGCAAGAG------------CAGCCAACCAGT---CCTTCT------------------------------------GATGCAAGTACCAGCCAAAGTTCACCCGAG------------------------------------------CCCAGTAGTCCCAAT---GACTACTGCTTTGATGTGGATAATGATATGGCTAATGAATTCAAACTGGAATTAGTGGAGAAACTCTTT---------------------------------------GCGATAGATACAGAAGCAAAAAATCCATTCTCTACTCAGGAA---------ACTGATTTAGAT------------TTGGAGATGTTGGCTCCTTACATCCCAATG------GATGATGACTTCCAGCTGCGGTCATTCGATCAGCTCTCTCCGCTGGAAAGCAGTTCTTCCGGCTCCCAAAATGCAGCCACC------------------------------------TGTATGCTGAAACCAGTGGAGTCTCCTGATATGAAAATGACCAAAATATTCAGCAAAGATGACCTGGATGATACA---------AACAGCCTATTTGAAAAACTTAAACAGGAA---CCGGAT------------------------------------------------------------------GCTCTAACTGTGCTGGCCCCAGCGGCTGGAGACACAATTATCTCTCTGGATTTCAGCAGTAATGAGTCT------GATGAACAACAATGTGATGAAGTT------------------------------------------------------------------------------------------------------------------------------------------------------------------CCTTTGTATAATGATGTAATGCTCCCCTCATCCAGTGAGAAATTGCAGACTATAAATATGGCAATGTCCCCACTACCCGCCTCTGAAACTACA---------AAGCCACTTCGTAGCAAT---GCTGATCCTGCACTCAATAGAGAAGTTGTATCAAAGCTGGAGCCAAACACGGAGCCGCTCGAACTTTCTTTTACCATGCCTCAGGTGCAAGAGCAGCCAACCAGTCCTTCTGATGCAAGTACCAGCCAAAGTTCACCCGAG------------------------------------------CCCAGTAGTCCCAATGACTACTGCTTTGATGTGGATAATGATATGGCTAATGAATTCAAACTGGAATTAGTGGAGAAACTCTTTGCGATAGATACAGAAGCAAAAAATCCATTCTCTACTCAGGAA---ACTGATTTAGATTTGGAGATGTTGGCTCCTTACATCCCAATGGAT---GATGACTTCCAGCTGCGGTCATTCGATCAGCTCTCTCCGCTGGAAAGCAGTTCTTCCGGC------------TCCCAAAATGCAGCCACC---------------TGTATGCTGAAACCAGTGGAGTCTCCTGAT------ATGAAAATGACC------AAAATATTCAGCAAA------------GATGACCTGGATGAT------------------ACAAACAGCCTATTTGAAAAACTTAAACAGGAA------CCGGAT---GCTCTAACTGTGCTGGCCCCAGCGGCTGGAGAC---------------ACAATTATCTCTCTGGATTTCAGCAGT------------------AATGAG---------TCTGAT------GAACAACAATGTGATGAAGTT------------------------------------CCT------------------TTGTAT------------AAT------------GATGTAATGCTCCCCTCA------------------------------------------------------------------------TCCAGTGAGAAATTGCAGACTATAAATATGGCA------ATGTCCCCACTACCCGCCTCTGAAACTACAAAG------CCACTTCGTAGCAATGCTGATCCTGCA---------------------------------------------CTCAATAGAGAAGTTGTATCAAAGCTGGAG---CCAAACACG------GAGCCGCTCGAACTTTCTTTTACCATGCCTCAGGTG------------------CAAGAG------------------------CAGCCAACCAGT---------------CCT---TCTGATGCAAGTACCAGCCAAAGT------------------------------------TCACCCGAG------------------------------------------CCCAGTAGT---CCCAAT------GACTACTGCTTTGATGTGGAT------AATGAT---------ATGGCT---AATGAATTC---AAACTGGAATTAGTGGAGAAACTCTTTGCGATAGATACAGAAGCAAAAAATCCATTCTCTACTCAG---GAAACT---------------GATTTAGATTTGGAG---------------ATGTTGGCTCCTTACATCCCAATGGAT---GATGAC------TTCCAGCTGCGG------TCATTCGATCAGCTCTCTCCG---CTGGAAAGCAGTTCTTCCGGCTCC------------CAAAATGCA---------GCCACC------------------------------------TGTATGCTGAAACCAGTGGAGTCTCCT---------GATATGAAAATGACCAAAATATTCAGCAAAGATGAC---------------------------------CTGGATGATACAAACAGC------CTATTTGAAAAACTTAAACAG---------------------GAA---CCGGATGCTCTAACTGTGCTGGCCCCAGCGGCTGGAGAC------------------------------------------ACAATTATCTCTCTGGATTTCAGCAGTAAT---------------------------GAGTCTGATGAACAACAATGTGATGAA---------------------GTTCCTTTGTATAATGATGTAATGCTCCCCTCATCC---------------------------------------------------------------------------------------------------------------------------------------------AGTGAGAAATTGCAGACTATAAATATGGCAATGTCCCCACTACCCGCCTCTGAAACTACAAAG------CCACTTCGTAGCAATGCTGATCCTGCACTCAATAGAGAAGTTGTATCAAAGCTGGAGCCAAACACGGAGCCGCTCGAACTTTCTTTTACCATGCCTCAGGTGCAAGAGCAGCCAACCAGTCCTTCTGATGCA------------------AGT---------------------------------------ACCAGCCAAAGTTCACCCGAG------------------------------------------CCCAGTAGTCCC---AATGACTACTGCTTTGATGTGGATAATGAT------------------ATGGCTAATGAATTCAAACTGGAATTAGTGGAGAAACTCTTTGCGATAGATACAGAAGCAAAAAATCCATTCTCTACTCAG------GAAACTGAT---TTAGATTTGGAGATGTTGGCTCCTTACATCCCAATGGATGAT------GACTTCCAGCTGCGG------TCATTCGATCAGCTCTCT------------------------------------CCGCTGGAAAGCAGTTCTTCCGGCTCCCAAAATGCAGCCACC---------------------------------TGTATGCTGAAACCAGTGGAGTCTCCTGATATG------AAAATGACCAAAATATTCAGCAAAGATGACCTGGATGATACAAACAGC------------------------------------------------------------------------CTATTTGAAAAACTTAAACAGGAA---CCGGAT---GCTCTAACTGTGCTGGCCCCAGCGGCT------------GGAGACACAATTATCTCTCTGGATTTC---AGC---AGTAATGAGTCTGATGAACAACAATGTGATGAAGTTCCTTTGTATAATGATGTA------------------------------------------------------------------------------------------ATGCTCCCCTCATCCAGTGAGAAATTGCAGACTATAAATATGGCAATGTCCCCACTACCCGCCTCTGAAACTACAAAG------CCACTTCGTAGCAATGCTGATCCTGCACTCAATAGAGAAGTTGTATCAAAGCTGGAGCCAAACACGGAGCCGCTCGAACTTTCTTTTACCATGCCTCAGGTGCAAGAGCAGCCAACCAGTCCTTCTGATGCAAGTACCAGCCAAAGTTCA------------CCCGAG------------------------------------------CCCAGTAGTCCCAAT---GACTACTGCTTTGATGTGGATAATGATATGGCTAATGAATTCAAACTGGAATTAGTG------GAGAAACTCTTTGCGATAGAT------ACAGAAGCA------------------------------------------------------------AAAAATCCATTCTCTACTCAG---------GAAACTGATTTAGATTTGGAGATGTTGGCTCCTTACATCCCAATGGAT------GATGAC---TTCCAGCTGCGGTCATTCGATCAGCTC---------------------------------TCTCCGCTGGAAAGCAGTTCTTCCGGCTCCCAAAATGCA---------GCCACC---------------------------------TGTATGCTGAAACCAGTGGAGTCTCCT---------------------------GATATGAAAATGACCAAAATA------------TTCAGC---AAA---------GATGACCTG------------------GATGATACAAACAGCCTATTT------------------------GAAAAACTTAAACAG---------------------------------GAA---CCG------------GAT---GCTCTAACTGTGCTGGCCCCAGCGGCTGGAGACACAATTATCTCTCTGGATTTCAGCAGTAAT---------GAGTCTGATGAACAACAATGTGATGAAGTTCCTTTG---------------------------------------TATAATGATGTAATG---------------------------------CTCCCC------------------TCATCCAGTGAGAAATTGCAGACTATAAATATGGCAATGTCCCCACTACCCGCC------------TCTGAAACTACAAAG------CCACTTCGTAGCAATGCTGATCCTGCACTCAATAGAGAAGTTGTA---------TCAAAGCTGGAGCCAAACACG------GAGCCGCTC---------------------------GAACTTTCTTTTACCATGCCTCAGGTGCAAGAGCAGCCAACC------AGTCCTTCTGATGCAAGT---------ACCAGCCAAAGTTCACCCGAG------------------------------------------CCCAGT---AGT---CCCAATGACTACTGCTTT------------GATGTGGATAATGATATGGCTAATGAATTCAAACTGGAATTAGTGGAGAAACTCTTT---GCGATAGAT------ACAGAA---------GCAAAAAATCCATTCTCTACTCAGGAA---ACTGATTTAGATTTGGAGATGTTGGCTCCTTACATCCCAATGGAT---GAT---GAC---TTCCAGCTGCGGTCA---------TTCGATCAGCTCTCTCCG---CTGGAAAGCAGTTCTTCCGGCTCC------------CAAAATGCA---------GCCACC------------------------TGTATGCTGAAACCAGTGGAGTCTCCTGAT------------------ATGAAAATGACCAAAATATTCAGC---AAA---------GATGACCTG---------GATGATACAAACAGCCTATTT------------------------GAAAAACTTAAACAGGAA---CCGGAT---GCTCTAACTGTGCTGGCCCCAGCGGCTGGAGACACAATTATCTCTCTG------------------GATTTCAGCAGT------AAT------GAGTCTGATGAACAACAATGTGATGAAGTTCCTTTGTATAATGATGTAATGCTCCCCTCATCCAGTGAG------------------AAATTGCAGACTATAAATATGGCAATGTCCCCACTACCCGCCTCTGAAACTACAAAG------CCACTTCGT---------------------------------------------------------------AGCAATGCTGATCCTGCACTC---------AATAGAGAAGTTGTATCAAAGCTGGAGCCAAACACGGAGCCGCTCGAACTTTCTTTTACCATGCCTCAGGTG---------------CAAGAGCAGCCAACCAGTCCTTCTGATGCAAGTACCAGCCAAAGTTCACCCGAG------------------------------------------CCCAGTAGT---CCCAATGACTACTGCTTTGATGTGGATAATGATATGGCTAATGAATTCAAACTGGAATTAGTGGAGAAA------------CTCTTTGCGATAGATACAGAAGCA------------------------AAAAATCCATTCTCTACTCAGGAA---ACTGATTTAGATTTGGAGATGTTGGCTCCTTACATCCCAATGGAT------GATGAC---TTCCAGCTGCGG---------------------------------------TCATTCGATCAGCTCTCTCCGCTGGAAAGCAGTTCTTCCGGCTCC------------CAAAATGCA---------GCCACC------------------------------------------------TGTATGCTGAAACCAGTGGAGTCTCCTGATATGAAAATGACCAAAATATTCAGCAAAGATGACCTGGATGATACAAACAGCCTATTTGAAAAA------------------------------------------------------------------------------------------------CTTAAACAGGAA------CCGGAT---GCTCTAACTGTGCTGGCCCCAGCGGCTGGAGACACAATTATCTCTCTGGATTTCAGCAGTAAT------GAGTCTGATGAACAACAATGT---------------------------------------------------------------------------------------------------GATGAAGTTCCTTTGTATAATGATGTAATGCTCCCCTCATCCAGTGAGAAATTGCAGACTATAAATATGGCAATGTCCCCACTACCCGCCTCTGAA---------------------------------------------ACTACAAAGCCACTTCGTAGCAATGCTGATCCTGCACTCAATAGAGAAGTTGTATCAAAGCTGGAGCCAAACACGGAGCCGCTCGAACTTTCTTTTACCATGCCTCAGGTGCAAGAGCAG---------CCAACCAGTCCTTCTGATGCAAGTACCAGCCAA------------------------------------------AGTTCACCC------------------------------------------------GAG------------------------------------------CCCAGTAGTCCC---AATGACTACTGCTTTGATGTG---------------------------------------------GATAATGATATGGCTAATGAATTCAAACTGGAATTAGTG---------------GAGAAACTCTTTGCGATAGATACAGAAGCAAAAAATCCATTCTCTACT------------------------CAGGAAACTGATTTAGATTTGGAGATGTTGGCTCCTTACATCCCAATGGAT------GATGAC---TTCCAGCTGCGGTCATTCGATCAGCTC------------TCTCCGCTGGAAAGCAGTTCTTCCGGCTCCCAAAATGCAGCC---------ACC---
>C.caeruleus
------------------TGTATGCTGAAACCAGTGGAGTCTCCTGACATG------AAAATGACCAAAATATTCAGTAAAGATGAC---CTGGATGATACCAAC------AGCTTATTTGAAAAA------------------CTTAAACAGGAA------CCAGAT---GCTTTAACTGTGCTGGCCCCTGCTGCTGGAGAC------------------------------------------------------------ACAATTATCTCTCTAGATTTCAGCAGTAAT------GAGTCTGATGAACAA------------------------------------------------CAATGTGATGAAGTTCCTTTGTATAACGATGTAATGCTCCCCTCA---------------------------------------------------------------------TCCAGTGAGAAATTGCAGAATATAAATATGGCAATGTCCCCACTACCTGCCTCTGAAACTACAAAG------------------------------CCACTTCGTAGCAATGCTGATCCTGCACTCAATAGAGAA---------GTTGTATCAAAGCTGGAGCCAAACACAGAGCCACTCGAACTTTCTTTTACCATACCTCAGGTGCAAGAGCAACCAACCAGCCCTTCTGATGCA------------AGTACCAGCCAAAGTTCACCT------GAG------------------------------------------CCCAGTAGT---CCC------AACGACTACTGCTTTGATGTGGATAATGATATGGCCAGCGAATTCAAACTGGAATTAGTGGAGAAACTCTTTGCCATAGATACAGAAGCAAAAAATCCATTTTCTACTCAGGAA------------------------------------ACC---GATTTAGATTTAGAGATGCTGGCTCCTTACATCCCGATG---------GATGACGACTTCCAGCTGCGC------TCCTTCGATCAGCTGTCCCCGCTGGAAAGCAGCTCTTCCAGCTCTCCGAGTGCAGGCAGC---------------TGTATGCTG------AAACCAGTGGAGTCTCCTGACATGAAAATGACCAAAATATTCAGTAAA---------GATGACCTGGAT---------------------------------------------------GATACCAACAGCTTATTTGAAAAACTTAAACAGGAA---CCAGATGCTTTAACTGTGCTGGCC------CCTGCTGCTGGAGAC---------ACAATTATCTCTCTAGATTTCAGCAGTAAT------------------------------GAGTCTGATGAACAACAATGTGATGAAGTTCCTTTGTATAACGATGTAATGCTCCCCTCATCCAGTGAGAAATTGCAGAATATAAATATGGCAATGTCCCCACTACCTGCCTCTGAAACTACAAAGCCACTTCGTAGCAATGCTGATCCTGCACTCAATAGAGAAGTTGTATCAAAGCTGGAGCCAAACACAGAGCCACTCGAACTTTCTTTTACCATACCTCAGGTGCAAGAGCAACCAACCAGCCCTTCTGATGCAAGTACCAGCCAAAGTTCACCTGAG------------------------------------------CCC---AGTAGTCCCAACGACTACTGCTTTGATGTGGATAATGATATGGCCAGCGAA------------------TTCAAACTGGAATTAGTGGAGAAACTCTTTGCCATAGATACAGAAGCAAAAAATCCATTTTCT---------------------------------------ACTCAGGAAACCGATTTAGATTTAGAGATGCTGGCTCCTTACATCCCGATG------GATGACGACTTCCAG------CTGCGCTCCTTCGATCAGCTGTCCCCGCTGGAA---------AGCAGCTCTTCCAGCTCTCCGAGTGCA---------GGCAGC---------------TGTATGCTGAAACCAGTGGAGTCTCCTGACATGAAAATGACCAAAATATTCAGTAAAGATGACCTGGATGATACC------------------------------------------------AACAGC---------TTATTTGAAAAACTTAAACAGGAA---CCAGAT---GCTTTAACTGTGCTGGCCCCTGCTGCTGGAGACACAATTATCTCTCTAGATTTCAGC------------------------------------------------------AGTAAT------GAGTCTGATGAACAACAATGTGATGAAGTTCCTTTGTATAACGATGTAATGCTCCCCTCA---------------------------------------------------------------------TCCAGTGAGAAATTGCAGAATATAAATATGGCAATGTCCCCACTACCTGCCTCTGAAACTACAAAG------CCACTTCGTAGCAATGCTGATCCTGCACTCAATAGAGAAGTTGTATCAAAGCTGGAGCCAAACACAGAGCCACTCGAACTTTCTTTTACCATACCTCAGGTGCAAGAGCAACCAACCAGCCCTTCTGATGCAAGTACCAGCCAAAGTTCACCTGAG---------------------------------------------------CCCAGTAGTCCC---AACGACTACTGCTTTGATGTGGATAATGATATGGCCAGCGAATTCAAACTGGAATTAGTGGAGAAACTCTTTGCCATAGATACAGAAGCAAAAAATCCATTTTCTACTCAGGAAACCGAT---TTAGATTTAGAGATGCTGGCTCCTTACATCCCGATGGAT------GACGACTTCCAGCTGCGCTCCTTCGATCAGCTG------TCCCCGCTGGAAAGCAGCTCTTCCAGCTCTCCGAGTGCAGGCAGC---------------------------------------------------------------------------------TGTATGCTGAAACCAGTGGAGTCTCCTGACATGAAAATGACCAAAATATTCAGTAAAGATGAC---CTGGATGATACCAAC------AGCTTATTTGAAAAACTTAAACAGGAACCAGAT---GCTTTAACTGTGCTGGCCCCTGCTGCTGGAGAC---------ACAATTATCTCTCTAGATTTCAGCAGTAATGAG------TCTGATGAACAACAATGTGATGAAGTTCCTTTGTATAACGATGTAATGCTCCCCTCATCCAGTGAGAAATTGCAGAATATAAATATGGCAATGTCCCCACTACCTGCCTCTGAAACTACAAAGCCACTTCGTAGCAATGCTGATCCTGCACTCAATAGAGAAGTTGTATCAAAGCTGGAGCCAAACACAGAGCCACTCGAACTTTCTTTTACCATACCTCAGGTGCAAGAGCAACCA---------------------------------------------ACCAGCCCTTCTGATGCAAGTACCAGCCAAAGTTCACCTGAG------------------------------------------CCCAGTAGT---CCCAACGACTACTGCTTTGATGTGGATAATGATATGGCCAGCGAATTCAAACTGGAATTAGTGGAGAAACTCTTTGCCATAGATACAGAAGCAAAAAATCCATTTTCTACTCAGGAA---ACCGATTTAGATTTAGAGATGCTGGCTCCTTACATCCCGATGGAT---GACGACTTCCAGCTGCGCTCCTTCGATCAGCTGTCCCCGCTGGAAAGCAGCTCTTCCAGCTCTCCGAGTGCAGGCAGC------------------------------------TGTATGCTGAAACCAGTGGAGTCTCCTGACATG------AAAATGACCAAAATATTCAGTAAAGATGACCTG------------GATGATACCAACAGCTTATTTGAAAAA------------------------------------------------------CTTAAACAGGAA---CCAGATGCTTTAACTGTGCTGGCC------CCTGCTGCTGGAGAC---------ACAATTATCTCTCTAGATTTCAGCAGTAATGAG------TCTGATGAACAACAATGTGAT---------------------------------------------------------------------------------------------------GAAGTTCCT---TTGTATAACGATGTAATGCTCCCCTCA---------------------------TCCAGTGAGAAATTGCAGAATATAAATATGGCAATGTCCCCACTACCTGCCTCT---------------------------------------------------------------------GAAACTACAAAG------CCACTTCGTAGCAATGCTGATCCTGCACTCAATAGAGAAGTTGTATCAAAGCTGGAGCCAAACACAGAGCCACTCGAACTTTCTTTTACCATACCTCAGGTGCAAGAGCAACCA---------------ACCAGCCCTTCTGATGCAAGTACCAGCCAAAGTTCACCTGAG------------------------------------------CCCAGTAGTCCC---AACGACTACTGCTTTGATGTGGATAATGATATGGCCAGCGAATTCAAACTGGAATTAGTGGAGAAACTCTTTGCCATAGATACAGAAGCAAAAAATCCATTTTCTACTCAGGAAACC---------------GAT---TTAGATTTAGAGATGCTGGCTCCTTACATCCCG------------------------ATGGAT---GACGACTTCCAGCTGCGCTCCTTCGATCAGCTGTCCCCGCTGGAAAGCAGCTCTTCCAGCTCTCCGAGTGCAGGCAGC---------------------------------TGTATGCTGAAACCAGTGGAGTCTCCTGACATG------------------------------------------------------------AAAATGACCAAAATATTCAGTAAA---------GATGACCTGGATGAT---------------------------------------ACCAACAGCTTATTTGAAAAACTTAAACAGGAA---CCAGAT---GCTTTAACTGTGCTGGCCCCTGCTGCTGGAGACACAATTATCTCTCTAGATTTCAGCAGTAAT------GAGTCTGATGAACAACAATGTGAT---------------------GAAGTTCCTTTGTATAACGATGTAATGCTCCCCTCA---------------------------------------------------------------------TCCAGTGAGAAATTGCAGAATATAAATATGGCAATG---------------------------------------TCCCCACTACCTGCCTCTGAAACTACAAAG------CCACTTCGTAGCAATGCTGATCCTGCACTCAATAGAGAAGTTGTATCAAAGCTGGAGCCAAACACAGAGCCACTCGAACTTTCTTTTACCATACCTCAGGTGCAAGAGCAACCAACCAGCCCTTCTGATGCAAGTACCAGCCAAAGTTCACCTGAG------------------------------------------CCCAGTAGTCCC---AACGACTACTGCTTTGATGTGGATAATGATATGGCCAGCGAATTCAAACTGGAATTAGTGGAGAAACTCTTTGCCATAGATACAGAAGCAAAAAATCCATTTTCTACTCAGGAAACCGAT---TTAGATTTAGAGATGCTGGCTCCTTACATCCCGATGGAT---GAC------------------------------------GACTTCCAGCTGCGCTCCTTCGATCAGCTG---TCCCCGCTGGAAAGCAGCTCTTCCAGCTCTCCGAGTGCAGGCAGC---------------------------------------------------------------------------------------------------------------------TGTATGCTGAAACCAGTGGAGTCTCCTGACATGAAAATGACCAAAATATTCAGTAAAGATGACCTGGATGATACCAAC---AGC------TTATTTGAAAAACTTAAACAGGAA---CCAGATGCTTTAACTGTGCTGGCCCCTGCTGCTGGAGACACAATTATCTCTCTAGATTTCAGCAGTAATGAGTCTGATGAA------CAACAATGTGATGAAGTTCCTTTGTATAACGATGTAATGCTCCCCTCATCCAGTGAGAAATTGCAGAATATAAATATGGCAATGTCCCCACTACCTGCCTCTGAAACTACAAAG------CCACTTCGTAGCAATGCTGATCCTGCACTCAATAGAGAAGTTGTATCAAAGCTGGAGCCAAACACAGAGCCACTCGAACTTTCTTTTACCATACCTCAGGTGCAAGAGCAACCAACCAGCCCT------------------------------------------------------------------------------------TCTGATGCAAGTACCAGCCAAAGTTCACCTGAG------------------------------------------CCCAGTAGTCCC---AACGACTACTGCTTTGATGTGGATAATGATATGGCCAGCGAATTCAAACTGGAATTAGTGGAGAAACTCTTTGCCATAGATACAGAA---------GCAAAAAATCCATTTTCTACTCAG---GAAACCGATTTAGATTTAGAGATGCTGGCTCCTTACATCCCGATGGAT---GACGACTTCCAGCTGCGCTCCTTCGATCAGCTGTCCCCGCTGGAAAGCAGCTCTTCCAGCTCTCCGAGTGCAGGCAGC---------------------------------TGTATGCTGAAACCAGTGGAGTCTCCTGACATGAAAATGACCAAAATATTCAGTAAAGAT---------GACCTGGATGATACCAACAGCTTATTTGAA---AAA---------CTTAAACAG------------------------------------------------------------------------------------------------GAA---CCAGAT---GCTTTAACTGTG------CTGGCCCCTGCTGCTGGAGAC---------ACAATTATCTCTCTA---------------------------------------------------GATTTCAGC---------------------AGTAAT------GAGTCTGATGAACAACAATGT---------------------GATGAAGTTCCTTTGTATAACGATGTAATGCTCCCCTCA------------------------------------------------------------------------------TCCAGTGAGAAATTGCAGAATATAAATATGGCAATGTCCCCACTACCT---GCCTCTGAAACTACAAAG------CCACTTCGTAGCAATGCTGATCCTGCACTCAATAGAGAAGTTGTATCAAAGCTGGAGCCAAACACAGAGCCACTC------GAACTTTCTTTTACCATACCTCAGGTGCAAGAGCAACCAACCAGCCCTTCTGATGCAAGTACCAGCCAAAGTTCACCTGAG------------------------------------------CCCAGTAGT---CCCAAC---------------------GACTACTGCTTTGATGTGGATAATGATATGGCCAGCGAATTCAAACTGGAATTAGTGGAGAAACTCTTTGCCATAGATACAGAAGCA---------------AAAAATCCATTTTCTACTCAGGAAACCGAT------------------------------------------------------TTAGATTTAGAGATGCTGGCTCCTTACATCCCGATGGAT------------------------GACGAC---TTCCAGCTGCGCTCCTTCGATCAGCTG---------------------------------------------------TCCCCGCTGGAAAGCAGCTCTTCCAGCTCTCCGAGTGCA---------GGCAGC------------------------TGTATGCTGAAACCAGTGGAGTCTCCTGACATGAAAATGACCAAAATATTCAGTAAAGATGACCTGGATGATACCAACAGCTTATTTGAAAAA---------------------------------------------------------------------------------------CTTAAACAGGAA---CCAGATGCTTTAACTGTGCTGGCCCCTGCTGCTGGAGACACAATTATCTCTCTAGATTTCAGCAGT---------------------------------------------------------------------------------------------------------------------------------AATGAGTCTGATGAACAACAATGTGATGAAGTTCCTTTGTATAACGATGTAATGCTCCCCTCATCCAGTGAGAAATTGCAGAATATAAATATGGCAATGTCCCCACTACCTGCCTCTGAAACTACAAAGCCACTTCGTAGCAATGCTGATCCTGCACTCAATAGAGAAGTTGTATCAAAGCTGGAGCCAAACACAGAGCCACTCGAACTTTCTTTTACCATACCTCAGGTGCAAGAGCAACCAACCAGCCCTTCTGATGCAAGTACCAGCCAAAGTTCACCTGAG------------------------------------------CCCAGTAGTCCCAAC---GACTACTGCTTTGATGTGGATAATGATATGGCCAGCGAATTCAAACTGGAATTAGTGGAGAAACTCTTTGCCATAGATACAGAAGCAAAAAATCCA---------------------------TTTTCTACTCAGGAA---------ACCGATTTAGATTTAGAGATGCTGGCTCCTTACATCCCGATGGATGACGACTTCCAGCTGCGCTCCTTCGATCAGCTGTCCCCGCTGGAAAGCAGCTCTTCCAGCTCTCCGAGTGCAGGCAGC---------------------------------------------TGTATGCTGAAACCAGTGGAGTCTCCTGACATGAAAATGACCAAAATATTCAGTAAAGATGACCTG------------GATGATACCAACAGCTTATTTGAAAAACTT---------------------------------------------------------------------------------AAACAGGAA---CCAGATGCTTTAACTGTGCTGGCCCCTGCTGCTGGAGACACAATTATCTCTCTA------------------------------GATTTCAGCAGTAAT------GAGTCTGATGAACAACAATGTGATGAAGTTCCT------------------------------------------------------------------------------------------------------------------TTGTATAACGATGTAATGCTCCCCTCATCCAGTGAGAAATTGCAGAATATAAATATGGCAATGTCCCCACTACCTGCCTCTGAAACTACAAAG------CCACTTCGTAGCAATGCTGATCCTGCACTCAATAGAGAAGTTGTATCAAAGCTGGAGCCA---------------------------------------------------------------------AACACAGAGCCACTCGAACTTTCTTTTACCATACCTCAGGTGCAAGAGCAACCAACCAGCCCTTCTGATGCAAGTACCAGCCAAAGTTCACCTGAG------------------------------------------CCCAGTAGTCCC---AACGACTACTGCTTTGATGTGGATAATGATATGGCCAGCGAATTCAAACTGGAATTAGTGGAGAAACTCTTTGCCATAGATACAGAAGCAAAAAATCCATTTTCTACTCAG---GAAACCGATTTAGATTTAGAGATGCTGGCTCCTTACATCCCGATGGATGAC------GAC---TTCCAGCTGCGCTCCTTCGATCAGCTGTCCCCGCTGGAAAGCAGCTCTTCCAGCTCTCCGAGTGCAGGCAGC---------------------------------------------------------TGTATGCTGAAACCAGTGGAGTCTCCTGACATGAAAATGACCAAAATATTCAGTAAAGATGACCTGGATGATACCAACAGC---------------------------TTATTTGAAAAACTTAAACAGGAA---CCAGAT------GCTTTAACTGTGCTGGCCCCTGCTGCTGGAGACACAATTATCTCTCTAGATTTCAGCAGTAATGAGTCTGATGAA------CAACAATGTGATGAAGTTCCTTTGTATAACGATGTAATGCTCCCCTCATCCAGTGAGAAATTGCAGAATATAAATATGGCAATGTCCCCACTACCTGCCTCTGAAACTACAAAGCCACTTCGTAGCAATGCTGATCCTGCACTCAATAGAGAAGTTGTATCAAAGCTGGAGCCAAACACAGAGCCACTCGAACTTTCTTTTACCATACCTCAGGTGCAAGAGCAACCAACCAGCCCTTCTGATGCAAGT------------------------------------------------------------------------------ACCAGCCAAAGTTCACCTGAGCCCAGTAGT---CCCAACGACTACTGCTTTGATGTGGATAATGATATGGCCAGCGAATTCAAACTGGAATTAGTGGAG---------------------------------AAACTCTTTGCCATAGATACAGAAGCAAAAAATCCATTTTCTACTCAGGAA---ACCGATTTAGATTTAGAGATGCTGGCTCCTTACATCCCGATGGAT---GACGACTTCCAGCTGCGCTCCTTCGATCAGCTGTCCCCGCTGGAAAGCAGCTCTTCCAGC---TCTCCGAGTGCAGGCAGC---------------------------------TGTATGCTGAAACCAGTGGAGTCTCCTGACATGAAAATGACCAAAATATTCAGTAAAGAT---------------------------------------GACCTGGATGATACCAACAGCTTATTTGAAAAACTTAAACAGGAA---CCAGATGCTTTAACT---------------------------------------------------GTGCTGGCC---------------CCTGCTGCTGGAGAC---------ACAATTATCTCTCTAGATTTCAGCAGT------------AATGAGTCTGATGAACAACAATGTGATGAAGTTCCTTTGTATAACGATGTAATGCTC------------------------------------------------------------------------------------------------------------------------------------------CCCTCATCCAGTGAGAAATTGCAGAATATAAATATGGCAATGTCCCCACTACCTGCCTCTGAAACTACAAAG------CCACTTCGTAGCAATGCTGATCCTGCACTCAATAGAGAAGTTGTATCAAAGCTGGAGCCAAACACAGAGCCACTCGAA------CTTTCTTTTACCATACCTCAGGTGCAAGAGCAACCAACCAGCCCTTCTGATGCAAGTACCAGCCAAAGTTCA------------------------------------------------CCTGAG------------------------------------------CCCAGTAGTCCCAAC---GACTACTGCTTTGATGTGGATAATGATATGGCCAGCGAATTCAAA------------------------------------CTGGAATTAGTGGAGAAACTCTTTGCCATAGATACAGAAGCAAAAAATCCATTTTCTACTCAGGAA------------------------------------------------------ACCGATTTAGATTTAGAGATGCTGGCTCCTTACATCCCGATGGAT------GACGAC---TTCCAGCTGCGCTCCTTCGATCAGCTG---------------------------------TCCCCGCTGGAAAGCAGCTCTTCCAGCTCTCCGAGTGCAGGCAGC------------------------------------TGTATGCTGAAACCAGTGGAGTCTCCTGACATGAAAATGACCAAAATATTCAGTAAAGATGACCTGGATGATACCAAC---------------------------------------------------------------------------------------AGCTTATTTGAAAAACTTAAACAGGAA---CCAGATGCTTTAACTGTGCTGGCCCCTGCTGCTGGA---------GACACAATTATCTCTCTAGATTTCAGCAGTAAT------GAGTCTGATGAACAACAATGTGAT------------------------------------------------------------------------------------------------------------------------------GAAGTTCCTTTGTATAACGATGTAATGCTCCCCTCATCCAGTGAGAAATTGCAGAATATAAAT------ATGGCAATGTCCCCACTACCTGCCTCTGAAACTACAAAG------CCACTTCGTAGCAATGCTGATCCTGCACTCAATAGAGAAGTTGTATCAAAGCTGGAGCCAAACACAGAGCCACTCGAACTTTCTTTTACCATACCTCAGGTGCAAGAGCAACCAACCAGCCCTTCTGATGCAAGTACC---------------------------AGCCAAAGTTCACCTGAG------------------------------------------CCCAGTAGT---CCCAACGACTACTGCTTTGATGTGGATAATGATATGGCCAGCGAATTCAAACTGGAATTAGTGGAGAAACTCTTTGCCATAGATACAGAAGCAAAAAATCCATTTTCTACTCAGGAA---ACCGATTTAGATTTAGAGATGCTGGCTCCTTACATCCCGATG------GATGACGACTTCCAGCTGCGCTCCTTCGATCAGCTGTCCCCGCTGGAAAGCAGCTCTTCCAGCTCTCCGAGTGCAGGCAGC---------------------------------------------------TGTATGCTGAAACCAGTGGAGTCTCCTGACATG------AAAATGACCAAAATATTCAGTAAAGATGACCTGGATGATACCAACAGC------------------------------------------TTATTTGAAAAACTTAAACAGGAA---CCAGAT---------------------------------------------GCTTTAACTGTGCTGGCCCCTGCTGCTGGAGACACAATTATCTCTCTAGATTTC------AGCAGTAATGAGTCTGATGAACAACAATGTGATGAAGTTCCTTTGTATAACGATGTAATGCTC------------------------------------------------------------------------------------CCCTCATCCAGTGAGAAATTGCAGAATATAAATATGGCAATGTCCCCACTACCTGCCTCTGAAACTACAAAG------CCACTTCGTAGCAATGCT------------------------GATCCTGCACTC------------------------------------------------------------------------------------------------AATAGAGAAGTTGTATCAAAGCTGGAGCCA------------AACACAGAGCCACTCGAACTTTCTTTTACCATACCTCAGGTGCAAGAG------------CAACCAACCAGC---CCTTCT------------------------------------GATGCAAGTACCAGCCAAAGTTCACCTGAG------------------------------------------CCCAGTAGTCCCAAC---GACTACTGCTTTGATGTGGATAATGATATGGCCAGCGAATTCAAACTGGAATTAGTGGAGAAACTCTTT---------------------------------------GCCATAGATACAGAAGCAAAAAATCCATTTTCTACTCAGGAA---------ACCGATTTAGAT------------TTAGAGATGCTGGCTCCTTACATCCCGATG------GATGACGACTTCCAGCTGCGCTCCTTCGATCAGCTGTCCCCGCTGGAAAGCAGCTCTTCCAGCTCTCCGAGTGCAGGCAGC------------------------------------TGTATGCTGAAACCAGTGGAGTCTCCTGACATGAAAATGACCAAAATATTCAGTAAAGATGACCTGGATGATACC---------AACAGCTTATTTGAAAAACTTAAACAGGAA---CCAGAT------------------------------------------------------------------GCTTTAACTGTGCTGGCCCCTGCTGCTGGAGACACAATTATCTCTCTAGATTTCAGCAGTAATGAGTCT------GATGAACAACAATGTGATGAAGTT------------------------------------------------------------------------------------------------------------------------------------------------------------------CCTTTGTATAACGATGTAATGCTCCCCTCATCCAGTGAGAAATTGCAGAATATAAATATGGCAATGTCCCCACTACCTGCCTCTGAAACTACA---------AAGCCACTTCGTAGCAAT---GCTGATCCTGCACTCAATAGAGAAGTTGTATCAAAGCTGGAGCCAAACACAGAGCCACTCGAACTTTCTTTTACCATACCTCAGGTGCAAGAGCAACCAACCAGCCCTTCTGATGCAAGTACCAGCCAAAGTTCACCTGAG------------------------------------------CCCAGTAGTCCCAACGACTACTGCTTTGATGTGGATAATGATATGGCCAGCGAATTCAAACTGGAATTAGTGGAGAAACTCTTTGCCATAGATACAGAAGCAAAAAATCCATTTTCTACTCAGGAA---ACCGATTTAGATTTAGAGATGCTGGCTCCTTACATCCCGATGGAT---GACGACTTCCAGCTGCGCTCCTTCGATCAGCTGTCCCCGCTGGAAAGCAGCTCTTCCAGC------------TCTCCGAGTGCAGGCAGC---------------TGTATGCTGAAACCAGTGGAGTCTCCTGAC------ATGAAAATGACC------AAAATATTCAGTAAA------------GATGACCTGGATGAT------------------ACCAACAGCTTATTTGAAAAACTTAAACAGGAA------CCAGAT---GCTTTAACTGTGCTGGCCCCTGCTGCTGGAGAC---------------ACAATTATCTCTCTAGATTTCAGCAGT------------------AATGAG---------TCTGAT------GAACAACAATGTGATGAAGTT------------------------------------CCT------------------TTGTAT------------AAC------------GATGTAATGCTCCCCTCA------------------------------------------------------------------------TCCAGTGAGAAATTGCAGAATATAAATATGGCA------ATGTCCCCACTACCTGCCTCTGAAACTACAAAG------CCACTTCGTAGCAATGCTGATCCTGCA---------------------------------------------CTCAATAGAGAAGTTGTATCAAAGCTGGAG---CCAAACACA------GAGCCACTCGAACTTTCTTTTACCATACCTCAGGTG------------------CAAGAG------------------------CAACCAACCAGC---------------CCT---TCTGATGCAAGTACCAGCCAAAGT------------------------------------TCACCTGAG------------------------------------------CCCAGTAGT---CCCAAC------GACTACTGCTTTGATGTGGAT------AATGAT---------ATGGCC---AGCGAATTC---AAACTGGAATTAGTGGAGAAACTCTTTGCCATAGATACAGAAGCAAAAAATCCATTTTCTACTCAG---GAAACC---------------GATTTAGATTTAGAG---------------ATGCTGGCTCCTTACATCCCGATGGAT---GACGAC------TTCCAGCTGCGC------TCCTTCGATCAGCTGTCCCCG---CTGGAAAGCAGCTCTTCCAGCTCT------------CCGAGTGCA---------GGCAGC------------------------------------TGTATGCTGAAACCAGTGGAGTCTCCT---------GACATGAAAATGACCAAAATATTCAGTAAAGATGAC---------------------------------CTGGATGATACCAACAGC------TTATTTGAAAAACTTAAACAG---------------------GAA---CCAGATGCTTTAACTGTGCTGGCCCCTGCTGCTGGAGAC------------------------------------------ACAATTATCTCTCTAGATTTCAGCAGTAAT---------------------------GAGTCTGATGAACAACAATGTGATGAA---------------------GTTCCTTTGTATAACGATGTAATGCTCCCCTCATCC---------------------------------------------------------------------------------------------------------------------------------------------AGTGAGAAATTGCAGAATATAAATATGGCAATGTCCCCACTACCTGCCTCTGAAACTACAAAG------CCACTTCGTAGCAATGCTGATCCTGCACTCAATAGAGAAGTTGTATCAAAGCTGGAGCCAAACACAGAGCCACTCGAACTTTCTTTTACCATACCTCAGGTGCAAGAGCAACCAACCAGCCCTTCTGATGCA------------------AGT---------------------------------------ACCAGCCAAAGTTCACCTGAG------------------------------------------CCCAGTAGTCCC---AACGACTACTGCTTTGATGTGGATAATGAT------------------ATGGCCAGCGAATTCAAACTGGAATTAGTGGAGAAACTCTTTGCCATAGATACAGAAGCAAAAAATCCATTTTCTACTCAG------GAAACCGAT---TTAGATTTAGAGATGCTGGCTCCTTACATCCCGATGGATGAC------GACTTCCAGCTGCGC------TCCTTCGATCAGCTGTCC------------------------------------CCGCTGGAAAGCAGCTCTTCCAGCTCTCCGAGTGCAGGCAGC---------------------------------TGTATGCTGAAACCAGTGGAGTCTCCTGACATG------AAAATGACCAAAATATTCAGTAAAGATGACCTGGATGATACCAACAGC------------------------------------------------------------------------TTATTTGAAAAACTTAAACAGGAA---CCAGAT---GCTTTAACTGTGCTGGCCCCTGCTGCT------------GGAGACACAATTATCTCTCTAGATTTC---AGC---AGTAATGAGTCTGATGAACAACAATGTGATGAAGTTCCTTTGTATAACGATGTA------------------------------------------------------------------------------------------ATGCTCCCCTCATCCAGTGAGAAATTGCAGAATATAAATATGGCAATGTCCCCACTACCTGCCTCTGAAACTACAAAG------CCACTTCGTAGCAATGCTGATCCTGCACTCAATAGAGAAGTTGTATCAAAGCTGGAGCCAAACACAGAGCCACTCGAACTTTCTTTTACCATACCTCAGGTGCAAGAGCAACCAACCAGCCCTTCTGATGCAAGTACCAGCCAAAGTTCA------------CCTGAG------------------------------------------CCCAGTAGTCCCAAC---GACTACTGCTTTGATGTGGATAATGATATGGCCAGCGAATTCAAACTGGAATTAGTG------GAGAAACTCTTTGCCATAGAT------ACAGAAGCA------------------------------------------------------------AAAAATCCATTTTCTACTCAG---------GAAACCGATTTAGATTTAGAGATGCTGGCTCCTTACATCCCGATGGAT------GACGAC---TTCCAGCTGCGCTCCTTCGATCAGCTG---------------------------------TCCCCGCTGGAAAGCAGCTCTTCCAGCTCTCCGAGTGCA---------GGCAGC---------------------------------TGTATGCTGAAACCAGTGGAGTCTCCT---------------------------GACATGAAAATGACCAAAATA------------TTCAGT---AAA---------GATGACCTG------------------GATGATACCAACAGCTTATTT------------------------GAAAAACTTAAACAG---------------------------------GAA---CCA------------GAT---GCTTTAACTGTGCTGGCCCCTGCTGCTGGAGACACAATTATCTCTCTAGATTTCAGCAGTAAT---------GAGTCTGATGAACAACAATGTGATGAAGTTCCTTTG---------------------------------------TATAACGATGTAATG---------------------------------CTCCCC------------------TCATCCAGTGAGAAATTGCAGAATATAAATATGGCAATGTCCCCACTACCTGCC------------TCTGAAACTACAAAG------CCACTTCGTAGCAATGCTGATCCTGCACTCAATAGAGAAGTTGTA---------TCAAAGCTGGAGCCAAACACA------GAGCCACTC---------------------------GAACTTTCTTTTACCATACCTCAGGTGCAAGAGCAACCAACC------AGCCCTTCTGATGCAAGT---------ACCAGCCAAAGTTCACCTGAG------------------------------------------CCCAGT---AGT---CCCAACGACTACTGCTTT------------GATGTGGATAATGATATGGCCAGCGAATTCAAACTGGAATTAGTGGAGAAACTCTTT---GCCATAGAT------ACAGAA---------GCAAAAAATCCATTTTCTACTCAGGAA---ACCGATTTAGATTTAGAGATGCTGGCTCCTTACATCCCGATGGAT---GAC---GAC---TTCCAGCTGCGCTCC---------TTCGATCAGCTGTCCCCG---CTGGAAAGCAGCTCTTCCAGCTCT------------CCGAGTGCA---------GGCAGC------------------------TGTATGCTGAAACCAGTGGAGTCTCCTGAC------------------ATGAAAATGACCAAAATATTCAGT---AAA---------GATGACCTG---------GATGATACCAACAGCTTATTT------------------------GAAAAACTTAAACAGGAA---CCAGAT---GCTTTAACTGTGCTGGCCCCTGCTGCTGGAGACACAATTATCTCTCTA------------------GATTTCAGCAGT------AAT------GAGTCTGATGAACAACAATGTGATGAAGTTCCTTTGTATAACGATGTAATGCTCCCCTCATCCAGTGAG------------------AAATTGCAGAATATAAATATGGCAATGTCCCCACTACCTGCCTCTGAAACTACAAAG------CCACTTCGT---------------------------------------------------------------AGCAATGCTGATCCTGCACTC---------AATAGAGAAGTTGTATCAAAGCTGGAGCCAAACACAGAGCCACTCGAACTTTCTTTTACCATACCTCAGGTG---------------CAAGAGCAACCAACCAGCCCTTCTGATGCAAGTACCAGCCAAAGTTCACCTGAG------------------------------------------CCCAGTAGT---CCCAACGACTACTGCTTTGATGTGGATAATGATATGGCCAGCGAATTCAAACTGGAATTAGTGGAGAAA------------CTCTTTGCCATAGATACAGAAGCA------------------------AAAAATCCATTTTCTACTCAGGAA---ACCGATTTAGATTTAGAGATGCTGGCTCCTTACATCCCGATGGAT------GACGAC---TTCCAGCTGCGC---------------------------------------TCCTTCGATCAGCTGTCCCCGCTGGAAAGCAGCTCTTCCAGCTCT------------CCGAGTGCA---------GGCAGC------------------------------------------------TGTATGCTGAAACCAGTGGAGTCTCCTGACATGAAAATGACCAAAATATTCAGTAAAGATGACCTGGATGATACCAACAGCTTATTTGAAAAA------------------------------------------------------------------------------------------------CTTAAACAGGAA------CCAGAT---GCTTTAACTGTGCTGGCCCCTGCTGCTGGAGACACAATTATCTCTCTAGATTTCAGCAGTAAT------GAGTCTGATGAACAACAATGT---------------------------------------------------------------------------------------------------GATGAAGTTCCTTTGTATAACGATGTAATGCTCCCCTCATCCAGTGAGAAATTGCAGAATATAAATATGGCAATGTCCCCACTACCTGCCTCTGAA---------------------------------------------ACTACAAAGCCACTTCGTAGCAATGCTGATCCTGCACTCAATAGAGAAGTTGTATCAAAGCTGGAGCCAAACACAGAGCCACTCGAACTTTCTTTTACCATACCTCAGGTGCAAGAGCAA---------CCAACCAGCCCTTCTGATGCAAGTACCAGCCAA------------------------------------------AGTTCACCT------------------------------------------------GAG------------------------------------------CCCAGTAGTCCC---AACGACTACTGCTTTGATGTG---------------------------------------------GATAATGATATGGCCAGCGAATTCAAACTGGAATTAGTG---------------GAGAAACTCTTTGCCATAGATACAGAAGCAAAAAATCCATTTTCTACT------------------------CAGGAAACCGATTTAGATTTAGAGATGCTGGCTCCTTACATCCCGATGGAT------GACGAC---TTCCAGCTGCGCTCCTTCGATCAGCTG------------TCCCCGCTGGAAAGCAGCTCTTCCAGCTCTCCGAGTGCAGGC---------AGC---
>A.platyrhynchos
------------------TGTATGCTGAAACCAGTGGAGTCTCCAGATATG------AAAATGACCAAAATATTCAACAAAGATGAC---CTGGATGATACCAAC------AACCTTTTTGAAAAA------------------CTTAAACAGGAA------CCAGAT---GCTTTAACTGTGCTGGCTCCAGCTGCTGGAGAC------------------------------------------------------------ACAATTATCTCTCTAGATTTCAGCAGTAAT------GAGTCTGATGAACAA------------------------------------------------CGT---GATGAAGTTCCTTTGTATAACGATGTAATGCTCCCCTCA---------------------------------------------------------------------TCCAGTGAGAAATTGCAGAATATAAATATGGCAATGTCCCCACTACCTGCCTCTGAAACTACAAAG------------------------------CCACTTCGTAGCAATGCTGATCCTGCACTCAATAGAGAA---------GTTGTATCAAAGCTGGAGCCAAACACAGAGACACTCGAACTTTCTTTTACCATGCCTCAGGTGCAAGAGCAGCCAACCAGCCCTTCTGATGCA------------AGTACCAGCCAAAGTTCACCT------GAG------------------------------------------CCCAGTAGT---CCC------AATGACTATTGCTTTGATGTGGATAATGATATGGCTAATGAGTTCAAACTGGAATTAGTGGAGAAACTCTTTGCGATAGATACAGAAGCAAAAAATCCATTCTCTACTCAGGAA------------------------------------ACT---GATTTAGACTTGGAGATGTTGGCTCCTTACATCCCGATG---------GATGATGACTTCCAGCTACGC------TCCTTTGATCAGCTATCTCCACTGGAAAGCAGTTCTTCCAGCTCCCAAAACGCAGCCACT---------------TGTATGCTG------AAACCAGTGGAGTCTCCAGATATGAAAATGACCAAAATATTCAACAAA---------GATGACCTGGAT---------------------------------------------------GATACCAACAACCTTTTTGAAAAACTTAAACAGGAA---CCAGATGCTTTAACTGTGCTGGCT------CCAGCTGCTGGAGAC---------ACAATTATCTCTCTAGATTTCAGCAGTAAT------------------------------GAGTCTGATGAACAACGT---GATGAAGTTCCTTTGTATAACGATGTAATGCTCCCCTCATCCAGTGAGAAATTGCAGAATATAAATATGGCAATGTCCCCACTACCTGCCTCTGAAACTACAAAGCCACTTCGTAGCAATGCTGATCCTGCACTCAATAGAGAAGTTGTATCAAAGCTGGAGCCAAACACAGAGACACTCGAACTTTCTTTTACCATGCCTCAGGTGCAAGAGCAGCCAACCAGCCCTTCTGATGCAAGTACCAGCCAAAGTTCACCTGAG------------------------------------------CCC---AGTAGTCCCAATGACTATTGCTTTGATGTGGATAATGATATGGCTAATGAG------------------TTCAAACTGGAATTAGTGGAGAAACTCTTTGCGATAGATACAGAAGCAAAAAATCCATTCTCT---------------------------------------ACTCAGGAAACTGATTTAGACTTGGAGATGTTGGCTCCTTACATCCCGATG------GATGATGACTTCCAG------CTACGCTCCTTTGATCAGCTATCTCCACTGGAA---------AGCAGTTCTTCCAGCTCCCAAAACGCA---------GCCACT---------------TGTATGCTGAAACCAGTGGAGTCTCCAGATATGAAAATGACCAAAATATTCAACAAAGATGACCTGGATGATACC------------------------------------------------AACAAC---------CTTTTTGAAAAACTTAAACAGGAA---CCAGAT---GCTTTAACTGTGCTGGCTCCAGCTGCTGGAGACACAATTATCTCTCTAGATTTCAGC------------------------------------------------------AGTAAT------GAGTCTGATGAACAACGT---GATGAAGTTCCTTTGTATAACGATGTAATGCTCCCCTCA---------------------------------------------------------------------TCCAGTGAGAAATTGCAGAATATAAATATGGCAATGTCCCCACTACCTGCCTCTGAAACTACAAAG------CCACTTCGTAGCAATGCTGATCCTGCACTCAATAGAGAAGTTGTATCAAAGCTGGAGCCAAACACAGAGACACTCGAACTTTCTTTTACCATGCCTCAGGTGCAAGAGCAGCCAACCAGCCCTTCTGATGCAAGTACCAGCCAAAGTTCACCTGAG---------------------------------------------------CCCAGTAGTCCC---AATGACTATTGCTTTGATGTGGATAATGATATGGCTAATGAGTTCAAACTGGAATTAGTGGAGAAACTCTTTGCGATAGATACAGAAGCAAAAAATCCATTCTCTACTCAGGAAACTGAT---TTAGACTTGGAGATGTTGGCTCCTTACATCCCGATGGAT------GATGACTTCCAGCTACGCTCCTTTGATCAGCTA------TCTCCACTGGAAAGCAGTTCTTCCAGCTCCCAAAACGCAGCCACT---------------------------------------------------------------------------------TGTATGCTGAAACCAGTGGAGTCTCCAGATATGAAAATGACCAAAATATTCAACAAAGATGAC---CTGGATGATACCAAC------AACCTTTTTGAAAAACTTAAACAGGAACCAGAT---GCTTTAACTGTGCTGGCTCCAGCTGCTGGAGAC---------ACAATTATCTCTCTAGATTTCAGCAGTAATGAG------TCTGATGAACAACGT---GATGAAGTTCCTTTGTATAACGATGTAATGCTCCCCTCATCCAGTGAGAAATTGCAGAATATAAATATGGCAATGTCCCCACTACCTGCCTCTGAAACTACAAAGCCACTTCGTAGCAATGCTGATCCTGCACTCAATAGAGAAGTTGTATCAAAGCTGGAGCCAAACACAGAGACACTCGAACTTTCTTTTACCATGCCTCAGGTGCAAGAGCAGCCA---------------------------------------------ACCAGCCCTTCTGATGCAAGTACCAGCCAAAGTTCACCTGAG------------------------------------------CCCAGTAGT---CCCAATGACTATTGCTTTGATGTGGATAATGATATGGCTAATGAGTTCAAACTGGAATTAGTGGAGAAACTCTTTGCGATAGATACAGAAGCAAAAAATCCATTCTCTACTCAGGAA---ACTGATTTAGACTTGGAGATGTTGGCTCCTTACATCCCGATGGAT---GATGACTTCCAGCTACGCTCCTTTGATCAGCTATCTCCACTGGAAAGCAGTTCTTCCAGCTCCCAAAACGCAGCCACT------------------------------------TGTATGCTGAAACCAGTGGAGTCTCCAGATATG------AAAATGACCAAAATATTCAACAAAGATGACCTG------------GATGATACCAACAACCTTTTTGAAAAA------------------------------------------------------CTTAAACAGGAA---CCAGATGCTTTAACTGTGCTGGCT------CCAGCTGCTGGAGAC---------ACAATTATCTCTCTAGATTTCAGCAGTAATGAG------TCTGATGAACAACGT---GAT---------------------------------------------------------------------------------------------------GAAGTTCCT---TTGTATAACGATGTAATGCTCCCCTCA---------------------------TCCAGTGAGAAATTGCAGAATATAAATATGGCAATGTCCCCACTACCTGCCTCT---------------------------------------------------------------------GAAACTACAAAG------CCACTTCGTAGCAATGCTGATCCTGCACTCAATAGAGAAGTTGTATCAAAGCTGGAGCCAAACACAGAGACACTCGAACTTTCTTTTACCATGCCTCAGGTGCAAGAGCAGCCA---------------ACCAGCCCTTCTGATGCAAGTACCAGCCAAAGTTCACCTGAG------------------------------------------CCCAGTAGTCCC---AATGACTATTGCTTTGATGTGGATAATGATATGGCTAATGAGTTCAAACTGGAATTAGTGGAGAAACTCTTTGCGATAGATACAGAAGCAAAAAATCCATTCTCTACTCAGGAAACT---------------GAT---TTAGACTTGGAGATGTTGGCTCCTTACATCCCG------------------------ATGGAT---GATGACTTCCAGCTACGCTCCTTTGATCAGCTATCTCCACTGGAAAGCAGTTCTTCCAGCTCCCAAAACGCAGCCACT---------------------------------TGTATGCTGAAACCAGTGGAGTCTCCAGATATG------------------------------------------------------------AAAATGACCAAAATATTCAACAAA---------GATGACCTGGATGAT---------------------------------------ACCAACAACCTTTTTGAAAAACTTAAACAGGAA---CCAGAT---GCTTTAACTGTGCTGGCTCCAGCTGCTGGAGACACAATTATCTCTCTAGATTTCAGCAGTAAT------GAGTCTGATGAACAACGT---GAT---------------------GAAGTTCCTTTGTATAACGATGTAATGCTCCCCTCA---------------------------------------------------------------------TCCAGTGAGAAATTGCAGAATATAAATATGGCAATG---------------------------------------TCCCCACTACCTGCCTCTGAAACTACAAAG------CCACTTCGTAGCAATGCTGATCCTGCACTCAATAGAGAAGTTGTATCAAAGCTGGAGCCAAACACAGAGACACTCGAACTTTCTTTTACCATGCCTCAGGTGCAAGAGCAGCCAACCAGCCCTTCTGATGCAAGTACCAGCCAAAGTTCACCTGAG------------------------------------------CCCAGTAGTCCC---AATGACTATTGCTTTGATGTGGATAATGATATGGCTAATGAGTTCAAACTGGAATTAGTGGAGAAACTCTTTGCGATAGATACAGAAGCAAAAAATCCATTCTCTACTCAGGAAACTGAT---TTAGACTTGGAGATGTTGGCTCCTTACATCCCGATGGAT---GAT------------------------------------GACTTCCAGCTACGCTCCTTTGATCAGCTA---TCTCCACTGGAAAGCAGTTCTTCCAGCTCCCAAAACGCAGCCACT---------------------------------------------------------------------------------------------------------------------TGTATGCTGAAACCAGTGGAGTCTCCAGATATGAAAATGACCAAAATATTCAACAAAGATGACCTGGATGATACCAAC---AAC------CTTTTTGAAAAACTTAAACAGGAA---CCAGATGCTTTAACTGTGCTGGCTCCAGCTGCTGGAGACACAATTATCTCTCTAGATTTCAGCAGTAATGAGTCTGAT---------GAACAACGTGATGAAGTTCCTTTGTATAACGATGTAATGCTCCCCTCATCCAGTGAGAAATTGCAGAATATAAATATGGCAATGTCCCCACTACCTGCCTCTGAAACTACAAAG------CCACTTCGTAGCAATGCTGATCCTGCACTCAATAGAGAAGTTGTATCAAAGCTGGAGCCAAACACAGAGACACTCGAACTTTCTTTTACCATGCCTCAGGTGCAAGAGCAGCCAACCAGCCCT------------------------------------------------------------------------------------TCTGATGCAAGTACCAGCCAAAGTTCACCTGAG------------------------------------------CCCAGTAGTCCC---AATGACTATTGCTTTGATGTGGATAATGATATGGCTAATGAGTTCAAACTGGAATTAGTGGAGAAACTCTTTGCGATAGATACAGAA---------GCAAAAAATCCATTCTCTACTCAG---GAAACTGATTTAGACTTGGAGATGTTGGCTCCTTACATCCCGATGGAT---GATGACTTCCAGCTACGCTCCTTTGATCAGCTATCTCCACTGGAAAGCAGTTCTTCCAGCTCCCAAAACGCAGCCACT---------------------------------TGTATGCTGAAACCAGTGGAGTCTCCAGATATGAAAATGACCAAAATATTCAACAAAGAT---------GACCTGGATGATACCAACAACCTTTTTGAA---AAA---------CTTAAACAG------------------------------------------------------------------------------------------------GAA---CCAGAT---GCTTTAACTGTG------CTGGCTCCAGCTGCTGGAGAC---------ACAATTATCTCTCTA---------------------------------------------------GATTTCAGC---------------------AGTAAT------GAGTCTGATGAACAACGT------------------------GATGAAGTTCCTTTGTATAACGATGTAATGCTCCCCTCA------------------------------------------------------------------------------TCCAGTGAGAAATTGCAGAATATAAATATGGCAATGTCCCCACTACCT---GCCTCTGAAACTACAAAG------CCACTTCGTAGCAATGCTGATCCTGCACTCAATAGAGAAGTTGTATCAAAGCTGGAGCCAAACACAGAGACACTC------GAACTTTCTTTTACCATGCCTCAGGTGCAAGAGCAGCCAACCAGCCCTTCTGATGCAAGTACCAGCCAAAGTTCACCTGAG------------------------------------------CCCAGTAGT---CCCAAT---------------------GACTATTGCTTTGATGTGGATAATGATATGGCTAATGAGTTCAAACTGGAATTAGTGGAGAAACTCTTTGCGATAGATACAGAAGCA---------------AAAAATCCATTCTCTACTCAGGAAACTGAT------------------------------------------------------TTAGACTTGGAGATGTTGGCTCCTTACATCCCGATGGAT------------------------GATGAC---TTCCAGCTACGCTCCTTTGATCAGCTA---------------------------------------------------TCTCCACTGGAAAGCAGTTCTTCCAGCTCCCAAAACGCA---------GCCACT------------------------TGTATGCTGAAACCAGTGGAGTCTCCAGATATGAAAATGACCAAAATATTCAACAAAGATGACCTGGATGATACCAACAACCTTTTTGAAAAA---------------------------------------------------------------------------------------CTTAAACAGGAA---CCAGATGCTTTAACTGTGCTGGCTCCAGCTGCTGGAGACACAATTATCTCTCTAGATTTCAGCAGT---------------------------------------------------------------------------------------------------------------------------------AATGAGTCTGATGAACAACGT---GATGAAGTTCCTTTGTATAACGATGTAATGCTCCCCTCATCCAGTGAGAAATTGCAGAATATAAATATGGCAATGTCCCCACTACCTGCCTCTGAAACTACAAAGCCACTTCGTAGCAATGCTGATCCTGCACTCAATAGAGAAGTTGTATCAAAGCTGGAGCCAAACACAGAGACACTCGAACTTTCTTTTACCATGCCTCAGGTGCAAGAGCAGCCAACCAGCCCTTCTGATGCAAGTACCAGCCAAAGTTCACCTGAG------------------------------------------CCCAGTAGTCCCAAT---GACTATTGCTTTGATGTGGATAATGATATGGCTAATGAGTTCAAACTGGAATTAGTGGAGAAACTCTTTGCGATAGATACAGAAGCAAAAAATCCA---------------------------TTCTCTACTCAGGAA---------ACTGATTTAGACTTGGAGATGTTGGCTCCTTACATCCCGATGGATGATGACTTCCAGCTACGCTCCTTTGATCAGCTATCTCCACTGGAAAGCAGTTCTTCCAGCTCCCAAAACGCAGCCACT---------------------------------------------TGTATGCTGAAACCAGTGGAGTCTCCAGATATGAAAATGACCAAAATATTCAACAAAGATGACCTG------------GATGATACCAACAACCTTTTTGAAAAACTT---------------------------------------------------------------------------------AAACAGGAA---CCAGATGCTTTAACTGTGCTGGCTCCAGCTGCTGGAGACACAATTATCTCTCTA------------------------------GATTTCAGCAGTAAT------GAGTCTGATGAACAACGT---GATGAAGTTCCT------------------------------------------------------------------------------------------------------------------TTGTATAACGATGTAATGCTCCCCTCATCCAGTGAGAAATTGCAGAATATAAATATGGCAATGTCCCCACTACCTGCCTCTGAAACTACAAAG------CCACTTCGTAGCAATGCTGATCCTGCACTCAATAGAGAAGTTGTATCAAAGCTGGAGCCA---------------------------------------------------------------------AACACAGAGACACTCGAACTTTCTTTTACCATGCCTCAGGTGCAAGAGCAGCCAACCAGCCCTTCTGATGCAAGTACCAGCCAAAGTTCACCTGAG------------------------------------------CCCAGTAGTCCC---AATGACTATTGCTTTGATGTGGATAATGATATGGCTAATGAGTTCAAACTGGAATTAGTGGAGAAACTCTTTGCGATAGATACAGAAGCAAAAAATCCATTCTCTACTCAG---GAAACTGATTTAGACTTGGAGATGTTGGCTCCTTACATCCCGATGGATGAT------GAC---TTCCAGCTACGCTCCTTTGATCAGCTATCTCCACTGGAAAGCAGTTCTTCCAGCTCCCAAAACGCAGCCACT---------------------------------------------------------TGTATGCTGAAACCAGTGGAGTCTCCAGATATGAAAATGACCAAAATATTCAACAAAGATGACCTGGATGATACCAACAAC---------------------------CTTTTTGAAAAACTTAAACAGGAA---CCAGAT------GCTTTAACTGTGCTGGCTCCAGCTGCTGGAGACACAATTATCTCTCTAGATTTCAGCAGTAATGAGTCTGATGAA------CAACGT---GATGAAGTTCCTTTGTATAACGATGTAATGCTCCCCTCATCCAGTGAGAAATTGCAGAATATAAATATGGCAATGTCCCCACTACCTGCCTCTGAAACTACAAAGCCACTTCGTAGCAATGCTGATCCTGCACTCAATAGAGAAGTTGTATCAAAGCTGGAGCCAAACACAGAGACACTCGAACTTTCTTTTACCATGCCTCAGGTGCAAGAGCAGCCAACCAGCCCTTCTGATGCAAGT------------------------------------------------------------------------------ACCAGCCAAAGTTCACCTGAGCCCAGTAGT---CCCAATGACTATTGCTTTGATGTGGATAATGATATGGCTAATGAGTTCAAACTGGAATTAGTGGAG---------------------------------AAACTCTTTGCGATAGATACAGAAGCAAAAAATCCATTCTCTACTCAGGAA---ACTGATTTAGACTTGGAGATGTTGGCTCCTTACATCCCGATGGAT---GATGACTTCCAGCTACGCTCCTTTGATCAGCTATCTCCACTGGAAAGCAGTTCTTCCAGC---TCCCAAAACGCAGCCACT---------------------------------TGTATGCTGAAACCAGTGGAGTCTCCAGATATGAAAATGACCAAAATATTCAACAAAGAT---------------------------------------GACCTGGATGATACCAACAACCTTTTTGAAAAACTTAAACAGGAA---CCAGATGCTTTAACT---------------------------------------------------GTGCTGGCT---------------CCAGCTGCTGGAGAC---------ACAATTATCTCTCTAGATTTCAGCAGT------------AATGAGTCTGATGAACAACGT---GATGAAGTTCCTTTGTATAACGATGTAATGCTC------------------------------------------------------------------------------------------------------------------------------------------CCCTCATCCAGTGAGAAATTGCAGAATATAAATATGGCAATGTCCCCACTACCTGCCTCTGAAACTACAAAG------CCACTTCGTAGCAATGCTGATCCTGCACTCAATAGAGAAGTTGTATCAAAGCTGGAGCCAAACACAGAGACACTCGAA------CTTTCTTTTACCATGCCTCAGGTGCAAGAGCAGCCAACCAGCCCTTCTGATGCAAGTACCAGCCAAAGTTCA------------------------------------------------CCTGAG------------------------------------------CCCAGTAGTCCCAAT---GACTATTGCTTTGATGTGGATAATGATATGGCTAATGAGTTCAAA------------------------------------CTGGAATTAGTGGAGAAACTCTTTGCGATAGATACAGAAGCAAAAAATCCATTCTCTACTCAGGAA------------------------------------------------------ACTGATTTAGACTTGGAGATGTTGGCTCCTTACATCCCGATGGAT------GATGAC---TTCCAGCTACGCTCCTTTGATCAGCTA---------------------------------TCTCCACTGGAAAGCAGTTCTTCCAGCTCCCAAAACGCAGCCACT------------------------------------TGTATGCTGAAACCAGTGGAGTCTCCAGATATGAAAATGACCAAAATATTCAACAAAGATGACCTGGATGATACCAAC---------------------------------------------------------------------------------------AACCTTTTTGAAAAACTTAAACAGGAA---CCAGATGCTTTAACTGTGCTGGCTCCAGCTGCTGGA---------GACACAATTATCTCTCTAGATTTCAGCAGTAAT------GAGTCTGATGAACAACGT---GAT------------------------------------------------------------------------------------------------------------------------------GAAGTTCCTTTGTATAACGATGTAATGCTCCCCTCATCCAGTGAGAAATTGCAGAATATAAAT------ATGGCAATGTCCCCACTACCTGCCTCTGAAACTACAAAG------CCACTTCGTAGCAATGCTGATCCTGCACTCAATAGAGAAGTTGTATCAAAGCTGGAGCCAAACACAGAGACACTCGAACTTTCTTTTACCATGCCTCAGGTGCAAGAGCAGCCAACCAGCCCTTCTGATGCAAGTACC---------------------------AGCCAAAGTTCACCTGAG------------------------------------------CCCAGTAGT---CCCAATGACTATTGCTTTGATGTGGATAATGATATGGCTAATGAGTTCAAACTGGAATTAGTGGAGAAACTCTTTGCGATAGATACAGAAGCAAAAAATCCATTCTCTACTCAGGAA---ACTGATTTAGACTTGGAGATGTTGGCTCCTTACATCCCGATG------GATGATGACTTCCAGCTACGCTCCTTTGATCAGCTATCTCCACTGGAAAGCAGTTCTTCCAGCTCCCAAAACGCAGCCACT---------------------------------------------------TGTATGCTGAAACCAGTGGAGTCTCCAGATATG------AAAATGACCAAAATATTCAACAAAGATGACCTGGATGATACCAACAAC------------------------------------------CTTTTTGAAAAACTTAAACAGGAA---CCAGAT---------------------------------------------GCTTTAACTGTGCTGGCTCCAGCTGCTGGAGACACAATTATCTCTCTAGATTTC------AGCAGTAATGAGTCTGATGAACAACGT---GATGAAGTTCCTTTGTATAACGATGTAATGCTC------------------------------------------------------------------------------------CCCTCATCCAGTGAGAAATTGCAGAATATAAATATGGCAATGTCCCCACTACCTGCCTCTGAAACTACAAAG------CCACTTCGTAGCAATGCT------------------------GATCCTGCACTC------------------------------------------------------------------------------------------------AATAGAGAAGTTGTATCAAAGCTGGAGCCA------------AACACAGAGACACTCGAACTTTCTTTTACCATGCCTCAGGTGCAAGAG------------CAGCCAACCAGC---CCTTCT------------------------------------GATGCAAGTACCAGCCAAAGTTCACCTGAG------------------------------------------CCCAGTAGTCCCAAT---GACTATTGCTTTGATGTGGATAATGATATGGCTAATGAGTTCAAACTGGAATTAGTGGAGAAACTCTTT---------------------------------------GCGATAGATACAGAAGCAAAAAATCCATTCTCTACTCAGGAA---------ACTGATTTAGAC------------TTGGAGATGTTGGCTCCTTACATCCCGATG------GATGATGACTTCCAGCTACGCTCCTTTGATCAGCTATCTCCACTGGAAAGCAGTTCTTCCAGCTCCCAAAACGCAGCCACT------------------------------------TGTATGCTGAAACCAGTGGAGTCTCCAGATATGAAAATGACCAAAATATTCAACAAAGATGACCTGGATGATACC---------AACAACCTTTTTGAAAAACTTAAACAGGAA---CCAGAT------------------------------------------------------------------GCTTTAACTGTGCTGGCTCCAGCTGCTGGAGACACAATTATCTCTCTAGATTTCAGCAGTAATGAGTCT------GATGAACAACGT---GATGAAGTT------------------------------------------------------------------------------------------------------------------------------------------------------------------CCTTTGTATAACGATGTAATGCTCCCCTCATCCAGTGAGAAATTGCAGAATATAAATATGGCAATGTCCCCACTACCTGCCTCTGAAACTACA---------AAGCCACTTCGTAGCAAT---GCTGATCCTGCACTCAATAGAGAAGTTGTATCAAAGCTGGAGCCAAACACAGAGACACTCGAACTTTCTTTTACCATGCCTCAGGTGCAAGAGCAGCCAACCAGCCCTTCTGATGCAAGTACCAGCCAAAGTTCACCTGAG------------------------------------------CCCAGTAGTCCCAATGACTATTGCTTTGATGTGGATAATGATATGGCTAATGAGTTCAAACTGGAATTAGTGGAGAAACTCTTTGCGATAGATACAGAAGCAAAAAATCCATTCTCTACTCAGGAA---ACTGATTTAGACTTGGAGATGTTGGCTCCTTACATCCCGATGGAT---GATGACTTCCAGCTACGCTCCTTTGATCAGCTATCTCCACTGGAAAGCAGTTCTTCCAGC------------TCCCAAAACGCAGCCACT---------------TGTATGCTGAAACCAGTGGAGTCTCCAGAT------ATGAAAATGACC------AAAATATTCAACAAA------------GATGACCTGGATGAT------------------ACCAACAACCTTTTTGAAAAACTTAAACAGGAA------CCAGAT---GCTTTAACTGTGCTGGCTCCAGCTGCTGGAGAC---------------ACAATTATCTCTCTAGATTTCAGCAGT------------------AATGAG---------TCTGAT------GAACAACGT---GATGAAGTT------------------------------------CCT------------------TTGTAT------------AAC------------GATGTAATGCTCCCCTCA------------------------------------------------------------------------TCCAGTGAGAAATTGCAGAATATAAATATGGCA------ATGTCCCCACTACCTGCCTCTGAAACTACAAAG------CCACTTCGTAGCAATGCTGATCCTGCA---------------------------------------------CTCAATAGAGAAGTTGTATCAAAGCTGGAG---CCAAACACA------GAGACACTCGAACTTTCTTTTACCATGCCTCAGGTG------------------CAAGAG------------------------CAGCCAACCAGC---------------CCT---TCTGATGCAAGTACCAGCCAAAGT------------------------------------TCACCTGAG------------------------------------------CCCAGTAGT---CCCAAT------GACTATTGCTTTGATGTGGAT------AATGAT---------ATGGCT---AATGAGTTC---AAACTGGAATTAGTGGAGAAACTCTTTGCGATAGATACAGAAGCAAAAAATCCATTCTCTACTCAG---GAAACT---------------GATTTAGACTTGGAG---------------ATGTTGGCTCCTTACATCCCGATGGAT---GATGAC------TTCCAGCTACGC------TCCTTTGATCAGCTATCTCCA---CTGGAAAGCAGTTCTTCCAGCTCC------------CAAAACGCA---------GCCACT------------------------------------TGTATGCTGAAACCAGTGGAGTCTCCA---------GATATGAAAATGACCAAAATATTCAACAAAGATGAC---------------------------------CTGGATGATACCAACAAC------CTTTTTGAAAAACTTAAACAG---------------------GAA---CCAGATGCTTTAACTGTGCTGGCTCCAGCTGCTGGAGAC------------------------------------------ACAATTATCTCTCTAGATTTCAGCAGTAAT---------------------------GAGTCTGATGAACAACGT---GATGAA---------------------GTTCCTTTGTATAACGATGTAATGCTCCCCTCATCC---------------------------------------------------------------------------------------------------------------------------------------------AGTGAGAAATTGCAGAATATAAATATGGCAATGTCCCCACTACCTGCCTCTGAAACTACAAAG------CCACTTCGTAGCAATGCTGATCCTGCACTCAATAGAGAAGTTGTATCAAAGCTGGAGCCAAACACAGAGACACTCGAACTTTCTTTTACCATGCCTCAGGTGCAAGAGCAGCCAACCAGCCCTTCTGATGCA------------------AGT---------------------------------------ACCAGCCAAAGTTCACCTGAG------------------------------------------CCCAGTAGTCCC---AATGACTATTGCTTTGATGTGGATAATGAT------------------ATGGCTAATGAGTTCAAACTGGAATTAGTGGAGAAACTCTTTGCGATAGATACAGAAGCAAAAAATCCATTCTCTACTCAG------GAAACTGAT---TTAGACTTGGAGATGTTGGCTCCTTACATCCCGATGGATGAT------GACTTCCAGCTACGC------TCCTTTGATCAGCTATCT------------------------------------CCACTGGAAAGCAGTTCTTCCAGCTCCCAAAACGCAGCCACT---------------------------------TGTATGCTGAAACCAGTGGAGTCTCCAGATATG------AAAATGACCAAAATATTCAACAAAGATGACCTGGATGATACCAACAAC------------------------------------------------------------------------CTTTTTGAAAAACTTAAACAGGAA---CCAGAT---GCTTTAACTGTGCTGGCTCCAGCTGCT------------GGAGACACAATTATCTCTCTAGATTTC---AGC---AGTAATGAGTCTGATGAACAACGT---GATGAAGTTCCTTTGTATAACGATGTA------------------------------------------------------------------------------------------ATGCTCCCCTCATCCAGTGAGAAATTGCAGAATATAAATATGGCAATGTCCCCACTACCTGCCTCTGAAACTACAAAG------CCACTTCGTAGCAATGCTGATCCTGCACTCAATAGAGAAGTTGTATCAAAGCTGGAGCCAAACACAGAGACACTCGAACTTTCTTTTACCATGCCTCAGGTGCAAGAGCAGCCAACCAGCCCTTCTGATGCAAGTACCAGCCAAAGTTCA------------CCTGAG------------------------------------------CCCAGTAGTCCCAAT---GACTATTGCTTTGATGTGGATAATGATATGGCTAATGAGTTCAAACTGGAATTAGTG------GAGAAACTCTTTGCGATAGAT------ACAGAAGCA------------------------------------------------------------AAAAATCCATTCTCTACTCAG---------GAAACTGATTTAGACTTGGAGATGTTGGCTCCTTACATCCCGATGGAT------GATGAC---TTCCAGCTACGCTCCTTTGATCAGCTA---------------------------------TCTCCACTGGAAAGCAGTTCTTCCAGCTCCCAAAACGCA---------GCCACT---------------------------------TGTATGCTGAAACCAGTGGAGTCTCCA---------------------------GATATGAAAATGACCAAAATA------------TTCAAC---AAA---------GATGACCTG------------------GATGATACCAACAACCTTTTT------------------------GAAAAACTTAAACAG---------------------------------GAA---CCA------------GAT---GCTTTAACTGTGCTGGCTCCAGCTGCTGGAGACACAATTATCTCTCTAGATTTCAGCAGTAAT---------GAGTCTGATGAACAACGT---GATGAAGTTCCTTTG---------------------------------------TATAACGATGTAATG---------------------------------CTCCCC------------------TCATCCAGTGAGAAATTGCAGAATATAAATATGGCAATGTCCCCACTACCTGCC------------TCTGAAACTACAAAG------CCACTTCGTAGCAATGCTGATCCTGCACTCAATAGAGAAGTTGTA---------TCAAAGCTGGAGCCAAACACA------GAGACACTC---------------------------GAACTTTCTTTTACCATGCCTCAGGTGCAAGAGCAGCCAACC------AGCCCTTCTGATGCAAGT---------ACCAGCCAAAGTTCACCTGAG------------------------------------------CCCAGT---AGT---CCCAATGACTATTGCTTT------------GATGTGGATAATGATATGGCTAATGAGTTCAAACTGGAATTAGTGGAGAAACTCTTT---GCGATAGAT------ACAGAA---------GCAAAAAATCCATTCTCTACTCAGGAA---ACTGATTTAGACTTGGAGATGTTGGCTCCTTACATCCCGATGGAT---GAT---GAC---TTCCAGCTACGCTCC---------TTTGATCAGCTATCTCCA---CTGGAAAGCAGTTCTTCCAGCTCC------------CAAAACGCA---------GCCACT------------------------TGTATGCTGAAACCAGTGGAGTCTCCAGAT------------------ATGAAAATGACCAAAATATTCAAC---AAA---------GATGACCTG---------GATGATACCAACAACCTTTTT------------------------GAAAAACTTAAACAGGAA---CCAGAT---GCTTTAACTGTGCTGGCTCCAGCTGCTGGAGACACAATTATCTCTCTA------------------GATTTCAGCAGT------AAT------GAGTCTGATGAACAACGT---GATGAAGTTCCTTTGTATAACGATGTAATGCTCCCCTCATCCAGTGAG------------------AAATTGCAGAATATAAATATGGCAATGTCCCCACTACCTGCCTCTGAAACTACAAAG------CCACTTCGT---------------------------------------------------------------AGCAATGCTGATCCTGCACTC---------AATAGAGAAGTTGTATCAAAGCTGGAGCCAAACACAGAGACACTCGAACTTTCTTTTACCATGCCTCAGGTG---------------CAAGAGCAGCCAACCAGCCCTTCTGATGCAAGTACCAGCCAAAGTTCACCTGAG------------------------------------------CCCAGTAGT---CCCAATGACTATTGCTTTGATGTGGATAATGATATGGCTAATGAGTTCAAACTGGAATTAGTGGAGAAA------------CTCTTTGCGATAGATACAGAAGCA------------------------AAAAATCCATTCTCTACTCAGGAA---ACTGATTTAGACTTGGAGATGTTGGCTCCTTACATCCCGATGGAT------GATGAC---TTCCAGCTACGC---------------------------------------TCCTTTGATCAGCTATCTCCACTGGAAAGCAGTTCTTCCAGCTCC------------CAAAACGCA---------GCCACT------------------------------------------------TGTATGCTGAAACCAGTGGAGTCTCCAGATATGAAAATGACCAAAATATTCAACAAAGATGACCTGGATGATACCAACAACCTTTTTGAAAAA------------------------------------------------------------------------------------------------CTTAAACAGGAA------CCAGAT---GCTTTAACTGTGCTGGCTCCAGCTGCTGGAGACACAATTATCTCTCTAGATTTCAGCAGTAAT------GAGTCTGATGAACAACGT------------------------------------------------------------------------------------------------------GATGAAGTTCCTTTGTATAACGATGTAATGCTCCCCTCATCCAGTGAGAAATTGCAGAATATAAATATGGCAATGTCCCCACTACCTGCCTCTGAA---------------------------------------------ACTACAAAGCCACTTCGTAGCAATGCTGATCCTGCACTCAATAGAGAAGTTGTATCAAAGCTGGAGCCAAACACAGAGACACTCGAACTTTCTTTTACCATGCCTCAGGTGCAAGAGCAG---------CCAACCAGCCCTTCTGATGCAAGTACCAGCCAA------------------------------------------AGTTCACCT------------------------------------------------GAG------------------------------------------CCCAGTAGTCCC---AATGACTATTGCTTTGATGTG---------------------------------------------GATAATGATATGGCTAATGAGTTCAAACTGGAATTAGTG---------------GAGAAACTCTTTGCGATAGATACAGAAGCAAAAAATCCATTCTCTACT------------------------CAGGAAACTGATTTAGACTTGGAGATGTTGGCTCCTTACATCCCGATGGAT------GATGAC---TTCCAGCTACGCTCCTTTGATCAGCTA------------TCTCCACTGGAAAGCAGTTCTTCCAGCTCCCAAAACGCAGCC---------ACT---
>P.erythrurus
------------------TGTATGTTGAAACCGGTGGATTCTCCAGAAATG------GGAGTGATCAAAGTACTTGACAAGAATCAA---CTGGAAGATAGCAAC------AGTCTCTTTGAGAAA------------------CTGAAGAAGGAA------CCGGAT---GCGTTGACCTACCTTGCCCCTGCAGCTGGAGAC------------------------------------------------------------ACCATAATAGCATTAGATTTCGGCAGTGAT------GAGACTGATGAGCAA------------------------------------------------CAGTTTGATGACGTTCCTTTGTATAATGATGTAATGCTCCCCTCA---------------------------------------------------------------------TCCAGTGAGAAATTGCAAAGTATAAATCTGGCAATGTCCCCATTACCTGCTTCTGAAGCGACGAAG------------------------------CCGCTCCGTAGCAATGCTGACCCAGCACTCAATAGAGAG---------GTGGTATCCAAGCTGGAGCCCAGCACGGAGCCCTTAGATCTCGCTTTCTCCATCCGTCGCACACAAGACCAGCCGGCCACTCCTTCCGACAGA------------AGCACCAGCCAGAGCTCGCCG------GAG------------------------------------------CCGAATAGTCCTCCC------AATGATTATTGCTTTGATGTGGATAATGAGATGGCCAGCGAGTTCAAGTTGGAGCTTGTAGAAAAGCTTTTTGCAATTGACCCAGAATCGAAAAACCCCTTCTCGATGCAGGAA------------------------------------ACC---GATTTAGATTTGGAAATGCTGGCTCCCTACATCCCTATG---------GATGATGACTTCCAGTTACGC------TCCTTCGACCAGATTTCTCCGCTGGAGACCAGTTCCCCTTCCAGCGGGGCCAAAAGTTCCACCGGG---------TGTATGTTG------AAACCGGTGGATTCTCCAGAAATGGGAGTGATCAAAGTACTTGACAAG---------AATCAACTGGAA---------------------------------------------------GATAGCAACAGTCTCTTTGAGAAACTGAAGAAGGAA---CCGGATGCGTTGACCTACCTTGCC------CCTGCAGCTGGAGAC---------ACCATAATAGCATTAGATTTCGGCAGTGAT------------------------------GAGACTGATGAGCAACAGTTTGATGACGTTCCTTTGTATAATGATGTAATGCTCCCCTCATCCAGTGAGAAATTGCAAAGTATAAATCTGGCAATGTCCCCATTACCTGCTTCTGAAGCGACGAAGCCGCTCCGTAGCAATGCTGACCCAGCACTCAATAGAGAGGTGGTATCCAAGCTGGAGCCCAGCACGGAGCCCTTAGATCTCGCTTTCTCCATCCGTCGCACACAAGACCAGCCGGCCACTCCTTCCGACAGAAGCACCAGCCAGAGCTCGCCGGAG------------------------------------------CCGAATAGTCCTCCCAATGATTATTGCTTTGATGTGGATAATGAGATGGCCAGCGAG------------------TTCAAGTTGGAGCTTGTAGAAAAGCTTTTTGCAATTGACCCAGAATCGAAAAACCCCTTCTCG---------------------------------------ATGCAGGAAACCGATTTAGATTTGGAAATGCTGGCTCCCTACATCCCTATG------GATGATGACTTCCAG------TTACGCTCCTTCGACCAGATTTCTCCGCTGGAG---------ACCAGTTCCCCTTCCAGCGGGGCCAAA---------AGTTCCACCGGG---------TGTATGTTGAAACCGGTGGATTCTCCAGAAATGGGAGTGATCAAAGTACTTGACAAGAATCAACTGGAAGATAGC------------------------------------------------AACAGT---------CTCTTTGAGAAACTGAAGAAGGAA---CCGGAT---GCGTTGACCTACCTTGCCCCTGCAGCTGGAGACACCATAATAGCATTAGATTTCGGC------------------------------------------------------AGTGAT------GAGACTGATGAGCAACAGTTTGATGACGTTCCTTTGTATAATGATGTAATGCTCCCCTCA---------------------------------------------------------------------TCCAGTGAGAAATTGCAAAGTATAAATCTGGCAATGTCCCCATTACCTGCTTCTGAAGCGACGAAG------CCGCTCCGTAGCAATGCTGACCCAGCACTCAATAGAGAGGTGGTATCCAAGCTGGAGCCCAGCACGGAGCCCTTAGATCTCGCTTTCTCCATCCGTCGCACACAAGACCAGCCGGCCACTCCTTCCGACAGAAGCACCAGCCAGAGCTCGCCGGAG---------------------------------------------------CCGAATAGTCCTCCCAATGATTATTGCTTTGATGTGGATAATGAGATGGCCAGCGAGTTCAAGTTGGAGCTTGTAGAAAAGCTTTTTGCAATTGACCCAGAATCGAAAAACCCCTTCTCGATGCAGGAAACCGAT---TTAGATTTGGAAATGCTGGCTCCCTACATCCCTATGGAT------GATGACTTCCAGTTACGCTCCTTCGACCAGATT------TCTCCGCTGGAGACCAGTTCCCCTTCCAGCGGGGCCAAAAGTTCCACCGGG---------------------------------------------------------------------------TGTATGTTGAAACCGGTGGATTCTCCAGAAATGGGAGTGATCAAAGTACTTGACAAGAATCAA---CTGGAAGATAGCAAC------AGTCTCTTTGAGAAACTGAAGAAGGAACCGGAT---GCGTTGACCTACCTTGCCCCTGCAGCTGGAGAC---------ACCATAATAGCATTAGATTTCGGCAGTGATGAG------ACTGATGAGCAACAGTTTGATGACGTTCCTTTGTATAATGATGTAATGCTCCCCTCATCCAGTGAGAAATTGCAAAGTATAAATCTGGCAATGTCCCCATTACCTGCTTCTGAAGCGACGAAGCCGCTCCGTAGCAATGCTGACCCAGCACTCAATAGAGAGGTGGTATCCAAGCTGGAGCCCAGCACGGAGCCCTTAGATCTCGCTTTCTCCATCCGTCGCACACAAGACCAGCCG---------------------------------------------GCCACTCCTTCCGACAGAAGCACCAGCCAGAGCTCGCCGGAG------------------------------------------CCGAATAGTCCTCCCAATGATTATTGCTTTGATGTGGATAATGAGATGGCCAGCGAGTTCAAGTTGGAGCTTGTAGAAAAGCTTTTTGCAATTGACCCAGAATCGAAAAACCCCTTCTCGATGCAGGAA---ACCGATTTAGATTTGGAAATGCTGGCTCCCTACATCCCTATGGAT---GATGACTTCCAGTTACGCTCCTTCGACCAGATTTCTCCGCTGGAGACCAGTTCCCCTTCCAGCGGGGCCAAAAGTTCCACCGGG------------------------------TGTATGTTGAAACCGGTGGATTCTCCAGAAATG------GGAGTGATCAAAGTACTTGACAAGAATCAACTG------------GAAGATAGCAACAGTCTCTTTGAGAAA------------------------------------------------------CTGAAGAAGGAA---CCGGATGCGTTGACCTACCTTGCC------CCTGCAGCTGGAGAC---------ACCATAATAGCATTAGATTTCGGCAGTGATGAG------ACTGATGAGCAACAGTTTGAT---------------------------------------------------------------------------------------------------GACGTTCCT---TTGTATAATGATGTAATGCTCCCCTCA---------------------------TCCAGTGAGAAATTGCAAAGTATAAATCTGGCAATGTCCCCATTACCTGCTTCT---------------------------------------------------------------------GAAGCGACGAAG------CCGCTCCGTAGCAATGCTGACCCAGCACTCAATAGAGAGGTGGTATCCAAGCTGGAGCCCAGCACGGAGCCCTTAGATCTCGCTTTCTCCATCCGTCGCACACAAGACCAGCCG---------------GCCACTCCTTCCGACAGAAGCACCAGCCAGAGCTCGCCGGAG------------------------------------------CCGAATAGTCCTCCCAATGATTATTGCTTTGATGTGGATAATGAGATGGCCAGCGAGTTCAAGTTGGAGCTTGTAGAAAAGCTTTTTGCAATTGACCCAGAATCGAAAAACCCCTTCTCGATGCAGGAAACC---------------GAT---TTAGATTTGGAAATGCTGGCTCCCTACATCCCT------------------------ATGGAT---GATGACTTCCAGTTACGCTCCTTCGACCAGATTTCTCCGCTGGAGACCAGTTCCCCTTCCAGCGGGGCCAAAAGTTCCACCGGG---------------------------TGTATGTTGAAACCGGTGGATTCTCCAGAAATG------------------------------------------------------------GGAGTGATCAAAGTACTTGACAAG---------AATCAACTGGAAGAT---------------------------------------AGCAACAGTCTCTTTGAGAAACTGAAGAAGGAA---CCGGAT---GCGTTGACCTACCTTGCCCCTGCAGCTGGAGACACCATAATAGCATTAGATTTCGGCAGTGAT------GAGACTGATGAGCAACAGTTTGAT---------------------GACGTTCCTTTGTATAATGATGTAATGCTCCCCTCA---------------------------------------------------------------------TCCAGTGAGAAATTGCAAAGTATAAATCTGGCAATG---------------------------------------TCCCCATTACCTGCTTCTGAAGCGACGAAG------CCGCTCCGTAGCAATGCTGACCCAGCACTCAATAGAGAGGTGGTATCCAAGCTGGAGCCCAGCACGGAGCCCTTAGATCTCGCTTTCTCCATCCGTCGCACACAAGACCAGCCGGCCACTCCTTCCGACAGAAGCACCAGCCAGAGCTCGCCGGAG------------------------------------------CCGAATAGTCCTCCCAATGATTATTGCTTTGATGTGGATAATGAGATGGCCAGCGAGTTCAAGTTGGAGCTTGTAGAAAAGCTTTTTGCAATTGACCCAGAATCGAAAAACCCCTTCTCGATGCAGGAAACCGAT---TTAGATTTGGAAATGCTGGCTCCCTACATCCCTATGGAT---GAT------------------------------------GACTTCCAGTTACGCTCCTTCGACCAGATT---TCTCCGCTGGAGACCAGTTCCCCTTCCAGCGGGGCCAAAAGTTCCACCGGG---------------------------------------------------------------------------------------------------------------TGTATGTTGAAACCGGTGGATTCTCCAGAAATGGGAGTGATCAAAGTACTTGACAAGAATCAACTGGAAGATAGCAAC---AGT------CTCTTTGAGAAACTGAAGAAGGAA---CCGGATGCGTTGACCTACCTTGCCCCTGCAGCTGGAGACACCATAATAGCATTAGATTTCGGCAGTGATGAGACTGATGAG------CAACAGTTTGATGACGTTCCTTTGTATAATGATGTAATGCTCCCCTCATCCAGTGAGAAATTGCAAAGTATAAATCTGGCAATGTCCCCATTACCTGCTTCTGAAGCGACGAAG------CCGCTCCGTAGCAATGCTGACCCAGCACTCAATAGAGAGGTGGTATCCAAGCTGGAGCCCAGCACGGAGCCCTTAGATCTCGCTTTCTCCATCCGTCGCACACAAGACCAGCCGGCCACTCCT------------------------------------------------------------------------------------TCCGACAGAAGCACCAGCCAGAGCTCGCCGGAG------------------------------------------CCGAATAGTCCTCCCAATGATTATTGCTTTGATGTGGATAATGAGATGGCCAGCGAGTTCAAGTTGGAGCTTGTAGAAAAGCTTTTTGCAATTGACCCAGAA---------TCGAAAAACCCCTTCTCGATGCAG---GAAACCGATTTAGATTTGGAAATGCTGGCTCCCTACATCCCTATGGAT---GATGACTTCCAGTTACGCTCCTTCGACCAGATTTCTCCGCTGGAGACCAGTTCCCCTTCCAGCGGGGCCAAAAGTTCCACCGGG---------------------------TGTATGTTGAAACCGGTGGATTCTCCAGAAATGGGAGTGATCAAAGTACTTGACAAGAAT---------CAACTGGAAGATAGCAACAGTCTCTTTGAG---AAA---------CTGAAGAAG------------------------------------------------------------------------------------------------GAA---CCGGAT---GCGTTGACCTAC------CTTGCCCCTGCAGCTGGAGAC---------ACCATAATAGCATTA---------------------------------------------------GATTTCGGC---------------------AGTGAT------GAGACTGATGAGCAACAGTTT---------------------GATGACGTTCCTTTGTATAATGATGTAATGCTCCCCTCA------------------------------------------------------------------------------TCCAGTGAGAAATTGCAAAGTATAAATCTGGCAATGTCCCCATTACCT---GCTTCTGAAGCGACGAAG------CCGCTCCGTAGCAATGCTGACCCAGCACTCAATAGAGAGGTGGTATCCAAGCTGGAGCCCAGCACGGAGCCCTTA------GATCTCGCTTTCTCCATCCGTCGCACACAAGACCAGCCGGCCACTCCTTCCGACAGAAGCACCAGCCAGAGCTCGCCGGAG------------------------------------------CCGAATAGTCCTCCCAAT---------------------GATTATTGCTTTGATGTGGATAATGAGATGGCCAGCGAGTTCAAGTTGGAGCTTGTAGAAAAGCTTTTTGCAATTGACCCAGAATCG---------------AAAAACCCCTTCTCGATGCAGGAAACCGAT------------------------------------------------------TTAGATTTGGAAATGCTGGCTCCCTACATCCCTATGGAT------------------------GATGAC---TTCCAGTTACGCTCCTTCGACCAGATT---------------------------------------------------TCTCCGCTGGAG------ACCAGTTCCCCTTCCAGCGGG---------GCCAAAAGTTCCACCGGG---TGTATGTTGAAACCGGTGGATTCTCCAGAAATGGGAGTGATCAAAGTACTTGACAAG---------AATCAACTGGAAGATAGCAACAGTCTCTTTGAGAAA---------------------------------------------------------------------------------------CTGAAGAAGGAA---CCGGATGCGTTGACCTACCTTGCCCCTGCAGCTGGAGACACCATAATAGCATTAGATTTCGGCAGT---------------------------------------------------------------------------------------------------------------------------------GATGAGACTGATGAGCAACAGTTTGATGACGTTCCTTTGTATAATGATGTAATGCTCCCCTCATCCAGTGAGAAATTGCAAAGTATAAATCTGGCAATGTCCCCATTACCTGCTTCTGAAGCGACGAAGCCGCTCCGTAGCAATGCTGACCCAGCACTCAATAGAGAGGTGGTATCCAAGCTGGAGCCCAGCACGGAGCCCTTAGATCTCGCTTTCTCCATCCGTCGCACACAAGACCAGCCGGCCACTCCTTCCGACAGAAGCACCAGCCAGAGCTCGCCGGAG------------------------------------------CCGAATAGTCCTCCCAATGATTATTGCTTTGATGTGGATAATGAGATGGCCAGCGAGTTCAAGTTGGAGCTTGTAGAAAAGCTTTTTGCAATTGACCCAGAATCGAAAAACCCC---------------------------TTCTCGATGCAGGAA---------ACCGATTTAGATTTGGAAATGCTGGCTCCCTACATCCCTATGGATGATGACTTCCAGTTACGCTCCTTCGACCAGATTTCTCCGCTGGAGACCAGTTCCCCTTCCAGCGGGGCCAAAAGTTCCACCGGG---------------------------------------TGTATGTTGAAACCGGTGGATTCTCCAGAAATGGGAGTGATCAAAGTACTTGACAAGAATCAACTG------------GAAGATAGCAACAGTCTCTTTGAGAAACTG---------------------------------------------------------------------------------AAGAAGGAA---CCGGATGCGTTGACCTACCTTGCCCCTGCAGCTGGAGACACCATAATAGCATTA------------------------------GATTTCGGCAGTGAT------GAGACTGATGAGCAACAGTTTGATGACGTTCCT------------------------------------------------------------------------------------------------------------------TTGTATAATGATGTAATGCTCCCCTCATCCAGTGAGAAATTGCAAAGTATAAATCTGGCAATGTCCCCATTACCTGCTTCTGAAGCGACGAAG------CCGCTCCGTAGCAATGCTGACCCAGCACTCAATAGAGAGGTGGTATCCAAGCTGGAGCCC---------------------------------------------------------------------AGCACGGAGCCCTTAGATCTCGCTTTCTCCATCCGTCGCACACAAGACCAGCCGGCCACTCCTTCCGACAGAAGCACCAGCCAGAGCTCGCCGGAG------------------------------------------CCGAATAGTCCTCCCAATGATTATTGCTTTGATGTGGATAATGAGATGGCCAGCGAGTTCAAGTTGGAGCTTGTAGAAAAGCTTTTTGCAATTGACCCAGAATCGAAAAACCCCTTCTCGATGCAG---GAAACCGATTTAGATTTGGAAATGCTGGCTCCCTACATCCCTATGGATGAT------GAC---TTCCAGTTACGCTCCTTCGACCAGATTTCTCCGCTGGAGACCAGTTCCCCTTCCAGCGGGGCCAAAAGTTCCACCGGG---------------------------------------------------TGTATGTTGAAACCGGTGGATTCTCCAGAAATGGGAGTGATCAAAGTACTTGACAAGAATCAACTGGAAGATAGCAACAGT---------------------------CTCTTTGAGAAACTGAAGAAGGAA---CCGGAT------GCGTTGACCTACCTTGCCCCTGCAGCTGGAGACACCATAATAGCATTAGATTTCGGCAGTGATGAGACTGATGAG------CAACAGTTTGATGACGTTCCTTTGTATAATGATGTAATGCTCCCCTCATCCAGTGAGAAATTGCAAAGTATAAATCTGGCAATGTCCCCATTACCTGCTTCTGAAGCGACGAAGCCGCTCCGTAGCAATGCTGACCCAGCACTCAATAGAGAGGTGGTATCCAAGCTGGAGCCCAGCACGGAGCCCTTAGATCTCGCTTTCTCCATCCGTCGCACACAAGACCAGCCGGCCACTCCTTCCGACAGAAGC------------------------------------------------------------------------------ACCAGCCAGAGCTCGCCGGAGCCGAATAGTCCTCCCAATGATTATTGCTTTGATGTGGATAATGAGATGGCCAGCGAGTTCAAGTTGGAGCTTGTAGAA---------------------------------AAGCTTTTTGCAATTGACCCAGAATCGAAAAACCCCTTCTCGATGCAGGAA---ACCGATTTAGATTTGGAAATGCTGGCTCCCTACATCCCTATGGAT---GATGACTTCCAGTTACGCTCCTTCGACCAGATTTCTCCGCTGGAGACCAGTTCCCCTTCC---AGCGGGGCCAAAAGTTCCACCGGG---------------------------TGTATGTTGAAACCGGTGGATTCTCCAGAAATGGGAGTGATCAAAGTACTTGACAAGAAT---------------------------------------CAACTGGAAGATAGCAACAGTCTCTTTGAGAAACTGAAGAAGGAA---CCGGATGCGTTGACC---------------------------------------------------TACCTTGCC---------------CCTGCAGCTGGAGAC---------ACCATAATAGCATTAGATTTCGGCAGT------GATGAG------ACTGATGAGCAACAGTTTGATGACGTTCCTTTGTATAATGATGTAATGCTC---------------------------------------------------------------------------------------------------------------------------------------CCCTCATCCAGTGAGAAATTGCAAAGTATA---AATCTGGCAATGTCCCCATTACCTGCTTCTGAAGCGACGAAG------CCGCTCCGTAGCAATGCTGACCCAGCACTCAATAGAGAGGTGGTATCCAAGCTGGAGCCCAGCACGGAGCCCTTAGAT------CTCGCTTTCTCCATCCGTCGCACACAAGACCAGCCGGCCACTCCTTCCGACAGAAGCACCAGCCAGAGCTCG------------------------------------------------CCGGAG------------------------------------------CCGAATAGTCCTCCCAATGATTATTGCTTTGATGTGGATAATGAGATGGCCAGCGAGTTCAAG------------------------------------TTGGAGCTTGTAGAAAAGCTTTTTGCAATTGACCCAGAATCGAAAAACCCCTTCTCGATGCAGGAAACC------------------------------------------------------GATTTAGATTTGGAAATGCTGGCTCCCTACATCCCTATGGAT------GATGAC---TTCCAGTTACGCTCCTTCGACCAGATT---------------------------------TCTCCGCTGGAGACCAGTTCCCCTTCCAGCGGG------------GCCAAAAGTTCCACCGGG------------------TGTATGTTGAAACCGGTGGATTCTCCAGAAATGGGAGTGATCAAAGTACTTGACAAGAATCAACTGGAAGATAGCAAC---------------------------------------------------------------------------------------AGTCTCTTTGAGAAACTGAAGAAGGAA---CCGGATGCGTTGACCTACCTTGCCCCTGCAGCTGGA---------GACACCATAATAGCATTAGATTTCGGCAGTGAT------GAGACTGATGAGCAACAGTTTGAT------------------------------------------------------------------------------------------------------------------------------GACGTTCCTTTGTATAATGATGTAATGCTCCCCTCATCCAGTGAGAAATTGCAAAGTATAAAT------CTGGCAATGTCCCCATTACCTGCTTCTGAAGCGACGAAG------CCGCTCCGTAGCAATGCTGACCCAGCACTCAATAGAGAGGTGGTATCCAAGCTGGAGCCCAGCACGGAGCCCTTAGATCTCGCTTTCTCCATCCGTCGCACACAAGACCAGCCGGCCACTCCTTCCGACAGAAGCACC---------------------------AGCCAGAGCTCGCCGGAG------------------------------------------CCGAATAGTCCTCCCAATGATTATTGCTTTGATGTGGATAATGAGATGGCCAGCGAGTTCAAGTTGGAGCTTGTAGAAAAGCTTTTTGCAATTGACCCAGAATCGAAAAACCCCTTCTCGATGCAGGAA---ACCGATTTAGATTTGGAAATGCTGGCTCCCTACATCCCTATG------GATGATGACTTCCAGTTACGCTCCTTCGACCAGATTTCTCCGCTGGAGACCAGTTCCCCTTCCAGCGGGGCCAAAAGTTCCACCGGG---------------------------------------------TGTATGTTGAAACCGGTGGATTCTCCAGAAATG------GGAGTGATCAAAGTACTTGACAAGAATCAACTGGAAGATAGCAACAGT------------------------------------------CTCTTTGAGAAACTGAAGAAGGAA---CCGGAT---------------------------------------------GCGTTGACCTACCTTGCCCCTGCAGCTGGAGACACCATAATAGCATTAGATTTC------GGCAGTGATGAGACTGATGAGCAACAGTTTGATGACGTTCCTTTGTATAATGATGTAATGCTC------------------------------------------------------------------------------------CCCTCATCCAGTGAGAAATTGCAAAGTATAAATCTGGCAATGTCCCCATTACCTGCTTCTGAAGCGACGAAG------CCGCTCCGTAGCAATGCT------------------------GACCCAGCACTC------------------------------------------------------------------------------------------------AATAGAGAGGTGGTATCCAAGCTGGAGCCC------------AGCACGGAGCCCTTAGATCTCGCTTTCTCCATCCGTCGCACACAAGAC------------CAGCCGGCCACT---CCTTCC------------------------------------GACAGAAGCACCAGCCAGAGCTCGCCGGAG------------------------------------------CCGAATAGTCCTCCCAATGATTATTGCTTTGATGTGGATAATGAGATGGCCAGCGAGTTCAAGTTGGAGCTTGTAGAAAAGCTTTTT---------------------------------------GCAATTGACCCAGAATCGAAAAACCCCTTCTCGATGCAGGAA---------ACCGATTTAGAT------------TTGGAAATGCTGGCTCCCTACATCCCTATG------GATGATGACTTCCAGTTACGCTCCTTCGACCAGATTTCTCCGCTGGAGACCAGTTCCCCTTCCAGCGGGGCCAAAAGTTCCACCGGG------------------------------TGTATGTTGAAACCGGTGGATTCTCCAGAAATGGGAGTGATCAAAGTACTTGACAAGAATCAACTGGAAGATAGC---------AACAGTCTCTTTGAGAAACTGAAGAAGGAA---CCGGAT------------------------------------------------------------------GCGTTGACCTACCTTGCCCCTGCAGCTGGAGACACCATAATAGCATTAGATTTCGGCAGTGATGAGACT------GATGAGCAACAGTTTGATGACGTT------------------------------------------------------------------------------------------------------------------------------------------------------------------CCTTTGTATAATGATGTAATGCTCCCCTCATCCAGTGAGAAATTGCAAAGTATAAATCTGGCAATGTCCCCATTACCTGCTTCTGAAGCGACG---------AAGCCGCTCCGTAGCAAT---GCTGACCCAGCACTCAATAGAGAGGTGGTATCCAAGCTGGAGCCCAGCACGGAGCCCTTAGATCTCGCTTTCTCCATCCGTCGCACACAAGACCAGCCGGCCACTCCTTCCGACAGAAGCACCAGCCAGAGCTCGCCGGAGCCG---------------------------------------AATAGTCCTCCCAATGATTATTGCTTTGATGTGGATAATGAGATGGCCAGCGAGTTCAAGTTGGAGCTTGTAGAAAAGCTTTTTGCAATTGACCCAGAATCGAAAAACCCCTTCTCGATGCAGGAA---ACCGATTTAGATTTGGAAATGCTGGCTCCCTACATCCCTATGGAT---GATGACTTCCAGTTACGCTCCTTCGACCAGATTTCTCCGCTGGAGACCAGTTCCCCTTCCAGCGGGGCCAAAAGTTCCACCGGG---------------------TGTATGTTGAAACCGGTGGATTCTCCAGAA------ATGGGAGTGATC------AAAGTACTTGACAAG------------AATCAACTGGAAGAT------------------AGCAACAGTCTCTTTGAGAAACTGAAGAAGGAA------CCGGAT---GCGTTGACCTACCTTGCCCCTGCAGCTGGAGAC---------------ACCATAATAGCATTAGATTTCGGCAGT------------------GATGAG---------ACTGAT------GAGCAACAGTTTGATGACGTT------------------------------------CCT------------------TTGTAT------------AAT------------GATGTAATGCTCCCCTCA------------------------------------------------------------------------TCCAGTGAGAAATTGCAAAGTATAAATCTGGCA------ATGTCCCCATTACCTGCTTCTGAAGCGACGAAG------CCGCTCCGTAGCAATGCTGACCCAGCA---------------------------------------------CTCAATAGAGAGGTGGTATCCAAGCTGGAG---CCCAGCACG------GAGCCCTTAGATCTCGCTTTCTCCATCCGTCGCACA------------------CAAGAC------------------------CAGCCGGCCACT---------------CCT---TCCGACAGAAGCACCAGCCAGAGC------------------------------------TCGCCGGAG------------------------------------------CCGAATAGTCCTCCCAAT------GATTATTGCTTTGATGTGGAT------AATGAG---------ATGGCC---AGCGAGTTC---AAGTTGGAGCTTGTAGAAAAGCTTTTTGCAATTGACCCAGAATCGAAAAACCCCTTCTCGATGCAG---GAAACC---------------GATTTAGATTTGGAA---------------ATGCTGGCTCCCTACATCCCTATGGAT---GATGAC------TTCCAGTTACGC------TCCTTCGACCAGATTTCTCCG---CTGGAG------ACCAGTTCCCCT------------TCCAGCGGG---------GCCAAAAGTTCCACCGGG------------------------TGTATGTTGAAACCGGTGGATTCTCCA---------GAAATGGGAGTGATCAAAGTACTTGACAAGAATCAA---------------------------------CTGGAAGATAGCAACAGT------CTCTTTGAGAAACTGAAGAAG---------------------GAA---CCGGATGCGTTGACCTACCTTGCCCCTGCAGCTGGAGAC------------------------------------------ACCATAATAGCATTAGATTTCGGCAGTGAT---------------------------GAGACTGATGAGCAACAGTTTGATGAC---------------------GTTCCTTTGTATAATGATGTAATGCTCCCCTCATCC---------------------------------------------------------------------------------------------------------------------------------------------AGTGAGAAATTGCAAAGTATAAATCTGGCAATGTCCCCATTACCTGCTTCTGAAGCGACGAAG------CCGCTCCGTAGCAATGCTGACCCAGCACTCAATAGAGAGGTGGTATCCAAGCTGGAGCCCAGCACGGAGCCCTTAGATCTCGCTTTCTCCATCCGTCGCACACAAGACCAGCCGGCCACTCCTTCCGACAGA------------------AGC---------------------------------------ACCAGCCAGAGCTCGCCGGAG------------------------------------------CCGAATAGTCCTCCCAATGATTATTGCTTTGATGTGGATAATGAG------------------ATGGCCAGCGAGTTCAAGTTGGAGCTTGTAGAAAAGCTTTTTGCAATTGACCCAGAATCGAAAAACCCCTTCTCGATGCAG------GAAACCGAT---TTAGATTTGGAAATGCTGGCTCCCTACATCCCTATGGATGAT------GACTTCCAGTTACGC------TCCTTCGACCAGATTTCT------------------------------------CCGCTGGAGACCAGTTCCCCTTCCAGCGGGGCCAAAAGTTCCACCGGG---------------------------TGTATGTTGAAACCGGTGGATTCTCCAGAAATG------GGAGTGATCAAAGTACTTGACAAGAATCAACTGGAAGATAGCAACAGT------------------------------------------------------------------------CTCTTTGAGAAACTGAAGAAGGAA---CCGGAT---GCGTTGACCTACCTTGCCCCTGCAGCT------------GGAGACACCATAATAGCATTAGATTTC------GGCAGTGATGAGACTGATGAGCAACAGTTTGATGACGTTCCTTTGTATAATGATGTA------------------------------------------------------------------------------------------ATGCTCCCCTCATCCAGTGAGAAATTGCAAAGTATAAATCTGGCAATGTCCCCATTACCTGCTTCTGAAGCGACGAAG------CCGCTCCGTAGCAATGCTGACCCAGCACTCAATAGAGAGGTGGTATCCAAGCTGGAGCCCAGCACGGAGCCCTTAGATCTCGCTTTCTCCATCCGTCGCACACAAGACCAGCCGGCCACTCCTTCCGACAGAAGCACCAGCCAGAGCTCG------------CCGGAG------------------------------------------CCGAATAGTCCTCCCAATGATTATTGCTTTGATGTGGATAATGAGATGGCCAGCGAGTTCAAGTTGGAGCTTGTA------GAAAAGCTTTTTGCAATTGAC------CCAGAATCG------------------------------------------------------------AAAAACCCCTTCTCGATGCAG---------GAAACCGATTTAGATTTGGAAATGCTGGCTCCCTACATCCCTATGGAT------GATGAC---TTCCAGTTACGCTCCTTCGACCAGATT---------------------------------TCTCCGCTGGAGACCAGTTCCCCTTCCAGCGGGGCCAAAAGTTCCACCGGG------------------------------------TGTATGTTGAAACCGGTGGATTCTCCA---------------------------GAAATGGGAGTGATCAAAGTA------------CTTGAC---AAG---------AATCAACTG------------------GAAGATAGCAACAGTCTCTTT------------------------GAGAAACTGAAGAAG---------------------------------GAA---CCG------------GAT---GCGTTGACCTACCTTGCCCCTGCAGCTGGAGACACCATAATAGCATTAGATTTCGGCAGTGAT---------GAGACTGATGAGCAACAGTTTGATGACGTTCCTTTG---------------------------------------TATAATGATGTAATG---------------------------------CTCCCC------------------TCATCCAGTGAGAAATTGCAAAGTATAAATCTGGCAATGTCCCCATTACCTGCT------------TCTGAAGCGACGAAG------CCGCTCCGTAGCAATGCTGACCCAGCACTCAATAGAGAGGTGGTA---------TCCAAGCTGGAGCCCAGCACG------GAGCCCTTA---------------------------GATCTCGCTTTCTCCATCCGTCGCACACAAGACCAGCCGGCC------ACTCCTTCCGACAGAAGC---------ACCAGCCAGAGCTCGCCGGAG------------------------------------------CCGAAT---AGTCCTCCCAATGATTATTGCTTT------------GATGTGGATAATGAGATGGCCAGCGAGTTCAAGTTGGAGCTTGTAGAAAAGCTTTTT---GCAATTGAC------CCAGAA---------TCGAAAAACCCCTTCTCGATGCAGGAA---ACCGATTTAGATTTGGAAATGCTGGCTCCCTACATCCCTATGGAT---GAT---GAC---TTCCAGTTACGCTCC---------TTCGACCAGATTTCTCCG---CTGGAG------ACCAGTTCCCCT------------TCCAGCGGG---------GCCAAAAGTTCCACCGGG------------TGTATGTTGAAACCGGTGGATTCTCCAGAA------------------ATGGGAGTGATCAAAGTACTTGAC---AAG---------AATCAACTG---------GAAGATAGCAACAGTCTCTTT------------------------GAGAAACTGAAGAAGGAA---CCGGAT---GCGTTGACCTACCTTGCCCCTGCAGCTGGAGACACCATAATAGCATTA------------------GATTTCGGCAGT------GAT------GAGACTGATGAGCAACAGTTTGATGACGTTCCTTTGTATAATGATGTAATGCTCCCCTCATCCAGTGAG------------------AAATTGCAAAGTATAAATCTGGCAATGTCCCCATTACCTGCTTCTGAAGCGACGAAG------CCGCTCCGT---------------------------------------------------------------AGCAATGCTGACCCAGCACTC---------AATAGAGAGGTGGTATCCAAGCTGGAGCCCAGCACGGAGCCCTTAGATCTCGCTTTCTCCATCCGTCGCACA---------------CAAGACCAGCCGGCCACTCCTTCCGACAGAAGCACCAGCCAGAGCTCGCCGGAG------------------------------------------CCGAATAGTCCTCCCAATGATTATTGCTTTGATGTGGATAATGAGATGGCCAGCGAGTTCAAGTTGGAGCTTGTAGAAAAG------------CTTTTTGCAATTGACCCAGAATCG------------------------AAAAACCCCTTCTCGATGCAGGAA---ACCGATTTAGATTTGGAAATGCTGGCTCCCTACATCCCTATGGAT------GATGAC---TTCCAGTTACGC---------------------------------------TCCTTCGACCAGATTTCTCCGCTGGAG------ACCAGTTCCCCT------------TCCAGCGGG---------GCCAAAAGTTCCACCGGG------------------------------------TGTATGTTGAAACCGGTGGATTCTCCAGAAATGGGAGTGATCAAAGTACTTGACAAGAATCAACTGGAAGATAGCAACAGTCTCTTTGAGAAA------------------------------------------------------------------------------------------------CTGAAGAAGGAA------CCGGAT---GCGTTGACCTACCTTGCCCCTGCAGCTGGAGACACCATAATAGCATTAGATTTCGGCAGTGAT------GAGACTGATGAGCAACAGTTT---------------------------------------------------------------------------------------------------GATGACGTTCCTTTGTATAATGATGTAATGCTCCCCTCATCCAGTGAGAAATTGCAAAGTATAAATCTGGCAATGTCCCCATTACCTGCTTCTGAA---------------------------------------------GCGACGAAGCCGCTCCGTAGCAATGCTGACCCAGCACTCAATAGAGAGGTGGTATCCAAGCTGGAGCCCAGCACGGAGCCCTTAGATCTCGCTTTCTCCATCCGTCGCACACAAGACCAG---------CCGGCCACTCCTTCCGACAGAAGCACCAGCCAG------------------------------------------AGCTCGCCG------------------------------------------------GAG------------------------------------------CCGAATAGTCCTCCCAATGATTATTGCTTTGATGTG---------------------------------------------GATAATGAGATGGCCAGCGAGTTCAAGTTGGAGCTTGTA---------------GAAAAGCTTTTTGCAATTGACCCAGAATCGAAAAACCCCTTCTCGATG------------------------CAGGAAACCGATTTAGATTTGGAAATGCTGGCTCCCTACATCCCTATGGAT------GATGAC---TTCCAGTTACGCTCCTTCGACCAGATT------------TCTCCGCTGGAG------ACCAGTTCCCCTTCCAGCGGGGCCAAAAGTTCCACCGGG
>P.przewalskii
------------------TGTATGTTGAAACCGGTGGATTCTCCAGAAATG------GGAGTGATCAAAGTACTTGACAAGAATCAA---CTGGAAGATAGCAAC------AGTCTTTTTGAGAAG------------------CTGAAGAAGGAA------CCGGAT---GCGTTGACCTACCTTGCCCCTGCAGCTGGAGAC------------------------------------------------------------ACCATAATAGCATTAGATTTCGGCAGTGAT------GAGACTGATGAGCAA------------------------------------------------CAGTTTGATGACGTTCCTTTGTATAATGATGTAATGCTCCCCTCA---------------------------------------------------------------------TCCAGTGAGAAATTGCAAAGTATAAATCTGGCAATGTCCCCATTACCTGCTTCTGAAGCGACGAAG------------------------------CCGCTCCGTAGCAATGCCGACCCAGCCCTCAATAGAGAG---------GTGGTATCCAAGCTGGAGCCCAGCACGGAGCCCTTGGATCTCGCTTTCTCCATCCGTCGGGCACAAGACCAGCCGGCCACTCCTTCCGACAGA------------AGCACCAGCCAAAGCTCGCCC------GAG------------------------------------------CCAAATAGTCCTCCC------AATGACTATTGCTTTGATGTGGATAATGAGATGGCCAGCGAGTTCAAGTTGGAGCTTGTCGAAAAGCTTTTTGCCATTGACCCGGAATCGAAAAACCCCTTCTCGATGCAGGAA------------------------------------ACC---GATTTAGATTTGGAAATGCTGGCACCCTACATCCCTATG---------GATGATGACTTCCAGTTACGC------TCCTTCGACCAGATTTCTCCGCTGGAGACCAGTTCCCCTTCCAGTGGGGCCAAAAGTTCCACCGGG---------TGTATGTTG------AAACCGGTGGATTCTCCAGAAATGGGAGTGATCAAAGTACTTGACAAG---------AATCAACTGGAA---------------------------------------------------GATAGCAACAGTCTTTTTGAGAAGCTGAAGAAGGAA---CCGGATGCGTTGACCTACCTTGCC------CCTGCAGCTGGAGAC---------ACCATAATAGCATTAGATTTCGGCAGTGAT------------------------------GAGACTGATGAGCAACAGTTTGATGACGTTCCTTTGTATAATGATGTAATGCTCCCCTCATCCAGTGAGAAATTGCAAAGTATAAATCTGGCAATGTCCCCATTACCTGCTTCTGAAGCGACGAAGCCGCTCCGTAGCAATGCCGACCCAGCCCTCAATAGAGAGGTGGTATCCAAGCTGGAGCCCAGCACGGAGCCCTTGGATCTCGCTTTCTCCATCCGTCGGGCACAAGACCAGCCGGCCACTCCTTCCGACAGAAGCACCAGCCAAAGCTCGCCCGAG------------------------------------------CCAAATAGTCCTCCCAATGACTATTGCTTTGATGTGGATAATGAGATGGCCAGCGAG------------------TTCAAGTTGGAGCTTGTCGAAAAGCTTTTTGCCATTGACCCGGAATCGAAAAACCCCTTCTCG---------------------------------------ATGCAGGAAACCGATTTAGATTTGGAAATGCTGGCACCCTACATCCCTATG------GATGATGACTTCCAG------TTACGCTCCTTCGACCAGATTTCTCCGCTGGAG---------ACCAGTTCCCCTTCCAGTGGGGCCAAA---------AGTTCCACCGGG---------TGTATGTTGAAACCGGTGGATTCTCCAGAAATGGGAGTGATCAAAGTACTTGACAAGAATCAACTGGAAGATAGC------------------------------------------------AACAGT---------CTTTTTGAGAAGCTGAAGAAGGAA---CCGGAT---GCGTTGACCTACCTTGCCCCTGCAGCTGGAGACACCATAATAGCATTAGATTTCGGC------------------------------------------------------AGTGAT------GAGACTGATGAGCAACAGTTTGATGACGTTCCTTTGTATAATGATGTAATGCTCCCCTCA---------------------------------------------------------------------TCCAGTGAGAAATTGCAAAGTATAAATCTGGCAATGTCCCCATTACCTGCTTCTGAAGCGACGAAG------CCGCTCCGTAGCAATGCCGACCCAGCCCTCAATAGAGAGGTGGTATCCAAGCTGGAGCCCAGCACGGAGCCCTTGGATCTCGCTTTCTCCATCCGTCGGGCACAAGACCAGCCGGCCACTCCTTCCGACAGAAGCACCAGCCAAAGCTCGCCCGAG---------------------------------------------------CCAAATAGTCCTCCCAATGACTATTGCTTTGATGTGGATAATGAGATGGCCAGCGAGTTCAAGTTGGAGCTTGTCGAAAAGCTTTTTGCCATTGACCCGGAATCGAAAAACCCCTTCTCGATGCAGGAAACCGAT---TTAGATTTGGAAATGCTGGCACCCTACATCCCTATGGAT------GATGACTTCCAGTTACGCTCCTTCGACCAGATT------TCTCCGCTGGAGACCAGTTCCCCTTCCAGTGGGGCCAAAAGTTCCACCGGG---------------------------------------------------------------------------TGTATGTTGAAACCGGTGGATTCTCCAGAAATGGGAGTGATCAAAGTACTTGACAAGAATCAA---CTGGAAGATAGCAAC------AGTCTTTTTGAGAAGCTGAAGAAGGAACCGGAT---GCGTTGACCTACCTTGCCCCTGCAGCTGGAGAC---------ACCATAATAGCATTAGATTTCGGCAGTGATGAG------ACTGATGAGCAACAGTTTGATGACGTTCCTTTGTATAATGATGTAATGCTCCCCTCATCCAGTGAGAAATTGCAAAGTATAAATCTGGCAATGTCCCCATTACCTGCTTCTGAAGCGACGAAGCCGCTCCGTAGCAATGCCGACCCAGCCCTCAATAGAGAGGTGGTATCCAAGCTGGAGCCCAGCACGGAGCCCTTGGATCTCGCTTTCTCCATCCGTCGGGCACAAGACCAGCCG---------------------------------------------GCCACTCCTTCCGACAGAAGCACCAGCCAAAGCTCGCCCGAG------------------------------------------CCAAATAGTCCTCCCAATGACTATTGCTTTGATGTGGATAATGAGATGGCCAGCGAGTTCAAGTTGGAGCTTGTCGAAAAGCTTTTTGCCATTGACCCGGAATCGAAAAACCCCTTCTCGATGCAGGAA---ACCGATTTAGATTTGGAAATGCTGGCACCCTACATCCCTATGGAT---GATGACTTCCAGTTACGCTCCTTCGACCAGATTTCTCCGCTGGAGACCAGTTCCCCTTCCAGTGGGGCCAAAAGTTCCACCGGG------------------------------TGTATGTTGAAACCGGTGGATTCTCCAGAAATG------GGAGTGATCAAAGTACTTGACAAGAATCAACTG------------GAAGATAGCAACAGTCTTTTTGAGAAG------------------------------------------------------CTGAAGAAGGAA---CCGGATGCGTTGACCTACCTTGCC------CCTGCAGCTGGAGAC---------ACCATAATAGCATTAGATTTCGGCAGTGATGAG------ACTGATGAGCAACAGTTTGAT---------------------------------------------------------------------------------------------------GACGTTCCT---TTGTATAATGATGTAATGCTCCCCTCA---------------------------TCCAGTGAGAAATTGCAAAGTATAAATCTGGCAATGTCCCCATTACCTGCTTCT---------------------------------------------------------------------GAAGCGACGAAG------CCGCTCCGTAGCAATGCCGACCCAGCCCTCAATAGAGAGGTGGTATCCAAGCTGGAGCCCAGCACGGAGCCCTTGGATCTCGCTTTCTCCATCCGTCGGGCACAAGACCAGCCG---------------GCCACTCCTTCCGACAGAAGCACCAGCCAAAGCTCGCCCGAG------------------------------------------CCAAATAGTCCTCCCAATGACTATTGCTTTGATGTGGATAATGAGATGGCCAGCGAGTTCAAGTTGGAGCTTGTCGAAAAGCTTTTTGCCATTGACCCGGAATCGAAAAACCCCTTCTCGATGCAGGAAACC---------------GAT---TTAGATTTGGAAATGCTGGCACCCTACATCCCT------------------------ATGGAT---GATGACTTCCAGTTACGCTCCTTCGACCAGATTTCTCCGCTGGAGACCAGTTCCCCTTCCAGTGGGGCCAAAAGTTCCACCGGG---------------------------TGTATGTTGAAACCGGTGGATTCTCCAGAAATG------------------------------------------------------------GGAGTGATCAAAGTACTTGACAAG---------AATCAACTGGAAGAT---------------------------------------AGCAACAGTCTTTTTGAGAAGCTGAAGAAGGAA---CCGGAT---GCGTTGACCTACCTTGCCCCTGCAGCTGGAGACACCATAATAGCATTAGATTTCGGCAGTGAT------GAGACTGATGAGCAACAGTTTGAT---------------------GACGTTCCTTTGTATAATGATGTAATGCTCCCCTCA---------------------------------------------------------------------TCCAGTGAGAAATTGCAAAGTATAAATCTGGCAATG---------------------------------------TCCCCATTACCTGCTTCTGAAGCGACGAAG------CCGCTCCGTAGCAATGCCGACCCAGCCCTCAATAGAGAGGTGGTATCCAAGCTGGAGCCCAGCACGGAGCCCTTGGATCTCGCTTTCTCCATCCGTCGGGCACAAGACCAGCCGGCCACTCCTTCCGACAGAAGCACCAGCCAAAGCTCGCCCGAG------------------------------------------CCAAATAGTCCTCCCAATGACTATTGCTTTGATGTGGATAATGAGATGGCCAGCGAGTTCAAGTTGGAGCTTGTCGAAAAGCTTTTTGCCATTGACCCGGAATCGAAAAACCCCTTCTCGATGCAGGAAACCGAT---TTAGATTTGGAAATGCTGGCACCCTACATCCCTATGGAT---GAT------------------------------------GACTTCCAGTTACGCTCCTTCGACCAGATT---TCTCCGCTGGAGACCAGTTCCCCTTCCAGTGGGGCCAAAAGTTCCACCGGG---------------------------------------------------------------------------------------------------------------TGTATGTTGAAACCGGTGGATTCTCCAGAAATGGGAGTGATCAAAGTACTTGACAAGAATCAACTGGAAGATAGCAAC---AGT------CTTTTTGAGAAGCTGAAGAAGGAA---CCGGATGCGTTGACCTACCTTGCCCCTGCAGCTGGAGACACCATAATAGCATTAGATTTCGGCAGTGATGAGACTGATGAG------CAACAGTTTGATGACGTTCCTTTGTATAATGATGTAATGCTCCCCTCATCCAGTGAGAAATTGCAAAGTATAAATCTGGCAATGTCCCCATTACCTGCTTCTGAAGCGACGAAG------CCGCTCCGTAGCAATGCCGACCCAGCCCTCAATAGAGAGGTGGTATCCAAGCTGGAGCCCAGCACGGAGCCCTTGGATCTCGCTTTCTCCATCCGTCGGGCACAAGACCAGCCGGCCACTCCT------------------------------------------------------------------------------------TCCGACAGAAGCACCAGCCAAAGCTCGCCCGAG------------------------------------------CCAAATAGTCCTCCCAATGACTATTGCTTTGATGTGGATAATGAGATGGCCAGCGAGTTCAAGTTGGAGCTTGTCGAAAAGCTTTTTGCCATTGACCCGGAA---------TCGAAAAACCCCTTCTCGATGCAG---GAAACCGATTTAGATTTGGAAATGCTGGCACCCTACATCCCTATGGAT---GATGACTTCCAGTTACGCTCCTTCGACCAGATTTCTCCGCTGGAGACCAGTTCCCCTTCCAGTGGGGCCAAAAGTTCCACCGGG---------------------------TGTATGTTGAAACCGGTGGATTCTCCAGAAATGGGAGTGATCAAAGTACTTGACAAGAAT---------CAACTGGAAGATAGCAACAGTCTTTTTGAG---AAG---------CTGAAGAAG------------------------------------------------------------------------------------------------GAA---CCGGAT---GCGTTGACCTAC------CTTGCCCCTGCAGCTGGAGAC---------ACCATAATAGCATTA---------------------------------------------------GATTTCGGC---------------------AGTGAT------GAGACTGATGAGCAACAGTTT---------------------GATGACGTTCCTTTGTATAATGATGTAATGCTCCCCTCA------------------------------------------------------------------------------TCCAGTGAGAAATTGCAAAGTATAAATCTGGCAATGTCCCCATTACCT---GCTTCTGAAGCGACGAAG------CCGCTCCGTAGCAATGCCGACCCAGCCCTCAATAGAGAGGTGGTATCCAAGCTGGAGCCCAGCACGGAGCCCTTG------GATCTCGCTTTCTCCATCCGTCGGGCACAAGACCAGCCGGCCACTCCTTCCGACAGAAGCACCAGCCAAAGCTCGCCCGAG------------------------------------------CCAAATAGTCCTCCCAAT---------------------GACTATTGCTTTGATGTGGATAATGAGATGGCCAGCGAGTTCAAGTTGGAGCTTGTCGAAAAGCTTTTTGCCATTGACCCGGAATCG---------------AAAAACCCCTTCTCGATGCAGGAAACCGAT------------------------------------------------------TTAGATTTGGAAATGCTGGCACCCTACATCCCTATGGAT------------------------GATGAC---TTCCAGTTACGCTCCTTCGACCAGATT---------------------------------------------------TCTCCGCTGGAG------ACCAGTTCCCCTTCCAGTGGG---------GCCAAAAGTTCCACCGGG---TGTATGTTGAAACCGGTGGATTCTCCAGAAATGGGAGTGATCAAAGTACTTGACAAG---------AATCAACTGGAAGATAGCAACAGTCTTTTTGAGAAG---------------------------------------------------------------------------------------CTGAAGAAGGAA---CCGGATGCGTTGACCTACCTTGCCCCTGCAGCTGGAGACACCATAATAGCATTAGATTTCGGCAGT---------------------------------------------------------------------------------------------------------------------------------GATGAGACTGATGAGCAACAGTTTGATGACGTTCCTTTGTATAATGATGTAATGCTCCCCTCATCCAGTGAGAAATTGCAAAGTATAAATCTGGCAATGTCCCCATTACCTGCTTCTGAAGCGACGAAGCCGCTCCGTAGCAATGCCGACCCAGCCCTCAATAGAGAGGTGGTATCCAAGCTGGAGCCCAGCACGGAGCCCTTGGATCTCGCTTTCTCCATCCGTCGGGCACAAGACCAGCCGGCCACTCCTTCCGACAGAAGCACCAGCCAAAGCTCGCCCGAG------------------------------------------CCAAATAGTCCTCCCAATGACTATTGCTTTGATGTGGATAATGAGATGGCCAGCGAGTTCAAGTTGGAGCTTGTCGAAAAGCTTTTTGCCATTGACCCGGAATCGAAAAACCCC---------------------------TTCTCGATGCAGGAA---------ACCGATTTAGATTTGGAAATGCTGGCACCCTACATCCCTATGGATGATGACTTCCAGTTACGCTCCTTCGACCAGATTTCTCCGCTGGAGACCAGTTCCCCTTCCAGTGGGGCCAAAAGTTCCACCGGG---------------------------------------TGTATGTTGAAACCGGTGGATTCTCCAGAAATGGGAGTGATCAAAGTACTTGACAAGAATCAACTG------------GAAGATAGCAACAGTCTTTTTGAGAAGCTG---------------------------------------------------------------------------------AAGAAGGAA---CCGGATGCGTTGACCTACCTTGCCCCTGCAGCTGGAGACACCATAATAGCATTA------------------------------GATTTCGGCAGTGAT------GAGACTGATGAGCAACAGTTTGATGACGTTCCT------------------------------------------------------------------------------------------------------------------TTGTATAATGATGTAATGCTCCCCTCATCCAGTGAGAAATTGCAAAGTATAAATCTGGCAATGTCCCCATTACCTGCTTCTGAAGCGACGAAG------CCGCTCCGTAGCAATGCCGACCCAGCCCTCAATAGAGAGGTGGTATCCAAGCTGGAGCCC---------------------------------------------------------------------AGCACGGAGCCCTTGGATCTCGCTTTCTCCATCCGTCGGGCACAAGACCAGCCGGCCACTCCTTCCGACAGAAGCACCAGCCAAAGCTCGCCCGAG------------------------------------------CCAAATAGTCCTCCCAATGACTATTGCTTTGATGTGGATAATGAGATGGCCAGCGAGTTCAAGTTGGAGCTTGTCGAAAAGCTTTTTGCCATTGACCCGGAATCGAAAAACCCCTTCTCGATGCAG---GAAACCGATTTAGATTTGGAAATGCTGGCACCCTACATCCCTATGGATGAT------GAC---TTCCAGTTACGCTCCTTCGACCAGATTTCTCCGCTGGAGACCAGTTCCCCTTCCAGTGGGGCCAAAAGTTCCACCGGG---------------------------------------------------TGTATGTTGAAACCGGTGGATTCTCCAGAAATGGGAGTGATCAAAGTACTTGACAAGAATCAACTGGAAGATAGCAACAGT---------------------------CTTTTTGAGAAGCTGAAGAAGGAA---CCGGAT------GCGTTGACCTACCTTGCCCCTGCAGCTGGAGACACCATAATAGCATTAGATTTCGGCAGTGATGAGACTGATGAG------CAACAGTTTGATGACGTTCCTTTGTATAATGATGTAATGCTCCCCTCATCCAGTGAGAAATTGCAAAGTATAAATCTGGCAATGTCCCCATTACCTGCTTCTGAAGCGACGAAGCCGCTCCGTAGCAATGCCGACCCAGCCCTCAATAGAGAGGTGGTATCCAAGCTGGAGCCCAGCACGGAGCCCTTGGATCTCGCTTTCTCCATCCGTCGGGCACAAGACCAGCCGGCCACTCCTTCCGACAGAAGC------------------------------------------------------------------------------ACCAGCCAAAGCTCGCCCGAGCCAAATAGTCCTCCCAATGACTATTGCTTTGATGTGGATAATGAGATGGCCAGCGAGTTCAAGTTGGAGCTTGTCGAA---------------------------------AAGCTTTTTGCCATTGACCCGGAATCGAAAAACCCCTTCTCGATGCAGGAA---ACCGATTTAGATTTGGAAATGCTGGCACCCTACATCCCTATGGAT---GATGACTTCCAGTTACGCTCCTTCGACCAGATTTCTCCGCTGGAGACCAGTTCCCCTTCC---AGTGGGGCCAAAAGTTCCACCGGG---------------------------TGTATGTTGAAACCGGTGGATTCTCCAGAAATGGGAGTGATCAAAGTACTTGACAAGAAT---------------------------------------CAACTGGAAGATAGCAACAGTCTTTTTGAGAAGCTGAAGAAGGAA---CCGGATGCGTTGACC---------------------------------------------------TACCTTGCC---------------CCTGCAGCTGGAGAC---------ACCATAATAGCATTAGATTTCGGCAGT------GATGAG------ACTGATGAGCAACAGTTTGATGACGTTCCTTTGTATAATGATGTAATGCTC---------------------------------------------------------------------------------------------------------------------------------------CCCTCATCCAGTGAGAAATTGCAAAGTATA---AATCTGGCAATGTCCCCATTACCTGCTTCTGAAGCGACGAAG------CCGCTCCGTAGCAATGCCGACCCAGCCCTCAATAGAGAGGTGGTATCCAAGCTGGAGCCCAGCACGGAGCCCTTGGAT------CTCGCTTTCTCCATCCGTCGGGCACAAGACCAGCCGGCCACTCCTTCCGACAGAAGCACCAGCCAAAGCTCG------------------------------------------------CCCGAG------------------------------------------CCAAATAGTCCTCCCAATGACTATTGCTTTGATGTGGATAATGAGATGGCCAGCGAGTTCAAG------------------------------------TTGGAGCTTGTCGAAAAGCTTTTTGCCATTGACCCGGAATCGAAAAACCCCTTCTCGATGCAGGAAACC------------------------------------------------------GATTTAGATTTGGAAATGCTGGCACCCTACATCCCTATGGAT------GATGAC---TTCCAGTTACGCTCCTTCGACCAGATT---------------------------------TCTCCGCTGGAGACCAGTTCCCCTTCCAGTGGG------------GCCAAAAGTTCCACCGGG------------------TGTATGTTGAAACCGGTGGATTCTCCAGAAATGGGAGTGATCAAAGTACTTGACAAGAATCAACTGGAAGATAGCAAC---------------------------------------------------------------------------------------AGTCTTTTTGAGAAGCTGAAGAAGGAA---CCGGATGCGTTGACCTACCTTGCCCCTGCAGCTGGA---------GACACCATAATAGCATTAGATTTCGGCAGTGAT------GAGACTGATGAGCAACAGTTTGAT------------------------------------------------------------------------------------------------------------------------------GACGTTCCTTTGTATAATGATGTAATGCTCCCCTCATCCAGTGAGAAATTGCAAAGTATAAAT------CTGGCAATGTCCCCATTACCTGCTTCTGAAGCGACGAAG------CCGCTCCGTAGCAATGCCGACCCAGCCCTCAATAGAGAGGTGGTATCCAAGCTGGAGCCCAGCACGGAGCCCTTGGATCTCGCTTTCTCCATCCGTCGGGCACAAGACCAGCCGGCCACTCCTTCCGACAGAAGCACC---------------------------AGCCAAAGCTCGCCCGAG------------------------------------------CCAAATAGTCCTCCCAATGACTATTGCTTTGATGTGGATAATGAGATGGCCAGCGAGTTCAAGTTGGAGCTTGTCGAAAAGCTTTTTGCCATTGACCCGGAATCGAAAAACCCCTTCTCGATGCAGGAA---ACCGATTTAGATTTGGAAATGCTGGCACCCTACATCCCTATG------GATGATGACTTCCAGTTACGCTCCTTCGACCAGATTTCTCCGCTGGAGACCAGTTCCCCTTCCAGTGGGGCCAAAAGTTCCACCGGG---------------------------------------------TGTATGTTGAAACCGGTGGATTCTCCAGAAATG------GGAGTGATCAAAGTACTTGACAAGAATCAACTGGAAGATAGCAACAGT------------------------------------------CTTTTTGAGAAGCTGAAGAAGGAA---CCGGAT---------------------------------------------GCGTTGACCTACCTTGCCCCTGCAGCTGGAGACACCATAATAGCATTAGATTTC------GGCAGTGATGAGACTGATGAGCAACAGTTTGATGACGTTCCTTTGTATAATGATGTAATGCTC------------------------------------------------------------------------------------CCCTCATCCAGTGAGAAATTGCAAAGTATAAATCTGGCAATGTCCCCATTACCTGCTTCTGAAGCGACGAAG------CCGCTCCGTAGCAATGCC------------------------GACCCAGCCCTC------------------------------------------------------------------------------------------------AATAGAGAGGTGGTATCCAAGCTGGAGCCC------------AGCACGGAGCCCTTGGATCTCGCTTTCTCCATCCGTCGGGCACAAGAC------------CAGCCGGCCACT---CCTTCC------------------------------------GACAGAAGCACCAGCCAAAGCTCGCCCGAG------------------------------------------CCAAATAGTCCTCCCAATGACTATTGCTTTGATGTGGATAATGAGATGGCCAGCGAGTTCAAGTTGGAGCTTGTCGAAAAGCTTTTT---------------------------------------GCCATTGACCCGGAATCGAAAAACCCCTTCTCGATGCAGGAA---------ACCGATTTAGAT------------TTGGAAATGCTGGCACCCTACATCCCTATG------GATGATGACTTCCAGTTACGCTCCTTCGACCAGATTTCTCCGCTGGAGACCAGTTCCCCTTCCAGTGGGGCCAAAAGTTCCACCGGG------------------------------TGTATGTTGAAACCGGTGGATTCTCCAGAAATGGGAGTGATCAAAGTACTTGACAAGAATCAACTGGAAGATAGC---------AACAGTCTTTTTGAGAAGCTGAAGAAGGAA---CCGGAT------------------------------------------------------------------GCGTTGACCTACCTTGCCCCTGCAGCTGGAGACACCATAATAGCATTAGATTTCGGCAGTGATGAGACT------GATGAGCAACAGTTTGATGACGTT------------------------------------------------------------------------------------------------------------------------------------------------------------------CCTTTGTATAATGATGTAATGCTCCCCTCATCCAGTGAGAAATTGCAAAGTATAAATCTGGCAATGTCCCCATTACCTGCTTCTGAAGCGACG---------AAGCCGCTCCGTAGCAAT---GCCGACCCAGCCCTCAATAGAGAGGTGGTATCCAAGCTGGAGCCCAGCACGGAGCCCTTGGATCTCGCTTTCTCCATCCGTCGGGCACAAGACCAGCCGGCCACTCCTTCCGACAGAAGCACCAGCCAAAGCTCGCCCGAGCCA---------------------------------------AATAGTCCTCCCAATGACTATTGCTTTGATGTGGATAATGAGATGGCCAGCGAGTTCAAGTTGGAGCTTGTCGAAAAGCTTTTTGCCATTGACCCGGAATCGAAAAACCCCTTCTCGATGCAGGAA---ACCGATTTAGATTTGGAAATGCTGGCACCCTACATCCCTATGGAT---GATGACTTCCAGTTACGCTCCTTCGACCAGATTTCTCCGCTGGAGACCAGTTCCCCTTCCAGTGGGGCCAAAAGTTCCACCGGG---------------------TGTATGTTGAAACCGGTGGATTCTCCAGAA------ATGGGAGTGATC------AAAGTACTTGACAAG------------AATCAACTGGAAGAT------------------AGCAACAGTCTTTTTGAGAAGCTGAAGAAGGAA------CCGGAT---GCGTTGACCTACCTTGCCCCTGCAGCTGGAGAC---------------ACCATAATAGCATTAGATTTCGGCAGT------------------GATGAG---------ACTGAT------GAGCAACAGTTTGATGACGTT------------------------------------CCT------------------TTGTAT------------AAT------------GATGTAATGCTCCCCTCA------------------------------------------------------------------------TCCAGTGAGAAATTGCAAAGTATAAATCTGGCA------ATGTCCCCATTACCTGCTTCTGAAGCGACGAAG------CCGCTCCGTAGCAATGCCGACCCAGCC---------------------------------------------CTCAATAGAGAGGTGGTATCCAAGCTGGAG---CCCAGCACG------GAGCCCTTGGATCTCGCTTTCTCCATCCGTCGGGCA------------------CAAGAC------------------------CAGCCGGCCACT---------------CCT---TCCGACAGAAGCACCAGCCAAAGC------------------------------------TCGCCCGAG------------------------------------------CCAAATAGTCCTCCCAAT------GACTATTGCTTTGATGTGGAT------AATGAG---------ATGGCC---AGCGAGTTC---AAGTTGGAGCTTGTCGAAAAGCTTTTTGCCATTGACCCGGAATCGAAAAACCCCTTCTCGATGCAG---GAAACC---------------GATTTAGATTTGGAA---------------ATGCTGGCACCCTACATCCCTATGGAT---GATGAC------TTCCAGTTACGC------TCCTTCGACCAGATTTCTCCG---CTGGAG------ACCAGTTCCCCT------------TCCAGTGGG---------GCCAAAAGTTCCACCGGG------------------------TGTATGTTGAAACCGGTGGATTCTCCA---------GAAATGGGAGTGATCAAAGTACTTGACAAGAATCAA---------------------------------CTGGAAGATAGCAACAGT------CTTTTTGAGAAGCTGAAGAAG---------------------GAA---CCGGATGCGTTGACCTACCTTGCCCCTGCAGCTGGAGAC------------------------------------------ACCATAATAGCATTAGATTTCGGCAGTGAT---------------------------GAGACTGATGAGCAACAGTTTGATGAC---------------------GTTCCTTTGTATAATGATGTAATGCTCCCCTCATCC---------------------------------------------------------------------------------------------------------------------------------------------AGTGAGAAATTGCAAAGTATAAATCTGGCAATGTCCCCATTACCTGCTTCTGAAGCGACGAAG------CCGCTCCGTAGCAATGCCGACCCAGCCCTCAATAGAGAGGTGGTATCCAAGCTGGAGCCCAGCACGGAGCCCTTGGATCTCGCTTTCTCCATCCGTCGGGCACAAGACCAGCCGGCCACTCCTTCCGACAGA------------------AGC---------------------------------------ACCAGCCAAAGCTCGCCCGAG------------------------------------------CCAAATAGTCCTCCCAATGACTATTGCTTTGATGTGGATAATGAG------------------ATGGCCAGCGAGTTCAAGTTGGAGCTTGTCGAAAAGCTTTTTGCCATTGACCCGGAATCGAAAAACCCCTTCTCGATGCAG------GAAACCGAT---TTAGATTTGGAAATGCTGGCACCCTACATCCCTATGGATGAT------GACTTCCAGTTACGC------TCCTTCGACCAGATTTCT------------------------------------CCGCTGGAGACCAGTTCCCCTTCCAGTGGGGCCAAAAGTTCCACCGGG---------------------------TGTATGTTGAAACCGGTGGATTCTCCAGAAATG------GGAGTGATCAAAGTACTTGACAAGAATCAACTGGAAGATAGCAACAGT------------------------------------------------------------------------CTTTTTGAGAAGCTGAAGAAGGAA---CCGGAT---GCGTTGACCTACCTTGCCCCTGCAGCT------------GGAGACACCATAATAGCATTAGATTTC------GGCAGTGATGAGACTGATGAGCAACAGTTTGATGACGTTCCTTTGTATAATGATGTA------------------------------------------------------------------------------------------ATGCTCCCCTCATCCAGTGAGAAATTGCAAAGTATAAATCTGGCAATGTCCCCATTACCTGCTTCTGAAGCGACGAAG------CCGCTCCGTAGCAATGCCGACCCAGCCCTCAATAGAGAGGTGGTATCCAAGCTGGAGCCCAGCACGGAGCCCTTGGATCTCGCTTTCTCCATCCGTCGGGCACAAGACCAGCCGGCCACTCCTTCCGACAGAAGCACCAGCCAAAGCTCG------------CCCGAG------------------------------------------CCAAATAGTCCTCCCAATGACTATTGCTTTGATGTGGATAATGAGATGGCCAGCGAGTTCAAGTTGGAGCTTGTC------GAAAAGCTTTTTGCCATTGAC------CCGGAATCG------------------------------------------------------------AAAAACCCCTTCTCGATGCAG---------GAAACCGATTTAGATTTGGAAATGCTGGCACCCTACATCCCTATGGAT------GATGAC---TTCCAGTTACGCTCCTTCGACCAGATT---------------------------------TCTCCGCTGGAGACCAGTTCCCCTTCCAGTGGGGCCAAAAGTTCCACCGGG------------------------------------TGTATGTTGAAACCGGTGGATTCTCCA---------------------------GAAATGGGAGTGATCAAAGTA------------CTTGAC---AAG---------AATCAACTG------------------GAAGATAGCAACAGTCTTTTT------------------------GAGAAGCTGAAGAAG---------------------------------GAA---CCG------------GAT---GCGTTGACCTACCTTGCCCCTGCAGCTGGAGACACCATAATAGCATTAGATTTCGGCAGTGAT---------GAGACTGATGAGCAACAGTTTGATGACGTTCCTTTG---------------------------------------TATAATGATGTAATG---------------------------------CTCCCC------------------TCATCCAGTGAGAAATTGCAAAGTATAAATCTGGCAATGTCCCCATTACCTGCT------------TCTGAAGCGACGAAG------CCGCTCCGTAGCAATGCCGACCCAGCCCTCAATAGAGAGGTGGTA---------TCCAAGCTGGAGCCCAGCACG------GAGCCCTTG---------------------------GATCTCGCTTTCTCCATCCGTCGGGCACAAGACCAGCCGGCC------ACTCCTTCCGACAGAAGC---------ACCAGCCAAAGCTCGCCCGAG------------------------------------------CCAAAT---AGTCCTCCCAATGACTATTGCTTT------------GATGTGGATAATGAGATGGCCAGCGAGTTCAAGTTGGAGCTTGTCGAAAAGCTTTTT---GCCATTGAC------CCGGAA---------TCGAAAAACCCCTTCTCGATGCAGGAA---ACCGATTTAGATTTGGAAATGCTGGCACCCTACATCCCTATGGAT---GAT---GAC---TTCCAGTTACGCTCC---------TTCGACCAGATTTCTCCG---CTGGAG------ACCAGTTCCCCT------------TCCAGTGGG---------GCCAAAAGTTCCACCGGG------------TGTATGTTGAAACCGGTGGATTCTCCAGAA------------------ATGGGAGTGATCAAAGTACTTGAC---AAG---------AATCAACTG---------GAAGATAGCAACAGTCTTTTT------------------------GAGAAGCTGAAGAAGGAA---CCGGAT---GCGTTGACCTACCTTGCCCCTGCAGCTGGAGACACCATAATAGCATTA------------------GATTTCGGCAGT------GAT------GAGACTGATGAGCAACAGTTTGATGACGTTCCTTTGTATAATGATGTAATGCTCCCCTCATCCAGTGAG------------------AAATTGCAAAGTATAAATCTGGCAATGTCCCCATTACCTGCTTCTGAAGCGACGAAG------CCGCTCCGT---------------------------------------------------------------AGCAATGCCGACCCAGCCCTC---------AATAGAGAGGTGGTATCCAAGCTGGAGCCCAGCACGGAGCCCTTGGATCTCGCTTTCTCCATCCGTCGGGCA---------------CAAGACCAGCCGGCCACTCCTTCCGACAGAAGCACCAGCCAAAGCTCGCCCGAG------------------------------------------CCAAATAGTCCTCCCAATGACTATTGCTTTGATGTGGATAATGAGATGGCCAGCGAGTTCAAGTTGGAGCTTGTCGAAAAG------------CTTTTTGCCATTGACCCGGAATCG------------------------AAAAACCCCTTCTCGATGCAGGAA---ACCGATTTAGATTTGGAAATGCTGGCACCCTACATCCCTATGGAT------GATGAC---TTCCAGTTACGC---------------------------------------TCCTTCGACCAGATTTCTCCGCTGGAG------ACCAGTTCCCCT------------TCCAGTGGG---------GCCAAAAGTTCCACCGGG------------------------------------TGTATGTTGAAACCGGTGGATTCTCCAGAAATGGGAGTGATCAAAGTACTTGACAAGAATCAACTGGAAGATAGCAACAGTCTTTTTGAGAAG------------------------------------------------------------------------------------------------CTGAAGAAGGAA------CCGGAT---GCGTTGACCTACCTTGCCCCTGCAGCTGGAGACACCATAATAGCATTAGATTTCGGCAGTGAT------GAGACTGATGAGCAACAGTTT---------------------------------------------------------------------------------------------------GATGACGTTCCTTTGTATAATGATGTAATGCTCCCCTCATCCAGTGAGAAATTGCAAAGTATAAATCTGGCAATGTCCCCATTACCTGCTTCTGAA---------------------------------------------GCGACGAAGCCGCTCCGTAGCAATGCCGACCCAGCCCTCAATAGAGAGGTGGTATCCAAGCTGGAGCCCAGCACGGAGCCCTTGGATCTCGCTTTCTCCATCCGTCGGGCACAAGACCAG---------CCGGCCACTCCTTCCGACAGAAGCACCAGCCAA------------------------------------------AGCTCGCCC------------------------------------------------GAG------------------------------------------CCAAATAGTCCTCCCAATGACTATTGCTTTGATGTG---------------------------------------------GATAATGAGATGGCCAGCGAGTTCAAGTTGGAGCTTGTC---------------GAAAAGCTTTTTGCCATTGACCCGGAATCGAAAAACCCCTTCTCGATG------------------------CAGGAAACCGATTTAGATTTGGAAATGCTGGCACCCTACATCCCTATGGAT------GATGAC---TTCCAGTTACGCTCCTTCGACCAGATT------------TCTCCGCTGGAG------ACCAGTTCCCCTTCCAGTGGGGCCAAAAGTTCCACCGGG
>P.vitticeps
------------------TGTATGTTGAAACCGGTGGATTCTCCTGAAATG------GGAGTGATCAAAGTGCTTGACAAGACTGAG---GTGGAAGATAGCAAC------AGCCTCTTCGAGAAG------------------CTGAAGAAGGAG------CCAGAT---GCATTAACCTACCTTGCCCCTGCAGCTGGTGAC------------------------------------------------------------ACCATAATAGCATTAGATTTCGGCAGTGAT------GAGACTGATGAGCAA------------------------------------------------CAGTTTGATGACGTTCCTTTGTATAATGATGTAATGCTCCCCTCA---------------------------------------------------------------------TCCAGTGAGAAATTGCAAAGTATAAATCTGGCAATGTCCCCACTACCTGCTTCAGAAGCAACAAAG------------------------------CCGCTCCGTAGCAATGCTGACCCAGCACTCAATAGAGAG---------GTGGTATCCAAGCTGGAGCCCAGCACGGAGCCCTTAGATCTTGCTTTCTCTATCCGTCGGACACAAGACCAGCCGGCCACTCCTTCCGACAGA------------AGTACCAGCCAAAGCTCGCCT------GAG------------------------------------------CCGAATAGTCCTCCC------AGTGACTATTGCTTTGATGTGGATAATGAGATGGCCAGCGAGTTCAAGTTGGAGCTTGTAGAAAAGCTCTTTGCAATAGACCCAGAGTTGAAAAACCCTTTCTCGATGCAGGAA------------------------------------ACG---GATTTAGATTTGGAAATGCTGGCGCCGTACATCCCTATG---------GATGATGATTTCCAGTTACGC------TCCTTTGACCAGCTTTCTCCACTGGAGACCAATTCTCCCTCCACTGGGGCCAAAGGTTCCAGTGGG---------TGTATGTTG------AAACCGGTGGATTCTCCTGAAATGGGAGTGATCAAAGTGCTTGACAAG---------ACTGAGGTGGAA---------------------------------------------------GATAGCAACAGCCTCTTCGAGAAGCTGAAGAAGGAG---CCAGATGCATTAACCTACCTTGCC------CCTGCAGCTGGTGAC---------ACCATAATAGCATTAGATTTCGGCAGTGAT------------------------------GAGACTGATGAGCAACAGTTTGATGACGTTCCTTTGTATAATGATGTAATGCTCCCCTCATCCAGTGAGAAATTGCAAAGTATAAATCTGGCAATGTCCCCACTACCTGCTTCAGAAGCAACAAAGCCGCTCCGTAGCAATGCTGACCCAGCACTCAATAGAGAGGTGGTATCCAAGCTGGAGCCCAGCACGGAGCCCTTAGATCTTGCTTTCTCTATCCGTCGGACACAAGACCAGCCGGCCACTCCTTCCGACAGAAGTACCAGCCAAAGCTCGCCTGAG------------------------------------------CCGAATAGTCCTCCCAGTGACTATTGCTTTGATGTGGATAATGAGATGGCCAGCGAG------------------TTCAAGTTGGAGCTTGTAGAAAAGCTCTTTGCAATAGACCCAGAGTTGAAAAACCCTTTCTCG---------------------------------------ATGCAGGAAACGGATTTAGATTTGGAAATGCTGGCGCCGTACATCCCTATG------GATGATGATTTCCAG------TTACGCTCCTTTGACCAGCTTTCTCCACTGGAG---------ACCAATTCTCCCTCCACTGGGGCCAAA---------GGTTCCAGTGGG---------TGTATGTTGAAACCGGTGGATTCTCCTGAAATGGGAGTGATCAAAGTGCTTGACAAGACTGAGGTGGAAGATAGC------------------------------------------------AACAGC---------CTCTTCGAGAAGCTGAAGAAGGAG---CCAGAT---GCATTAACCTACCTTGCCCCTGCAGCTGGTGACACCATAATAGCATTAGATTTCGGC------------------------------------------------------AGTGAT------GAGACTGATGAGCAACAGTTTGATGACGTTCCTTTGTATAATGATGTAATGCTCCCCTCA---------------------------------------------------------------------TCCAGTGAGAAATTGCAAAGTATAAATCTGGCAATGTCCCCACTACCTGCTTCAGAAGCAACAAAG------CCGCTCCGTAGCAATGCTGACCCAGCACTCAATAGAGAGGTGGTATCCAAGCTGGAGCCCAGCACGGAGCCCTTAGATCTTGCTTTCTCTATCCGTCGGACACAAGACCAGCCGGCCACTCCTTCCGACAGAAGTACCAGCCAAAGCTCGCCTGAG---------------------------------------------------CCGAATAGTCCTCCCAGTGACTATTGCTTTGATGTGGATAATGAGATGGCCAGCGAGTTCAAGTTGGAGCTTGTAGAAAAGCTCTTTGCAATAGACCCAGAGTTGAAAAACCCTTTCTCGATGCAGGAAACGGAT---TTAGATTTGGAAATGCTGGCGCCGTACATCCCTATGGAT------GATGATTTCCAGTTACGCTCCTTTGACCAGCTT------TCTCCACTGGAGACCAATTCTCCCTCCACTGGGGCCAAAGGTTCCAGTGGG---------------------------------------------------------------------------TGTATGTTGAAACCGGTGGATTCTCCTGAAATGGGAGTGATCAAAGTGCTTGACAAGACTGAG---GTGGAAGATAGCAAC------AGCCTCTTCGAGAAGCTGAAGAAGGAGCCAGAT---GCATTAACCTACCTTGCCCCTGCAGCTGGTGAC---------ACCATAATAGCATTAGATTTCGGCAGTGATGAG------ACTGATGAGCAACAGTTTGATGACGTTCCTTTGTATAATGATGTAATGCTCCCCTCATCCAGTGAGAAATTGCAAAGTATAAATCTGGCAATGTCCCCACTACCTGCTTCAGAAGCAACAAAGCCGCTCCGTAGCAATGCTGACCCAGCACTCAATAGAGAGGTGGTATCCAAGCTGGAGCCCAGCACGGAGCCCTTAGATCTTGCTTTCTCTATCCGTCGGACACAAGACCAGCCG---------------------------------------------GCCACTCCTTCCGACAGAAGTACCAGCCAAAGCTCGCCTGAG------------------------------------------CCGAATAGTCCTCCCAGTGACTATTGCTTTGATGTGGATAATGAGATGGCCAGCGAGTTCAAGTTGGAGCTTGTAGAAAAGCTCTTTGCAATAGACCCAGAGTTGAAAAACCCTTTCTCGATGCAGGAA---ACGGATTTAGATTTGGAAATGCTGGCGCCGTACATCCCTATGGAT---GATGATTTCCAGTTACGCTCCTTTGACCAGCTTTCTCCACTGGAGACCAATTCTCCCTCCACTGGGGCCAAAGGTTCCAGTGGG------------------------------TGTATGTTGAAACCGGTGGATTCTCCTGAAATG------GGAGTGATCAAAGTGCTTGACAAGACTGAGGTG------------GAAGATAGCAACAGCCTCTTCGAGAAG------------------------------------------------------CTGAAGAAGGAG---CCAGATGCATTAACCTACCTTGCC------CCTGCAGCTGGTGAC---------ACCATAATAGCATTAGATTTCGGCAGTGATGAG------ACTGATGAGCAACAGTTTGAT---------------------------------------------------------------------------------------------------GACGTTCCT---TTGTATAATGATGTAATGCTCCCCTCA---------------------------TCCAGTGAGAAATTGCAAAGTATAAATCTGGCAATGTCCCCACTACCTGCTTCA---------------------------------------------------------------------GAAGCAACAAAG------CCGCTCCGTAGCAATGCTGACCCAGCACTCAATAGAGAGGTGGTATCCAAGCTGGAGCCCAGCACGGAGCCCTTAGATCTTGCTTTCTCTATCCGTCGGACACAAGACCAGCCG---------------GCCACTCCTTCCGACAGAAGTACCAGCCAAAGCTCGCCTGAG------------------------------------------CCGAATAGTCCTCCCAGTGACTATTGCTTTGATGTGGATAATGAGATGGCCAGCGAGTTCAAGTTGGAGCTTGTAGAAAAGCTCTTTGCAATAGACCCAGAGTTGAAAAACCCTTTCTCGATGCAGGAAACG---------------GAT---TTAGATTTGGAAATGCTGGCGCCGTACATCCCT------------------------ATGGAT---GATGATTTCCAGTTACGCTCCTTTGACCAGCTTTCTCCACTGGAGACCAATTCTCCCTCCACTGGGGCCAAAGGTTCCAGTGGG---------------------------TGTATGTTGAAACCGGTGGATTCTCCTGAAATG------------------------------------------------------------GGAGTGATCAAAGTGCTTGACAAG---------ACTGAGGTGGAAGAT---------------------------------------AGCAACAGCCTCTTCGAGAAGCTGAAGAAGGAG---CCAGAT---GCATTAACCTACCTTGCCCCTGCAGCTGGTGACACCATAATAGCATTAGATTTCGGCAGTGAT------GAGACTGATGAGCAACAGTTTGAT---------------------GACGTTCCTTTGTATAATGATGTAATGCTCCCCTCA---------------------------------------------------------------------TCCAGTGAGAAATTGCAAAGTATAAATCTGGCAATG---------------------------------------TCCCCACTACCTGCTTCAGAAGCAACAAAG------CCGCTCCGTAGCAATGCTGACCCAGCACTCAATAGAGAGGTGGTATCCAAGCTGGAGCCCAGCACGGAGCCCTTAGATCTTGCTTTCTCTATCCGTCGGACACAAGACCAGCCGGCCACTCCTTCCGACAGAAGTACCAGCCAAAGCTCGCCTGAG------------------------------------------CCGAATAGTCCTCCCAGTGACTATTGCTTTGATGTGGATAATGAGATGGCCAGCGAGTTCAAGTTGGAGCTTGTAGAAAAGCTCTTTGCAATAGACCCAGAGTTGAAAAACCCTTTCTCGATGCAGGAAACGGAT---TTAGATTTGGAAATGCTGGCGCCGTACATCCCTATGGAT---GAT------------------------------------GATTTCCAGTTACGCTCCTTTGACCAGCTT---TCTCCACTGGAGACCAATTCTCCCTCCACTGGGGCCAAAGGTTCCAGTGGG---------------------------------------------------------------------------------------------------------------TGTATGTTGAAACCGGTGGATTCTCCTGAAATGGGAGTGATCAAAGTGCTTGACAAGACTGAGGTGGAAGATAGCAAC---AGC------CTCTTCGAGAAGCTGAAGAAGGAG---CCAGATGCATTAACCTACCTTGCCCCTGCAGCTGGTGACACCATAATAGCATTAGATTTCGGCAGTGATGAGACTGATGAG------CAACAGTTTGATGACGTTCCTTTGTATAATGATGTAATGCTCCCCTCATCCAGTGAGAAATTGCAAAGTATAAATCTGGCAATGTCCCCACTACCTGCTTCAGAAGCAACAAAG------CCGCTCCGTAGCAATGCTGACCCAGCACTCAATAGAGAGGTGGTATCCAAGCTGGAGCCCAGCACGGAGCCCTTAGATCTTGCTTTCTCTATCCGTCGGACACAAGACCAGCCGGCCACTCCT------------------------------------------------------------------------------------TCCGACAGAAGTACCAGCCAAAGCTCGCCTGAG------------------------------------------CCGAATAGTCCTCCCAGTGACTATTGCTTTGATGTGGATAATGAGATGGCCAGCGAGTTCAAGTTGGAGCTTGTAGAAAAGCTCTTTGCAATAGACCCAGAG---------TTGAAAAACCCTTTCTCGATGCAG---GAAACGGATTTAGATTTGGAAATGCTGGCGCCGTACATCCCTATGGAT---GATGATTTCCAGTTACGCTCCTTTGACCAGCTTTCTCCACTGGAGACCAATTCTCCCTCCACTGGGGCCAAAGGTTCCAGTGGG---------------------------TGTATGTTGAAACCGGTGGATTCTCCTGAAATGGGAGTGATCAAAGTGCTTGACAAGACT---------GAGGTGGAAGATAGCAACAGCCTCTTCGAG---AAG---------CTGAAGAAG------------------------------------------------------------------------------------------------GAG---CCAGAT---GCATTAACCTAC------CTTGCCCCTGCAGCTGGTGAC---------ACCATAATAGCATTA---------------------------------------------------GATTTCGGC---------------------AGTGAT------GAGACTGATGAGCAACAGTTT---------------------GATGACGTTCCTTTGTATAATGATGTAATGCTCCCCTCA------------------------------------------------------------------------------TCCAGTGAGAAATTGCAAAGTATAAATCTGGCAATGTCCCCACTACCT---GCTTCAGAAGCAACAAAG------CCGCTCCGTAGCAATGCTGACCCAGCACTCAATAGAGAGGTGGTATCCAAGCTGGAGCCCAGCACGGAGCCCTTA------GATCTTGCTTTCTCTATCCGTCGGACACAAGACCAGCCGGCCACTCCTTCCGACAGAAGTACCAGCCAAAGCTCGCCTGAG------------------------------------------CCGAATAGTCCTCCCAGT---------------------GACTATTGCTTTGATGTGGATAATGAGATGGCCAGCGAGTTCAAGTTGGAGCTTGTAGAAAAGCTCTTTGCAATAGACCCAGAGTTG---------------AAAAACCCTTTCTCGATGCAGGAAACGGAT------------------------------------------------------TTAGATTTGGAAATGCTGGCGCCGTACATCCCTATGGAT------------------------GATGAT---TTCCAGTTACGCTCCTTTGACCAGCTT---------------------------------------------------TCTCCACTGGAG------ACCAATTCTCCCTCCACTGGG---------GCCAAAGGTTCCAGTGGG---TGTATGTTGAAACCGGTGGATTCTCCTGAAATGGGAGTGATCAAAGTGCTTGACAAG---------ACTGAGGTGGAAGATAGCAACAGCCTCTTCGAGAAG---------------------------------------------------------------------------------------CTGAAGAAGGAG---CCAGATGCATTAACCTACCTTGCCCCTGCAGCTGGTGACACCATAATAGCATTAGATTTCGGCAGT---------------------------------------------------------------------------------------------------------------------------------GATGAGACTGATGAGCAACAGTTTGATGACGTTCCTTTGTATAATGATGTAATGCTCCCCTCATCCAGTGAGAAATTGCAAAGTATAAATCTGGCAATGTCCCCACTACCTGCTTCAGAAGCAACAAAGCCGCTCCGTAGCAATGCTGACCCAGCACTCAATAGAGAGGTGGTATCCAAGCTGGAGCCCAGCACGGAGCCCTTAGATCTTGCTTTCTCTATCCGTCGGACACAAGACCAGCCGGCCACTCCTTCCGACAGAAGTACCAGCCAAAGCTCGCCTGAG------------------------------------------CCGAATAGTCCTCCCAGTGACTATTGCTTTGATGTGGATAATGAGATGGCCAGCGAGTTCAAGTTGGAGCTTGTAGAAAAGCTCTTTGCAATAGACCCAGAGTTGAAAAACCCT---------------------------TTCTCGATGCAGGAA---------ACGGATTTAGATTTGGAAATGCTGGCGCCGTACATCCCTATGGATGATGATTTCCAGTTACGCTCCTTTGACCAGCTTTCTCCACTGGAGACCAATTCTCCCTCCACTGGGGCCAAAGGTTCCAGTGGG---------------------------------------TGTATGTTGAAACCGGTGGATTCTCCTGAAATGGGAGTGATCAAAGTGCTTGACAAGACTGAGGTG------------GAAGATAGCAACAGCCTCTTCGAGAAGCTG---------------------------------------------------------------------------------AAGAAGGAG---CCAGATGCATTAACCTACCTTGCCCCTGCAGCTGGTGACACCATAATAGCATTA------------------------------GATTTCGGCAGTGAT------GAGACTGATGAGCAACAGTTTGATGACGTTCCT------------------------------------------------------------------------------------------------------------------TTGTATAATGATGTAATGCTCCCCTCATCCAGTGAGAAATTGCAAAGTATAAATCTGGCAATGTCCCCACTACCTGCTTCAGAAGCAACAAAG------CCGCTCCGTAGCAATGCTGACCCAGCACTCAATAGAGAGGTGGTATCCAAGCTGGAGCCC---------------------------------------------------------------------AGCACGGAGCCCTTAGATCTTGCTTTCTCTATCCGTCGGACACAAGACCAGCCGGCCACTCCTTCCGACAGAAGTACCAGCCAAAGCTCGCCTGAG------------------------------------------CCGAATAGTCCTCCCAGTGACTATTGCTTTGATGTGGATAATGAGATGGCCAGCGAGTTCAAGTTGGAGCTTGTAGAAAAGCTCTTTGCAATAGACCCAGAGTTGAAAAACCCTTTCTCGATGCAG---GAAACGGATTTAGATTTGGAAATGCTGGCGCCGTACATCCCTATGGATGAT------GAT---TTCCAGTTACGCTCCTTTGACCAGCTTTCTCCACTGGAGACCAATTCTCCCTCCACTGGGGCCAAAGGTTCCAGTGGG---------------------------------------------------TGTATGTTGAAACCGGTGGATTCTCCTGAAATGGGAGTGATCAAAGTGCTTGACAAGACTGAGGTGGAAGATAGCAACAGC---------------------------CTCTTCGAGAAGCTGAAGAAGGAG---CCAGAT------GCATTAACCTACCTTGCCCCTGCAGCTGGTGACACCATAATAGCATTAGATTTCGGCAGTGATGAGACTGATGAG------CAACAGTTTGATGACGTTCCTTTGTATAATGATGTAATGCTCCCCTCATCCAGTGAGAAATTGCAAAGTATAAATCTGGCAATGTCCCCACTACCTGCTTCAGAAGCAACAAAGCCGCTCCGTAGCAATGCTGACCCAGCACTCAATAGAGAGGTGGTATCCAAGCTGGAGCCCAGCACGGAGCCCTTAGATCTTGCTTTCTCTATCCGTCGGACACAAGACCAGCCGGCCACTCCTTCCGACAGAAGT------------------------------------------------------------------------------ACCAGCCAAAGCTCGCCTGAGCCGAATAGTCCTCCCAGTGACTATTGCTTTGATGTGGATAATGAGATGGCCAGCGAGTTCAAGTTGGAGCTTGTAGAA---------------------------------AAGCTCTTTGCAATAGACCCAGAGTTGAAAAACCCTTTCTCGATGCAGGAA---ACGGATTTAGATTTGGAAATGCTGGCGCCGTACATCCCTATGGAT---GATGATTTCCAGTTACGCTCCTTTGACCAGCTTTCTCCACTGGAGACCAATTCTCCCTCC---ACTGGGGCCAAAGGTTCCAGTGGG---------------------------TGTATGTTGAAACCGGTGGATTCTCCTGAAATGGGAGTGATCAAAGTGCTTGACAAGACT---------------------------------------GAGGTGGAAGATAGCAACAGCCTCTTCGAGAAGCTGAAGAAGGAG---CCAGATGCATTAACC---------------------------------------------------TACCTTGCC---------------CCTGCAGCTGGTGAC---------ACCATAATAGCATTAGATTTCGGCAGT------GATGAG------ACTGATGAGCAACAGTTTGATGACGTTCCTTTGTATAATGATGTAATGCTC---------------------------------------------------------------------------------------------------------------------------------------CCCTCATCCAGTGAGAAATTGCAAAGTATA---AATCTGGCAATGTCCCCACTACCTGCTTCAGAAGCAACAAAG------CCGCTCCGTAGCAATGCTGACCCAGCACTCAATAGAGAGGTGGTATCCAAGCTGGAGCCCAGCACGGAGCCCTTAGAT------CTTGCTTTCTCTATCCGTCGGACACAAGACCAGCCGGCCACTCCTTCCGACAGAAGTACCAGCCAAAGCTCG------------------------------------------------CCTGAG------------------------------------------CCGAATAGTCCTCCCAGTGACTATTGCTTTGATGTGGATAATGAGATGGCCAGCGAGTTCAAG------------------------------------TTGGAGCTTGTAGAAAAGCTCTTTGCAATAGACCCAGAGTTGAAAAACCCTTTCTCGATGCAGGAAACG------------------------------------------------------GATTTAGATTTGGAAATGCTGGCGCCGTACATCCCTATGGAT------GATGAT---TTCCAGTTACGCTCCTTTGACCAGCTT---------------------------------TCTCCACTGGAGACCAATTCTCCCTCCACTGGG------------GCCAAAGGTTCCAGTGGG------------------TGTATGTTGAAACCGGTGGATTCTCCTGAAATGGGAGTGATCAAAGTGCTTGACAAGACTGAGGTGGAAGATAGCAAC---------------------------------------------------------------------------------------AGCCTCTTCGAGAAGCTGAAGAAGGAG---CCAGATGCATTAACCTACCTTGCCCCTGCAGCTGGT---------GACACCATAATAGCATTAGATTTCGGCAGTGAT------GAGACTGATGAGCAACAGTTTGAT------------------------------------------------------------------------------------------------------------------------------GACGTTCCTTTGTATAATGATGTAATGCTCCCCTCATCCAGTGAGAAATTGCAAAGTATAAAT------CTGGCAATGTCCCCACTACCTGCTTCAGAAGCAACAAAG------CCGCTCCGTAGCAATGCTGACCCAGCACTCAATAGAGAGGTGGTATCCAAGCTGGAGCCCAGCACGGAGCCCTTAGATCTTGCTTTCTCTATCCGTCGGACACAAGACCAGCCGGCCACTCCTTCCGACAGAAGTACC---------------------------AGCCAAAGCTCGCCTGAG------------------------------------------CCGAATAGTCCTCCCAGTGACTATTGCTTTGATGTGGATAATGAGATGGCCAGCGAGTTCAAGTTGGAGCTTGTAGAAAAGCTCTTTGCAATAGACCCAGAGTTGAAAAACCCTTTCTCGATGCAGGAA---ACGGATTTAGATTTGGAAATGCTGGCGCCGTACATCCCTATG------GATGATGATTTCCAGTTACGCTCCTTTGACCAGCTTTCTCCACTGGAGACCAATTCTCCCTCCACTGGGGCCAAAGGTTCCAGTGGG---------------------------------------------TGTATGTTGAAACCGGTGGATTCTCCTGAAATG------GGAGTGATCAAAGTGCTTGACAAGACTGAGGTGGAAGATAGCAACAGC------------------------------------------CTCTTCGAGAAGCTGAAGAAGGAG---CCAGAT---------------------------------------------GCATTAACCTACCTTGCCCCTGCAGCTGGTGACACCATAATAGCATTAGATTTC------GGCAGTGATGAGACTGATGAGCAACAGTTTGATGACGTTCCTTTGTATAATGATGTAATGCTC------------------------------------------------------------------------------------CCCTCATCCAGTGAGAAATTGCAAAGTATAAATCTGGCAATGTCCCCACTACCTGCTTCAGAAGCAACAAAG------CCGCTCCGTAGCAATGCT------------------------GACCCAGCACTC------------------------------------------------------------------------------------------------AATAGAGAGGTGGTATCCAAGCTGGAGCCC------------AGCACGGAGCCCTTAGATCTTGCTTTCTCTATCCGTCGGACACAAGAC------------CAGCCGGCCACT---CCTTCC------------------------------------GACAGAAGTACCAGCCAAAGCTCGCCTGAG------------------------------------------CCGAATAGTCCTCCCAGTGACTATTGCTTTGATGTGGATAATGAGATGGCCAGCGAGTTCAAGTTGGAGCTTGTAGAAAAGCTCTTT---------------------------------------GCAATAGACCCAGAGTTGAAAAACCCTTTCTCGATGCAGGAA---------ACGGATTTAGAT------------TTGGAAATGCTGGCGCCGTACATCCCTATG------GATGATGATTTCCAGTTACGCTCCTTTGACCAGCTTTCTCCACTGGAGACCAATTCTCCCTCCACTGGGGCCAAAGGTTCCAGTGGG------------------------------TGTATGTTGAAACCGGTGGATTCTCCTGAAATGGGAGTGATCAAAGTGCTTGACAAGACTGAGGTGGAAGATAGC---------AACAGCCTCTTCGAGAAGCTGAAGAAGGAG---CCAGAT------------------------------------------------------------------GCATTAACCTACCTTGCCCCTGCAGCTGGTGACACCATAATAGCATTAGATTTCGGCAGTGATGAGACT------GATGAGCAACAGTTTGATGACGTT------------------------------------------------------------------------------------------------------------------------------------------------------------------CCTTTGTATAATGATGTAATGCTCCCCTCATCCAGTGAGAAATTGCAAAGTATAAATCTGGCAATGTCCCCACTACCTGCTTCAGAAGCAACA---------AAGCCGCTCCGTAGCAAT---GCTGACCCAGCACTCAATAGAGAGGTGGTATCCAAGCTGGAGCCCAGCACGGAGCCCTTAGATCTTGCTTTCTCTATCCGTCGGACACAAGACCAGCCGGCCACTCCTTCCGACAGAAGTACCAGCCAAAGCTCGCCTGAGCCG---------------------------------------AATAGTCCTCCCAGTGACTATTGCTTTGATGTGGATAATGAGATGGCCAGCGAGTTCAAGTTGGAGCTTGTAGAAAAGCTCTTTGCAATAGACCCAGAGTTGAAAAACCCTTTCTCGATGCAGGAA---ACGGATTTAGATTTGGAAATGCTGGCGCCGTACATCCCTATGGAT---GATGATTTCCAGTTACGCTCCTTTGACCAGCTTTCTCCACTGGAGACCAATTCTCCCTCCACTGGGGCCAAAGGTTCCAGTGGG---------------------TGTATGTTGAAACCGGTGGATTCTCCTGAA------ATGGGAGTGATC------AAAGTGCTTGACAAG------------ACTGAGGTGGAAGAT------------------AGCAACAGCCTCTTCGAGAAGCTGAAGAAGGAG------CCAGAT---GCATTAACCTACCTTGCCCCTGCAGCTGGTGAC---------------ACCATAATAGCATTAGATTTCGGCAGT------------------GATGAG---------ACTGAT------GAGCAACAGTTTGATGACGTT------------------------------------CCT------------------TTGTAT------------AAT------------GATGTAATGCTCCCCTCA------------------------------------------------------------------------TCCAGTGAGAAATTGCAAAGTATAAATCTGGCA------ATGTCCCCACTACCTGCTTCAGAAGCAACAAAG------CCGCTCCGTAGCAATGCTGACCCAGCA---------------------------------------------CTCAATAGAGAGGTGGTATCCAAGCTGGAG---CCCAGCACG------GAGCCCTTAGATCTTGCTTTCTCTATCCGTCGGACA------------------CAAGAC------------------------CAGCCGGCCACT---------------CCT---TCCGACAGAAGTACCAGCCAAAGC------------------------------------TCGCCTGAG------------------------------------------CCGAATAGTCCTCCCAGT------GACTATTGCTTTGATGTGGAT------AATGAG---------ATGGCC---AGCGAGTTC---AAGTTGGAGCTTGTAGAAAAGCTCTTTGCAATAGACCCAGAGTTGAAAAACCCTTTCTCGATGCAG---GAAACG---------------GATTTAGATTTGGAA---------------ATGCTGGCGCCGTACATCCCTATGGAT---GATGAT------TTCCAGTTACGC------TCCTTTGACCAGCTTTCTCCA---CTGGAG------ACCAATTCTCCC------------TCCACTGGG---------GCCAAAGGTTCCAGTGGG------------------------TGTATGTTGAAACCGGTGGATTCTCCT---------GAAATGGGAGTGATCAAAGTGCTTGACAAGACTGAG---------------------------------GTGGAAGATAGCAACAGC------CTCTTCGAGAAGCTGAAGAAG---------------------GAG---CCAGATGCATTAACCTACCTTGCCCCTGCAGCTGGTGAC------------------------------------------ACCATAATAGCATTAGATTTCGGCAGTGAT---------------------------GAGACTGATGAGCAACAGTTTGATGAC---------------------GTTCCTTTGTATAATGATGTAATGCTCCCCTCATCC---------------------------------------------------------------------------------------------------------------------------------------------AGTGAGAAATTGCAAAGTATAAATCTGGCAATGTCCCCACTACCTGCTTCAGAAGCAACAAAG------CCGCTCCGTAGCAATGCTGACCCAGCACTCAATAGAGAGGTGGTATCCAAGCTGGAGCCCAGCACGGAGCCCTTAGATCTTGCTTTCTCTATCCGTCGGACACAAGACCAGCCGGCCACTCCTTCCGACAGA------------------AGT---------------------------------------ACCAGCCAAAGCTCGCCTGAG------------------------------------------CCGAATAGTCCTCCCAGTGACTATTGCTTTGATGTGGATAATGAG------------------ATGGCCAGCGAGTTCAAGTTGGAGCTTGTAGAAAAGCTCTTTGCAATAGACCCAGAGTTGAAAAACCCTTTCTCGATGCAG------GAAACGGAT---TTAGATTTGGAAATGCTGGCGCCGTACATCCCTATGGATGAT------GATTTCCAGTTACGC------TCCTTTGACCAGCTTTCT------------------------------------CCACTGGAGACCAATTCTCCCTCCACTGGGGCCAAAGGTTCCAGTGGG---------------------------TGTATGTTGAAACCGGTGGATTCTCCTGAAATG------GGAGTGATCAAAGTGCTTGACAAGACTGAGGTGGAAGATAGCAACAGC------------------------------------------------------------------------CTCTTCGAGAAGCTGAAGAAGGAG---CCAGAT---GCATTAACCTACCTTGCCCCTGCAGCT------------GGTGACACCATAATAGCATTAGATTTC------GGCAGTGATGAGACTGATGAGCAACAGTTTGATGACGTTCCTTTGTATAATGATGTA------------------------------------------------------------------------------------------ATGCTCCCCTCATCCAGTGAGAAATTGCAAAGTATAAATCTGGCAATGTCCCCACTACCTGCTTCAGAAGCAACAAAG------CCGCTCCGTAGCAATGCTGACCCAGCACTCAATAGAGAGGTGGTATCCAAGCTGGAGCCCAGCACGGAGCCCTTAGATCTTGCTTTCTCTATCCGTCGGACACAAGACCAGCCGGCCACTCCTTCCGACAGAAGTACCAGCCAAAGCTCG------------CCTGAG------------------------------------------CCGAATAGTCCTCCCAGTGACTATTGCTTTGATGTGGATAATGAGATGGCCAGCGAGTTCAAGTTGGAGCTTGTA------GAAAAGCTCTTTGCAATAGAC------CCAGAGTTG------------------------------------------------------------AAAAACCCTTTCTCGATGCAG---------GAAACGGATTTAGATTTGGAAATGCTGGCGCCGTACATCCCTATGGAT------GATGAT---TTCCAGTTACGCTCCTTTGACCAGCTT---------------------------------TCTCCACTGGAGACCAATTCTCCCTCCACTGGGGCCAAAGGTTCCAGTGGG------------------------------------TGTATGTTGAAACCGGTGGATTCTCCT---------------------------GAAATGGGAGTGATCAAAGTG------------CTTGAC---AAG---------ACTGAGGTG------------------GAAGATAGCAACAGCCTCTTC------------------------GAGAAGCTGAAGAAG---------------------------------GAG---CCA------------GAT---GCATTAACCTACCTTGCCCCTGCAGCTGGTGACACCATAATAGCATTAGATTTCGGCAGTGAT---------GAGACTGATGAGCAACAGTTTGATGACGTTCCTTTG---------------------------------------TATAATGATGTAATG---------------------------------CTCCCC------------------TCATCCAGTGAGAAATTGCAAAGTATAAATCTGGCAATGTCCCCACTACCTGCT------------TCAGAAGCAACAAAG------CCGCTCCGTAGCAATGCTGACCCAGCACTCAATAGAGAGGTGGTA---------TCCAAGCTGGAGCCCAGCACG------GAGCCCTTA---------------------------GATCTTGCTTTCTCTATCCGTCGGACACAAGACCAGCCGGCC------ACTCCTTCCGACAGAAGT---------ACCAGCCAAAGCTCGCCTGAG------------------------------------------CCGAAT---AGTCCTCCCAGTGACTATTGCTTT------------GATGTGGATAATGAGATGGCCAGCGAGTTCAAGTTGGAGCTTGTAGAAAAGCTCTTT---GCAATAGAC------CCAGAG---------TTGAAAAACCCTTTCTCGATGCAGGAA---ACGGATTTAGATTTGGAAATGCTGGCGCCGTACATCCCTATGGAT---GAT---GAT---TTCCAGTTACGCTCC---------TTTGACCAGCTTTCTCCA---CTGGAG------ACCAATTCTCCC------------TCCACTGGG---------GCCAAAGGTTCCAGTGGG------------TGTATGTTGAAACCGGTGGATTCTCCTGAA------------------ATGGGAGTGATCAAAGTGCTTGAC---AAG---------ACTGAGGTG---------GAAGATAGCAACAGCCTCTTC------------------------GAGAAGCTGAAGAAGGAG---CCAGAT---GCATTAACCTACCTTGCCCCTGCAGCTGGTGACACCATAATAGCATTA------------------GATTTCGGCAGT------GAT------GAGACTGATGAGCAACAGTTTGATGACGTTCCTTTGTATAATGATGTAATGCTCCCCTCATCCAGTGAG------------------AAATTGCAAAGTATAAATCTGGCAATGTCCCCACTACCTGCTTCAGAAGCAACAAAG------CCGCTCCGT---------------------------------------------------------------AGCAATGCTGACCCAGCACTC---------AATAGAGAGGTGGTATCCAAGCTGGAGCCCAGCACGGAGCCCTTAGATCTTGCTTTCTCTATCCGTCGGACA---------------CAAGACCAGCCGGCCACTCCTTCCGACAGAAGTACCAGCCAAAGCTCGCCTGAG------------------------------------------CCGAATAGTCCTCCCAGTGACTATTGCTTTGATGTGGATAATGAGATGGCCAGCGAGTTCAAGTTGGAGCTTGTAGAAAAG------------CTCTTTGCAATAGACCCAGAGTTG------------------------AAAAACCCTTTCTCGATGCAGGAA---ACGGATTTAGATTTGGAAATGCTGGCGCCGTACATCCCTATGGAT------GATGAT---TTCCAGTTACGC---------------------------------------TCCTTTGACCAGCTTTCTCCACTGGAG------ACCAATTCTCCC------------TCCACTGGG---------GCCAAAGGTTCCAGTGGG------------------------------------TGTATGTTGAAACCGGTGGATTCTCCTGAAATGGGAGTGATCAAAGTGCTTGACAAGACTGAGGTGGAAGATAGCAACAGCCTCTTCGAGAAG------------------------------------------------------------------------------------------------CTGAAGAAGGAG------CCAGAT---GCATTAACCTACCTTGCCCCTGCAGCTGGTGACACCATAATAGCATTAGATTTCGGCAGTGAT------GAGACTGATGAGCAACAGTTT---------------------------------------------------------------------------------------------------GATGACGTTCCTTTGTATAATGATGTAATGCTCCCCTCATCCAGTGAGAAATTGCAAAGTATAAATCTGGCAATGTCCCCACTACCTGCTTCAGAA---------------------------------------------GCAACAAAGCCGCTCCGTAGCAATGCTGACCCAGCACTCAATAGAGAGGTGGTATCCAAGCTGGAGCCCAGCACGGAGCCCTTAGATCTTGCTTTCTCTATCCGTCGGACACAAGACCAG---------CCGGCCACTCCTTCCGACAGAAGTACCAGCCAA------------------------------------------AGCTCGCCT------------------------------------------------GAG------------------------------------------CCGAATAGTCCTCCCAGTGACTATTGCTTTGATGTG---------------------------------------------GATAATGAGATGGCCAGCGAGTTCAAGTTGGAGCTTGTA---------------GAAAAGCTCTTTGCAATAGACCCAGAGTTGAAAAACCCTTTCTCGATG------------------------CAGGAAACGGATTTAGATTTGGAAATGCTGGCGCCGTACATCCCTATGGAT------GATGAT---TTCCAGTTACGCTCCTTTGACCAGCTT------------TCTCCACTGGAG------ACCAATTCTCCCTCCACTGGGGCCAAAGGTTCCAGTGGG
>O.hannah
------------------CGTATGTTGAAACCAGTGGATTCTCCTGAGATG------GGAATGATGAAAGTACTCAACAAGAGTGAT---GTGGAAGATAGCAGC------AGCCTCTTTGAGAAA------------------CTTAAGAAGGAA------CCTGAT---GCATTAGCCTATCTTGCTCCTGCTGCTGGAGAT------------------------------------------------------------ACTATAATAGCATTAGATTTTGACAACGAT------GAGCCAGATGAACAA------------------------------------------------CCATCTGATGACGTTCCTTTATATAATGATGTAATGCTCCCCTCA---------------------------------------------------------------------TCCAGTGAGAAACTGCAGAATATAAATTTGGCAATGTCCCCACTATCTGCTTCTGAAACAGCAAAG------------------------------ACCCTCTGTAGCAGTGCTGATCCAGCACTCAATAGAGAG---------GTGGTGGCCAAACTGGAGCCCAGCACGGAGCCCTTAGATCTTACTTTCTCCAGCCGACGGACCCAAGATCAACCAGCTACTCCTTCTGATGGA------------AGCACTAGCCAAAGCTCACCT------GAG------------------------------------------CCTAATAGTCCTCCT------AATGATTATTGCTTCAGCATGGATAATGAGATATCAAGTGAATTCAAGCTGGAATTGGTGGAAAAGCTCTTTGCAATAGACCCAGAATCGAAAAATCCATTTTCAATGCAGGAA------------------------------------ACA---GATTTAGATTTGGAAATGTTAGCACCTTATATCCCCATG---------GACGATGATTTCCAGTTGCGC------ACCTTCGACCAGCTTTCTCCACTGGAGGGCAATACTGCAAGTCCTTCTTCTAGCGTGACTCCT------------CGTATGTTG------AAACCAGTGGATTCTCCTGAGATGGGAATGATGAAAGTACTCAACAAG---------AGTGATGTGGAA---------------------------------------------------GATAGCAGCAGCCTCTTTGAGAAACTTAAGAAGGAA---CCTGATGCATTAGCCTATCTTGCT------CCTGCTGCTGGAGAT---------ACTATAATAGCATTAGATTTTGACAACGAT------------------------------GAGCCAGATGAACAACCATCTGATGACGTTCCTTTATATAATGATGTAATGCTCCCCTCATCCAGTGAGAAACTGCAGAATATAAATTTGGCAATGTCCCCACTATCTGCTTCTGAAACAGCAAAGACCCTCTGTAGCAGTGCTGATCCAGCACTCAATAGAGAGGTGGTGGCCAAACTGGAGCCCAGCACGGAGCCCTTAGATCTTACTTTCTCCAGCCGACGGACCCAAGATCAACCAGCTACTCCTTCTGATGGAAGCACTAGCCAAAGCTCACCTGAG------------------------------------------CCTAATAGTCCTCCTAATGATTATTGCTTCAGCATGGATAATGAGATATCAAGTGAA------------------TTCAAGCTGGAATTGGTGGAAAAGCTCTTTGCAATAGACCCAGAATCGAAAAATCCATTTTCA---------------------------------------ATGCAGGAAACAGATTTAGATTTGGAAATGTTAGCACCTTATATCCCCATG------GACGATGATTTCCAG------TTGCGCACCTTCGACCAGCTTTCTCCACTGGAG---------GGCAATACTGCAAGTCCTTCTTCTAGC---------GTGACTCCT------------CGTATGTTGAAACCAGTGGATTCTCCTGAGATGGGAATGATGAAAGTACTCAACAAGAGTGATGTGGAAGATAGC------------------------------------------------AGCAGC---------CTCTTTGAGAAACTTAAGAAGGAA---CCTGAT---GCATTAGCCTATCTTGCTCCTGCTGCTGGAGATACTATAATAGCATTAGATTTTGAC------------------------------------------------------AACGAT------GAGCCAGATGAACAACCATCTGATGACGTTCCTTTATATAATGATGTAATGCTCCCCTCA---------------------------------------------------------------------TCCAGTGAGAAACTGCAGAATATAAATTTGGCAATGTCCCCACTATCTGCTTCTGAAACAGCAAAG------ACCCTCTGTAGCAGTGCTGATCCAGCACTCAATAGAGAGGTGGTGGCCAAACTGGAGCCCAGCACGGAGCCCTTAGATCTTACTTTCTCCAGCCGACGGACCCAAGATCAACCAGCTACTCCTTCTGATGGAAGCACTAGCCAAAGCTCACCTGAG---------------------------------------------------CCTAATAGTCCTCCTAATGATTATTGCTTCAGCATGGATAATGAGATATCAAGTGAATTCAAGCTGGAATTGGTGGAAAAGCTCTTTGCAATAGACCCAGAATCGAAAAATCCATTTTCAATGCAGGAAACAGAT---TTAGATTTGGAAATGTTAGCACCTTATATCCCCATGGAC------GATGATTTCCAGTTGCGCACCTTCGACCAGCTT------TCTCCACTGGAGGGCAATACTGCAAGTCCTTCTTCTAGCGTGACTCCT------------------------------------------------------------------------------CGTATGTTGAAACCAGTGGATTCTCCTGAGATGGGAATGATGAAAGTACTCAACAAGAGTGAT---GTGGAAGATAGCAGC------AGCCTCTTTGAGAAACTTAAGAAGGAACCTGAT---GCATTAGCCTATCTTGCTCCTGCTGCTGGAGAT---------ACTATAATAGCATTAGATTTTGACAACGATGAG------CCAGATGAACAACCATCTGATGACGTTCCTTTATATAATGATGTAATGCTCCCCTCATCCAGTGAGAAACTGCAGAATATAAATTTGGCAATGTCCCCACTATCTGCTTCTGAAACAGCAAAGACCCTCTGTAGCAGTGCTGATCCAGCACTCAATAGAGAGGTGGTGGCCAAACTGGAGCCCAGCACGGAGCCCTTAGATCTTACTTTCTCCAGCCGACGGACCCAAGATCAACCA---------------------------------------------GCTACTCCTTCTGATGGAAGCACTAGCCAAAGCTCACCTGAG------------------------------------------CCTAATAGTCCTCCTAATGATTATTGCTTCAGCATGGATAATGAGATATCAAGTGAATTCAAGCTGGAATTGGTGGAAAAGCTCTTTGCAATAGACCCAGAATCGAAAAATCCATTTTCAATGCAGGAA---ACAGATTTAGATTTGGAAATGTTAGCACCTTATATCCCCATGGAC---GATGATTTCCAGTTGCGCACCTTCGACCAGCTTTCTCCACTGGAGGGCAATACTGCAAGTCCTTCTTCTAGCGTGACTCCT---------------------------------CGTATGTTGAAACCAGTGGATTCTCCTGAGATG------GGAATGATGAAAGTACTCAACAAGAGTGATGTG------------GAAGATAGCAGCAGCCTCTTTGAGAAA------------------------------------------------------CTTAAGAAGGAA---CCTGATGCATTAGCCTATCTTGCT------CCTGCTGCTGGAGAT---------ACTATAATAGCATTAGATTTTGACAACGATGAG------CCAGATGAACAACCATCTGAT---------------------------------------------------------------------------------------------------GACGTTCCT---TTATATAATGATGTAATGCTCCCCTCA---------------------------TCCAGTGAGAAACTGCAGAATATAAATTTGGCAATGTCCCCACTATCTGCTTCT---------------------------------------------------------------------GAAACAGCAAAG------ACCCTCTGTAGCAGTGCTGATCCAGCACTCAATAGAGAGGTGGTGGCCAAACTGGAGCCCAGCACGGAGCCCTTAGATCTTACTTTCTCCAGCCGACGGACCCAAGATCAACCA---------------GCTACTCCTTCTGATGGAAGCACTAGCCAAAGCTCACCTGAG------------------------------------------CCTAATAGTCCTCCTAATGATTATTGCTTCAGCATGGATAATGAGATATCAAGTGAATTCAAGCTGGAATTGGTGGAAAAGCTCTTTGCAATAGACCCAGAATCGAAAAATCCATTTTCAATGCAGGAAACA---------------GAT---TTAGATTTGGAAATGTTAGCACCTTATATCCCC------------------------ATGGAC---GATGATTTCCAGTTGCGCACCTTCGACCAGCTTTCTCCACTGGAGGGCAATACTGCAAGTCCTTCTTCTAGCGTGACTCCT------------------------------CGTATGTTGAAACCAGTGGATTCTCCTGAGATG------------------------------------------------------------GGAATGATGAAAGTACTCAACAAG---------AGTGATGTGGAAGAT---------------------------------------AGCAGCAGCCTCTTTGAGAAACTTAAGAAGGAA---CCTGAT---GCATTAGCCTATCTTGCTCCTGCTGCTGGAGATACTATAATAGCATTAGATTTTGACAACGAT------GAGCCAGATGAACAACCATCTGAT---------------------GACGTTCCTTTATATAATGATGTAATGCTCCCCTCA---------------------------------------------------------------------TCCAGTGAGAAACTGCAGAATATAAATTTGGCAATG---------------------------------------TCCCCACTATCTGCTTCTGAAACAGCAAAG------ACCCTCTGTAGCAGTGCTGATCCAGCACTCAATAGAGAGGTGGTGGCCAAACTGGAGCCCAGCACGGAGCCCTTAGATCTTACTTTCTCCAGCCGACGGACCCAAGATCAACCAGCTACTCCTTCTGATGGAAGCACTAGCCAAAGCTCACCTGAG------------------------------------------CCTAATAGTCCTCCTAATGATTATTGCTTCAGCATGGATAATGAGATATCAAGTGAATTCAAGCTGGAATTGGTGGAAAAGCTCTTTGCAATAGACCCAGAATCGAAAAATCCATTTTCAATGCAGGAAACAGAT---TTAGATTTGGAAATGTTAGCACCTTATATCCCCATGGAC---GAT------------------------------------GATTTCCAGTTGCGCACCTTCGACCAGCTT---TCTCCACTGGAGGGCAATACTGCAAGTCCTTCTTCTAGCGTGACTCCT------------------------------------------------------------------------------------------------------------------CGTATGTTGAAACCAGTGGATTCTCCTGAGATGGGAATGATGAAAGTACTCAACAAGAGTGATGTGGAAGATAGCAGC---AGC------CTCTTTGAGAAACTTAAGAAGGAA---CCTGATGCATTAGCCTATCTTGCTCCTGCTGCTGGAGATACTATAATAGCATTAGATTTTGACAACGATGAGCCAGATGAA------CAACCATCTGATGACGTTCCTTTATATAATGATGTAATGCTCCCCTCATCCAGTGAGAAACTGCAGAATATAAATTTGGCAATGTCCCCACTATCTGCTTCTGAAACAGCAAAG------ACCCTCTGTAGCAGTGCTGATCCAGCACTCAATAGAGAGGTGGTGGCCAAACTGGAGCCCAGCACGGAGCCCTTAGATCTTACTTTCTCCAGCCGACGGACCCAAGATCAACCAGCTACTCCT------------------------------------------------------------------------------------TCTGATGGAAGCACTAGCCAAAGCTCACCTGAG------------------------------------------CCTAATAGTCCTCCTAATGATTATTGCTTCAGCATGGATAATGAGATATCAAGTGAATTCAAGCTGGAATTGGTGGAAAAGCTCTTTGCAATAGACCCAGAA---------TCGAAAAATCCATTTTCAATGCAG---GAAACAGATTTAGATTTGGAAATGTTAGCACCTTATATCCCCATGGAC---GATGATTTCCAGTTGCGCACCTTCGACCAGCTTTCTCCACTGGAGGGCAATACTGCAAGTCCTTCTTCTAGCGTGACTCCT------------------------------CGTATGTTGAAACCAGTGGATTCTCCTGAGATGGGAATGATGAAAGTACTCAACAAGAGT---------GATGTGGAAGATAGCAGCAGCCTCTTTGAG---AAA---------CTTAAGAAG------------------------------------------------------------------------------------------------GAA---CCTGAT---GCATTAGCCTAT------CTTGCTCCTGCTGCTGGAGAT---------ACTATAATAGCATTA---------------------------------------------------GATTTTGAC---------------------AACGAT------GAGCCAGATGAACAACCATCT---------------------GATGACGTTCCTTTATATAATGATGTAATGCTCCCCTCA------------------------------------------------------------------------------TCCAGTGAGAAACTGCAGAATATAAATTTGGCAATGTCCCCACTATCT---GCTTCTGAAACAGCAAAG------ACCCTCTGTAGCAGTGCTGATCCAGCACTCAATAGAGAGGTGGTGGCCAAACTGGAGCCCAGCACGGAGCCCTTA------GATCTTACTTTCTCCAGCCGACGGACCCAAGATCAACCAGCTACTCCTTCTGATGGAAGCACTAGCCAAAGCTCACCTGAG------------------------------------------CCTAATAGTCCTCCTAAT---------------------GATTATTGCTTCAGCATGGATAATGAGATATCAAGTGAATTCAAGCTGGAATTGGTGGAAAAGCTCTTTGCAATAGACCCAGAATCG---------------AAAAATCCATTTTCAATGCAGGAAACAGAT------------------------------------------------------TTAGATTTGGAAATGTTAGCACCTTATATCCCCATGGAC------------------------GATGAT---TTCCAGTTGCGCACCTTCGACCAGCTT---------------------------------------------------TCTCCACTGGAGGGCAATACTGCAAGTCCTTCTTCTAGC---------GTGACTCCT------------CGTATGTTGAAACCAGTGGATTCTCCTGAGATGGGAATGATGAAAGTACTCAACAAG---------AGTGATGTGGAAGATAGCAGCAGCCTCTTTGAGAAA---------------------------------------------------------------------------------------CTTAAGAAGGAA---CCTGATGCATTAGCCTATCTTGCTCCTGCTGCTGGAGATACTATAATAGCATTAGATTTTGACAAC---------------------------------------------------------------------------------------------------------------------------------GATGAGCCAGATGAACAACCATCTGATGACGTTCCTTTATATAATGATGTAATGCTCCCCTCATCCAGTGAGAAACTGCAGAATATAAATTTGGCAATGTCCCCACTATCTGCTTCTGAAACAGCAAAGACCCTCTGTAGCAGTGCTGATCCAGCACTCAATAGAGAGGTGGTGGCCAAACTGGAGCCCAGCACGGAGCCCTTAGATCTTACTTTCTCCAGCCGACGGACCCAAGATCAACCAGCTACTCCTTCTGATGGAAGCACTAGCCAAAGCTCACCTGAG------------------------------------------CCTAATAGTCCTCCTAATGATTATTGCTTCAGCATGGATAATGAGATATCAAGTGAATTCAAGCTGGAATTGGTGGAAAAGCTCTTTGCAATAGACCCAGAATCGAAAAATCCA---------------------------TTTTCAATGCAGGAA---------ACAGATTTAGATTTGGAAATGTTAGCACCTTATATCCCCATGGACGATGATTTCCAGTTGCGCACCTTCGACCAGCTTTCTCCACTGGAGGGCAATACTGCAAGTCCTTCTTCTAGCGTGACTCCT------------------------------------------CGTATGTTGAAACCAGTGGATTCTCCTGAGATGGGAATGATGAAAGTACTCAACAAGAGTGATGTG------------GAAGATAGCAGCAGCCTCTTTGAGAAACTT---------------------------------------------------------------------------------AAGAAGGAA---CCTGATGCATTAGCCTATCTTGCTCCTGCTGCTGGAGATACTATAATAGCATTA------------------------------GATTTTGACAACGAT------GAGCCAGATGAACAACCATCTGATGACGTTCCT------------------------------------------------------------------------------------------------------------------TTATATAATGATGTAATGCTCCCCTCATCCAGTGAGAAACTGCAGAATATAAATTTGGCAATGTCCCCACTATCTGCTTCTGAAACAGCAAAG------ACCCTCTGTAGCAGTGCTGATCCAGCACTCAATAGAGAGGTGGTGGCCAAACTGGAGCCC---------------------------------------------------------------------AGCACGGAGCCCTTAGATCTTACTTTCTCCAGCCGACGGACCCAAGATCAACCAGCTACTCCTTCTGATGGAAGCACTAGCCAAAGCTCACCTGAG------------------------------------------CCTAATAGTCCTCCTAATGATTATTGCTTCAGCATGGATAATGAGATATCAAGTGAATTCAAGCTGGAATTGGTGGAAAAGCTCTTTGCAATAGACCCAGAATCGAAAAATCCATTTTCAATGCAG---GAAACAGATTTAGATTTGGAAATGTTAGCACCTTATATCCCCATGGACGAT------GAT---TTCCAGTTGCGCACCTTCGACCAGCTTTCTCCACTGGAGGGCAATACTGCAAGTCCTTCTTCTAGCGTGACTCCT------------------------------------------------------CGTATGTTGAAACCAGTGGATTCTCCTGAGATGGGAATGATGAAAGTACTCAACAAGAGTGATGTGGAAGATAGCAGCAGC---------------------------CTCTTTGAGAAACTTAAGAAGGAA---CCTGAT------GCATTAGCCTATCTTGCTCCTGCTGCTGGAGATACTATAATAGCATTAGATTTTGACAACGATGAGCCAGATGAA------CAACCATCTGATGACGTTCCTTTATATAATGATGTAATGCTCCCCTCATCCAGTGAGAAACTGCAGAATATAAATTTGGCAATGTCCCCACTATCTGCTTCTGAAACAGCAAAGACCCTCTGTAGCAGTGCTGATCCAGCACTCAATAGAGAGGTGGTGGCCAAACTGGAGCCCAGCACGGAGCCCTTAGATCTTACTTTCTCCAGCCGACGGACCCAAGATCAACCAGCTACTCCTTCTGATGGAAGC------------------------------------------------------------------------------ACTAGCCAAAGCTCACCTGAGCCTAATAGTCCTCCTAATGATTATTGCTTCAGCATGGATAATGAGATATCAAGTGAATTCAAGCTGGAATTGGTGGAA---------------------------------AAGCTCTTTGCAATAGACCCAGAATCGAAAAATCCATTTTCAATGCAGGAA---ACAGATTTAGATTTGGAAATGTTAGCACCTTATATCCCCATGGAC---GATGATTTCCAGTTGCGCACCTTCGACCAGCTTTCTCCACTGGAGGGCAATACTGCAAGT---CCTTCTTCTAGCGTGACTCCT------------------------------CGTATGTTGAAACCAGTGGATTCTCCTGAGATGGGAATGATGAAAGTACTCAACAAGAGT---------------------------------------GATGTGGAAGATAGCAGCAGCCTCTTTGAGAAACTTAAGAAGGAA---CCTGATGCATTAGCC---------------------------------------------------TATCTTGCT---------------CCTGCTGCTGGAGAT---------ACTATAATAGCATTAGATTTTGACAAC------GATGAG------CCAGATGAACAACCATCTGATGACGTTCCTTTATATAATGATGTAATGCTC---------------------------------------------------------------------------------------------------------------------------------------CCCTCATCCAGTGAGAAACTGCAGAATATA---AATTTGGCAATGTCCCCACTATCTGCTTCTGAAACAGCAAAG------ACCCTCTGTAGCAGTGCTGATCCAGCACTCAATAGAGAGGTGGTGGCCAAACTGGAGCCCAGCACGGAGCCCTTAGAT------CTTACTTTCTCCAGCCGACGGACCCAAGATCAACCAGCTACTCCTTCTGATGGAAGCACTAGCCAAAGCTCA------------------------------------------------CCTGAG------------------------------------------CCTAATAGTCCTCCTAATGATTATTGCTTCAGCATGGATAATGAGATATCAAGTGAATTCAAG------------------------------------CTGGAATTGGTGGAAAAGCTCTTTGCAATAGACCCAGAATCGAAAAATCCATTTTCAATGCAGGAAACA------------------------------------------------------GATTTAGATTTGGAAATGTTAGCACCTTATATCCCCATGGAC------GATGAT---TTCCAGTTGCGCACCTTCGACCAGCTT---------------------------------TCTCCACTGGAGGGCAATACTGCAAGTCCTTCT------------TCTAGCGTGACTCCT---------------------CGTATGTTGAAACCAGTGGATTCTCCTGAGATGGGAATGATGAAAGTACTCAACAAGAGTGATGTGGAAGATAGCAGC---------------------------------------------------------------------------------------AGCCTCTTTGAGAAACTTAAGAAGGAA---CCTGATGCATTAGCCTATCTTGCTCCTGCTGCTGGA---------GATACTATAATAGCATTAGATTTTGACAACGAT------GAGCCAGATGAACAACCATCTGAT------------------------------------------------------------------------------------------------------------------------------GACGTTCCTTTATATAATGATGTAATGCTCCCCTCATCCAGTGAGAAACTGCAGAATATAAAT------TTGGCAATGTCCCCACTATCTGCTTCTGAAACAGCAAAG------ACCCTCTGTAGCAGTGCTGATCCAGCACTCAATAGAGAGGTGGTGGCCAAACTGGAGCCCAGCACGGAGCCCTTAGATCTTACTTTCTCCAGCCGACGGACCCAAGATCAACCAGCTACTCCTTCTGATGGAAGCACT---------------------------AGCCAAAGCTCACCTGAG------------------------------------------CCTAATAGTCCTCCTAATGATTATTGCTTCAGCATGGATAATGAGATATCAAGTGAATTCAAGCTGGAATTGGTGGAAAAGCTCTTTGCAATAGACCCAGAATCGAAAAATCCATTTTCAATGCAGGAA---ACAGATTTAGATTTGGAAATGTTAGCACCTTATATCCCCATG------GACGATGATTTCCAGTTGCGCACCTTCGACCAGCTTTCTCCACTGGAGGGCAATACTGCAAGTCCTTCTTCTAGCGTGACTCCT------------------------------------------------CGTATGTTGAAACCAGTGGATTCTCCTGAGATG------GGAATGATGAAAGTACTCAACAAGAGTGATGTGGAAGATAGCAGCAGC------------------------------------------CTCTTTGAGAAACTTAAGAAGGAA---CCTGAT---------------------------------------------GCATTAGCCTATCTTGCTCCTGCTGCTGGAGATACTATAATAGCATTAGATTTT------GACAACGATGAGCCAGATGAACAACCATCTGATGACGTTCCTTTATATAATGATGTAATGCTC------------------------------------------------------------------------------------CCCTCATCCAGTGAGAAACTGCAGAATATAAATTTGGCAATGTCCCCACTATCTGCTTCTGAAACAGCAAAG------ACCCTCTGTAGCAGTGCT------------------------GATCCAGCACTC------------------------------------------------------------------------------------------------AATAGAGAGGTGGTGGCCAAACTGGAGCCC------------AGCACGGAGCCCTTAGATCTTACTTTCTCCAGCCGACGGACCCAAGAT------------CAACCAGCTACT---CCTTCT------------------------------------GATGGAAGCACTAGCCAAAGCTCACCTGAG------------------------------------------CCTAATAGTCCTCCTAATGATTATTGCTTCAGCATGGATAATGAGATATCAAGTGAATTCAAGCTGGAATTGGTGGAAAAGCTCTTT---------------------------------------GCAATAGACCCAGAATCGAAAAATCCATTTTCAATGCAGGAA---------ACAGATTTAGAT------------TTGGAAATGTTAGCACCTTATATCCCCATG------GACGATGATTTCCAGTTGCGCACCTTCGACCAGCTTTCTCCACTGGAGGGCAATACTGCAAGTCCTTCTTCTAGCGTGACTCCT---------------------------------CGTATGTTGAAACCAGTGGATTCTCCTGAGATGGGAATGATGAAAGTACTCAACAAGAGTGATGTGGAAGATAGC---------AGCAGCCTCTTTGAGAAACTTAAGAAGGAA---CCTGAT------------------------------------------------------------------GCATTAGCCTATCTTGCTCCTGCTGCTGGAGATACTATAATAGCATTAGATTTTGACAACGATGAGCCA------GATGAACAACCATCTGATGACGTT------------------------------------------------------------------------------------------------------------------------------------------------------------------CCTTTATATAATGATGTAATGCTCCCCTCATCCAGTGAGAAACTGCAGAATATAAATTTGGCAATGTCCCCACTATCTGCTTCTGAAACAGCA---------AAGACCCTCTGTAGCAGT---GCTGATCCAGCACTCAATAGAGAGGTGGTGGCCAAACTGGAGCCCAGCACGGAGCCCTTAGATCTTACTTTCTCCAGCCGACGGACCCAAGATCAACCAGCTACTCCTTCTGATGGAAGCACTAGCCAAAGCTCACCTGAGCCT---------------------------------------AATAGTCCTCCTAATGATTATTGCTTCAGCATGGATAATGAGATATCAAGTGAATTCAAGCTGGAATTGGTGGAAAAGCTCTTTGCAATAGACCCAGAATCGAAAAATCCATTTTCAATGCAGGAA---ACAGATTTAGATTTGGAAATGTTAGCACCTTATATCCCCATGGAC---GATGATTTCCAGTTGCGCACCTTCGACCAGCTTTCTCCACTGGAGGGCAATACTGCAAGTCCTTCTTCT---AGCGTGACTCCT---------------------CGTATGTTGAAACCAGTGGATTCTCCTGAG------ATGGGAATGATG------AAAGTACTCAACAAG------------AGTGATGTGGAAGAT------------------AGCAGCAGCCTCTTTGAGAAACTTAAGAAGGAA------CCTGAT---GCATTAGCCTATCTTGCTCCTGCTGCTGGAGAT---------------ACTATAATAGCATTAGATTTTGACAAC------------------GATGAG---------CCAGAT------GAACAACCATCTGATGACGTT------------------------------------CCT------------------TTATAT------------AAT------------GATGTAATGCTCCCCTCA------------------------------------------------------------------------TCCAGTGAGAAACTGCAGAATATAAATTTGGCA------ATGTCCCCACTATCTGCTTCTGAAACAGCAAAG------ACCCTCTGTAGCAGTGCTGATCCAGCA---------------------------------------------CTCAATAGAGAGGTGGTGGCCAAACTGGAG---CCCAGCACG------GAGCCCTTAGATCTTACTTTCTCCAGCCGACGGACC------------------CAAGAT------------------------CAACCAGCTACT---------------CCT---TCTGATGGAAGCACTAGCCAAAGC------------------------------------TCACCTGAG------------------------------------------CCTAATAGTCCTCCTAAT------GATTATTGCTTCAGCATGGAT------AATGAG---------ATATCA---AGTGAATTC---AAGCTGGAATTGGTGGAAAAGCTCTTTGCAATAGACCCAGAATCGAAAAATCCATTTTCAATGCAG---GAAACA---------------GATTTAGATTTGGAA---------------ATGTTAGCACCTTATATCCCCATGGAC---GATGAT------TTCCAGTTGCGC------ACCTTCGACCAGCTTTCTCCA---CTGGAGGGCAATACTGCAAGTCCT------------TCTTCTAGC---------GTGACTCCT---------------------------------CGTATGTTGAAACCAGTGGATTCTCCT---------GAGATGGGAATGATGAAAGTACTCAACAAGAGTGAT---------------------------------GTGGAAGATAGCAGCAGC------CTCTTTGAGAAACTTAAGAAG---------------------GAA---CCTGATGCATTAGCCTATCTTGCTCCTGCTGCTGGAGAT------------------------------------------ACTATAATAGCATTAGATTTTGACAACGAT---------------------------GAGCCAGATGAACAACCATCTGATGAC---------------------GTTCCTTTATATAATGATGTAATGCTCCCCTCATCC---------------------------------------------------------------------------------------------------------------------------------------------AGTGAGAAACTGCAGAATATAAATTTGGCAATGTCCCCACTATCTGCTTCTGAAACAGCAAAG------ACCCTCTGTAGCAGTGCTGATCCAGCACTCAATAGAGAGGTGGTGGCCAAACTGGAGCCCAGCACGGAGCCCTTAGATCTTACTTTCTCCAGCCGACGGACCCAAGATCAACCAGCTACTCCTTCTGATGGA------------------AGC---------------------------------------ACTAGCCAAAGCTCACCTGAG------------------------------------------CCTAATAGTCCTCCTAATGATTATTGCTTCAGCATGGATAATGAG------------------ATATCAAGTGAATTCAAGCTGGAATTGGTGGAAAAGCTCTTTGCAATAGACCCAGAATCGAAAAATCCATTTTCAATGCAG------GAAACAGAT---TTAGATTTGGAAATGTTAGCACCTTATATCCCCATGGACGAT------GATTTCCAGTTGCGC------ACCTTCGACCAGCTTTCT------------------------------------CCACTGGAGGGCAATACTGCAAGTCCTTCTTCTAGCGTGACTCCT------------------------------CGTATGTTGAAACCAGTGGATTCTCCTGAGATG------GGAATGATGAAAGTACTCAACAAGAGTGATGTGGAAGATAGCAGCAGC------------------------------------------------------------------------CTCTTTGAGAAACTTAAGAAGGAA---CCTGAT---GCATTAGCCTATCTTGCTCCTGCTGCT------------GGAGATACTATAATAGCATTAGATTTT---GAC---AACGATGAGCCAGATGAACAACCATCTGATGACGTTCCTTTATATAATGATGTA------------------------------------------------------------------------------------------ATGCTCCCCTCATCCAGTGAGAAACTGCAGAATATAAATTTGGCAATGTCCCCACTATCTGCTTCTGAAACAGCAAAG------ACCCTCTGTAGCAGTGCTGATCCAGCACTCAATAGAGAGGTGGTGGCCAAACTGGAGCCCAGCACGGAGCCCTTAGATCTTACTTTCTCCAGCCGACGGACCCAAGATCAACCAGCTACTCCTTCTGATGGAAGCACTAGCCAAAGCTCA------------CCTGAG------------------------------------------CCTAATAGTCCTCCTAATGATTATTGCTTCAGCATGGATAATGAGATATCAAGTGAATTCAAGCTGGAATTGGTG------GAAAAGCTCTTTGCAATAGAC------CCAGAATCG------------------------------------------------------------AAAAATCCATTTTCAATGCAG---------GAAACAGATTTAGATTTGGAAATGTTAGCACCTTATATCCCCATGGAC------GATGAT---TTCCAGTTGCGCACCTTCGACCAGCTT---------------------------------TCTCCACTGGAGGGCAATACTGCAAGTCCTTCTTCTAGC---------GTGACTCCT------------------------------CGTATGTTGAAACCAGTGGATTCTCCT---------------------------GAGATGGGAATGATGAAAGTA------------CTCAAC---AAG---------AGTGATGTG------------------GAAGATAGCAGCAGCCTCTTT------------------------GAGAAACTTAAGAAG---------------------------------GAA---CCT------------GAT---GCATTAGCCTATCTTGCTCCTGCTGCTGGAGATACTATAATAGCATTAGATTTTGACAACGAT---------GAGCCAGATGAACAACCATCTGATGACGTTCCTTTA---------------------------------------TATAATGATGTAATG---------------------------------CTCCCC------------------TCATCCAGTGAGAAACTGCAGAATATAAATTTGGCAATGTCCCCACTATCTGCT------------TCTGAAACAGCAAAG------ACCCTCTGTAGCAGTGCTGATCCAGCACTCAATAGAGAGGTGGTG---------GCCAAACTGGAGCCCAGCACG------GAGCCCTTA---------------------------GATCTTACTTTCTCCAGCCGACGGACCCAAGATCAACCAGCT------ACTCCTTCTGATGGAAGC---------ACTAGCCAAAGCTCACCTGAG------------------------------------------CCTAAT---AGTCCTCCTAATGATTATTGCTTC------------AGCATGGATAATGAGATATCAAGTGAATTCAAGCTGGAATTGGTGGAAAAGCTCTTT---GCAATAGAC------CCAGAA---------TCGAAAAATCCATTTTCAATGCAGGAA---ACAGATTTAGATTTGGAAATGTTAGCACCTTATATCCCCATGGAC---GAT---GAT---TTCCAGTTGCGCACC---------TTCGACCAGCTTTCTCCA---CTGGAGGGCAATACTGCAAGTCCT------------TCTTCTAGC---------GTGACTCCT---------------------CGTATGTTGAAACCAGTGGATTCTCCTGAG------------------ATGGGAATGATGAAAGTACTCAAC---AAG---------AGTGATGTG---------GAAGATAGCAGCAGCCTCTTT------------------------GAGAAACTTAAGAAGGAA---CCTGAT---GCATTAGCCTATCTTGCTCCTGCTGCTGGAGATACTATAATAGCATTA------------------GATTTTGACAAC------GAT------GAGCCAGATGAACAACCATCTGATGACGTTCCTTTATATAATGATGTAATGCTCCCCTCATCCAGTGAG------------------AAACTGCAGAATATAAATTTGGCAATGTCCCCACTATCTGCTTCTGAAACAGCAAAG------ACCCTCTGT---------------------------------------------------------------AGCAGTGCTGATCCAGCACTC---------AATAGAGAGGTGGTGGCCAAACTGGAGCCCAGCACGGAGCCCTTAGATCTTACTTTCTCCAGCCGACGGACC---------------CAAGATCAACCAGCTACTCCTTCTGATGGAAGCACTAGCCAAAGCTCACCTGAG------------------------------------------CCTAATAGTCCTCCTAATGATTATTGCTTCAGCATGGATAATGAGATATCAAGTGAATTCAAGCTGGAATTGGTGGAAAAG------------CTCTTTGCAATAGACCCAGAATCG------------------------AAAAATCCATTTTCAATGCAGGAA---ACAGATTTAGATTTGGAAATGTTAGCACCTTATATCCCCATGGAC------GATGAT---TTCCAGTTGCGC---------------------------------------ACCTTCGACCAGCTTTCTCCACTGGAGGGCAATACTGCAAGTCCT------------TCTTCTAGC---------GTGACTCCT---------------------------------------------CGTATGTTGAAACCAGTGGATTCTCCTGAGATGGGAATGATGAAAGTACTCAACAAGAGTGATGTGGAAGATAGCAGCAGCCTCTTTGAGAAA------------------------------------------------------------------------------------------------CTTAAGAAGGAA------CCTGAT---GCATTAGCCTATCTTGCTCCTGCTGCTGGAGATACTATAATAGCATTAGATTTTGACAACGAT------GAGCCAGATGAACAACCATCT---------------------------------------------------------------------------------------------------GATGACGTTCCTTTATATAATGATGTAATGCTCCCCTCATCCAGTGAGAAACTGCAGAATATAAATTTGGCAATGTCCCCACTATCTGCTTCTGAA---------------------------------------------ACAGCAAAGACCCTCTGTAGCAGTGCTGATCCAGCACTCAATAGAGAGGTGGTGGCCAAACTGGAGCCCAGCACGGAGCCCTTAGATCTTACTTTCTCCAGCCGACGGACCCAAGATCAA---------CCAGCTACTCCTTCTGATGGAAGCACTAGCCAA------------------------------------------AGCTCACCT------------------------------------------------GAG------------------------------------------CCTAATAGTCCTCCTAATGATTATTGCTTCAGCATG---------------------------------------------GATAATGAGATATCAAGTGAATTCAAGCTGGAATTGGTG---------------GAAAAGCTCTTTGCAATAGACCCAGAATCGAAAAATCCATTTTCAATG------------------------CAGGAAACAGATTTAGATTTGGAAATGTTAGCACCTTATATCCCCATGGAC------GATGAT---TTCCAGTTGCGCACCTTCGACCAGCTT------------TCTCCACTGGAGGGCAATACTGCAAGTCCTTCTTCTAGCGTG---------ACTCCT
>L.chalumnae
------------------AAAACAGTGGAGTCTGTTGAGTCACCAGACGCT------AAGATAACTCAGCTTTTCAGCAAGATCAAACCAGCAGAAGATTCCAAC------AGCCTCTTTGACCAG------------------CTGAAGGAAGAA------CCAGAA---GCATTGACTTTGTTGGCACCTGCTGCTGGAGAC------------------------------------------------------------ACTATCATCTCACTGGATTTCAGCAAATCT------GACTCTGAGGTTCAG------------------------------------------------CAGTTTGATGAAGTTCCATTGTATAATGATGTAATGCTGCCGTCA---------------------------------------------------------------------TCCAGTGAAAATCTGCAA------AATTTAGAGATGTCTCCGCTTCCTGCTTCTGAAACTACCGAG------------------------------GCACTGTGTAGTAGTACGGATCCAGCCCTAAACATGGAA---------GTTGTGACAAAATTAGAGCCAACCCCAGAGCCACTGGACCTGTCGTTTTCTGTTCCTCAGACACAAGACAGACCGAGCACCCCCTCTGAACAC------------CACACTAGCCAAAGTACACCA------CAG------------------------------------------CCAAAGAGC---CCA------CCTGACTACTGCTTTGAGGTTGACGACGATATTGTCAGTGAGTTCAAGCTGGATCTGGTTGAGAAACTTTTTGCCATTGACACAGAACCAAAGAGCTTTTTCTCTACTCAGGAG------------------------------------GCTGAAGAGCTGGACTTAGAGATGTTGGCTCCTTACATCCCAATG---------GATGACGATTTCCAGTTACGT------TCATTCGACCAACTCTCTCCTCTGCAGAGTGGCTCTGAAAGCCCACAAAACGTGGGCAGTGTG------------AAAACAGTG------GAGTCTGTTGAGTCACCAGACGCTAAGATAACTCAGCTTTTCAGCAAG------ATCAAACCAGCAGAA---------------------------------------------------GATTCCAACAGCCTCTTTGACCAGCTGAAGGAAGAA---CCAGAAGCATTGACTTTGTTGGCA------CCTGCTGCTGGAGAC---------ACTATCATCTCACTGGATTTCAGCAAATCT------------------------------GACTCTGAGGTTCAGCAGTTTGATGAAGTTCCATTGTATAATGATGTAATGCTGCCGTCATCCAGTGAAAATCTGCAAAAT------TTAGAGATGTCTCCGCTTCCTGCTTCTGAAACTACCGAGGCACTGTGTAGTAGTACGGATCCAGCCCTAAACATGGAAGTTGTGACAAAATTAGAGCCAACCCCAGAGCCACTGGACCTGTCGTTTTCTGTTCCTCAGACACAAGACAGACCGAGCACCCCCTCTGAACACCACACTAGCCAAAGTACACCACAG------------------------------------------CCA---AAGAGCCCACCTGACTACTGCTTTGAGGTTGACGACGATATTGTCAGTGAG------------------TTCAAGCTGGATCTGGTTGAGAAACTTTTTGCCATTGACACAGAACCAAAGAGCTTTTTCTCTACT------------------------------------CAGGAGGCTGAAGAGCTGGACTTAGAGATGTTGGCTCCTTACATCCCAATG------GATGACGATTTCCAG------TTACGTTCATTCGACCAACTCTCTCCTCTGCAG---------AGTGGCTCTGAAAGCCCACAAAACGTG---------GGCAGTGTG------------AAAACAGTGGAGTCTGTTGAGTCACCAGACGCTAAGATAACTCAGCTTTTCAGCAAGATCAAACCAGCAGAAGAT------------------------------------------------TCCAACAGC------CTCTTTGACCAGCTGAAGGAAGAA---CCAGAA---GCATTGACTTTGTTGGCACCTGCTGCTGGAGACACTATCATCTCACTGGATTTCAGC------------------------------------------------------AAATCT------GACTCTGAGGTTCAGCAGTTTGATGAAGTTCCATTGTATAATGATGTAATGCTGCCGTCA---------------------------------------------------------------------TCCAGTGAAAATCTGCAA------AATTTAGAGATGTCTCCGCTTCCTGCTTCTGAAACTACCGAG------GCACTGTGTAGTAGTACGGATCCAGCCCTAAACATGGAAGTTGTGACAAAATTAGAGCCAACCCCAGAGCCACTGGACCTGTCGTTTTCTGTTCCTCAGACACAAGACAGACCGAGCACCCCCTCTGAACACCACACTAGCCAAAGTACACCACAG---------------------------------------------------CCAAAGAGCCCA---CCTGACTACTGCTTTGAGGTTGACGACGATATTGTCAGTGAGTTCAAGCTGGATCTGGTTGAGAAACTTTTTGCCATTGACACAGAACCAAAGAGCTTTTTCTCTACTCAGGAGGCTGAAGAGCTGGACTTAGAGATGTTGGCTCCTTACATCCCAATGGAT------GACGATTTCCAGTTACGTTCATTCGACCAACTC------TCTCCTCTGCAGAGTGGCTCTGAAAGCCCACAAAACGTGGGCAGTGTG------------------------------------------------------------------------------AAAACAGTGGAGTCTGTTGAGTCACCAGACGCTAAGATAACTCAGCTTTTCAGCAAGATCAAACCAGCAGAAGATTCCAAC------AGCCTCTTTGACCAGCTGAAGGAAGAACCAGAA---GCATTGACTTTGTTGGCACCTGCTGCTGGAGAC---------ACTATCATCTCACTGGATTTCAGCAAATCTGAC------TCTGAGGTTCAGCAGTTTGATGAAGTTCCATTGTATAATGATGTAATGCTGCCGTCATCCAGTGAAAATCTGCAA------AATTTAGAGATGTCTCCGCTTCCTGCTTCTGAAACTACCGAGGCACTGTGTAGTAGTACGGATCCAGCCCTAAACATGGAAGTTGTGACAAAATTAGAGCCAACCCCAGAGCCACTGGACCTGTCGTTTTCTGTTCCTCAGACACAAGACAGACCG---------------------------------------------AGCACCCCCTCTGAACACCACACTAGCCAAAGTACACCACAG------------------------------------------CCAAAGAGC---CCACCTGACTACTGCTTTGAGGTTGACGACGATATTGTCAGTGAGTTCAAGCTGGATCTGGTTGAGAAACTTTTTGCCATTGACACAGAACCAAAGAGCTTTTTCTCTACTCAGGAGGCTGAAGAGCTGGACTTAGAGATGTTGGCTCCTTACATCCCAATGGAT---GACGATTTCCAGTTACGTTCATTCGACCAACTCTCTCCTCTGCAGAGTGGCTCTGAAAGCCCACAAAACGTGGGCAGTGTG---------------------------------AAAACAGTGGAGTCTGTTGAGTCACCAGACGCT------AAGATAACTCAGCTTTTCAGCAAGATCAAACCAGCA---------GAAGATTCCAACAGCCTCTTTGACCAG------------------------------------------------------CTGAAGGAAGAA---CCAGAAGCATTGACTTTGTTGGCA------CCTGCTGCTGGAGAC---------ACTATCATCTCACTGGATTTCAGCAAATCTGAC------TCTGAGGTTCAGCAGTTTGAT---------------------------------------------------------------------------------------------------GAAGTTCCA---TTGTATAATGATGTAATGCTGCCGTCA---------------------------TCCAGTGAAAATCTGCAAAAT------TTAGAGATGTCTCCGCTTCCTGCTTCT---------------------------------------------------------------------GAAACTACCGAG------GCACTGTGTAGTAGTACGGATCCAGCCCTAAACATGGAAGTTGTGACAAAATTAGAGCCAACCCCAGAGCCACTGGACCTGTCGTTTTCTGTTCCTCAGACACAAGACAGACCG---------------AGCACCCCCTCTGAACACCACACTAGCCAAAGTACACCACAG------------------------------------------CCAAAGAGCCCA---CCTGACTACTGCTTTGAGGTTGACGACGATATTGTCAGTGAGTTCAAGCTGGATCTGGTTGAGAAACTTTTTGCCATTGACACAGAACCAAAGAGCTTTTTCTCTACTCAGGAGGCT---------------GAAGAGCTGGACTTAGAGATGTTGGCTCCTTACATCCCA------------------------ATGGAT---GACGATTTCCAGTTACGTTCATTCGACCAACTCTCTCCTCTGCAGAGTGGCTCTGAAAGCCCACAAAACGTGGGCAGTGTG------------------------------AAAACAGTGGAGTCTGTTGAGTCACCAGACGCT------------------------------------------------------------AAGATAACTCAGCTTTTCAGCAAGATC------AAACCAGCAGAAGAT---------------------------------------TCCAACAGCCTCTTTGACCAGCTGAAGGAAGAA---CCAGAA---GCATTGACTTTGTTGGCACCTGCTGCTGGAGACACTATCATCTCACTGGATTTCAGCAAATCT------GACTCTGAGGTTCAGCAGTTTGAT---------------------GAAGTTCCATTGTATAATGATGTAATGCTGCCGTCA---------------------------------------------------------------------TCCAGTGAAAATCTGCAAAAT------TTAGAGATG---------------------------------------TCTCCGCTTCCTGCTTCTGAAACTACCGAG------GCACTGTGTAGTAGTACGGATCCAGCCCTAAACATGGAAGTTGTGACAAAATTAGAGCCAACCCCAGAGCCACTGGACCTGTCGTTTTCTGTTCCTCAGACACAAGACAGACCGAGCACCCCCTCTGAACACCACACTAGCCAAAGTACACCACAG------------------------------------------CCAAAGAGCCCA---CCTGACTACTGCTTTGAGGTTGACGACGATATTGTCAGTGAGTTCAAGCTGGATCTGGTTGAGAAACTTTTTGCCATTGACACAGAACCAAAGAGCTTTTTCTCTACTCAGGAGGCTGAAGAGCTGGACTTAGAGATGTTGGCTCCTTACATCCCAATGGAT---GAC------------------------------------GATTTCCAGTTACGTTCATTCGACCAACTC---TCTCCTCTGCAGAGTGGCTCTGAAAGCCCACAAAACGTGGGCAGTGTG------------------------------------------------------------------------------------------------------------------AAAACAGTGGAGTCTGTTGAGTCACCAGACGCTAAGATAACTCAGCTTTTCAGCAAGATCAAACCAGCAGAAGATTCCAACAGC------CTCTTTGACCAGCTGAAGGAAGAA---CCAGAAGCATTGACTTTGTTGGCACCTGCTGCTGGAGACACTATCATCTCACTGGATTTCAGCAAATCTGACTCTGAGGTT------CAGCAGTTTGATGAAGTTCCATTGTATAATGATGTAATGCTGCCGTCATCCAGTGAAAATCTGCAA------AATTTAGAGATGTCTCCGCTTCCTGCTTCTGAAACTACCGAG------GCACTGTGTAGTAGTACGGATCCAGCCCTAAACATGGAAGTTGTGACAAAATTAGAGCCAACCCCAGAGCCACTGGACCTGTCGTTTTCTGTTCCTCAGACACAAGACAGACCGAGCACCCCC------------------------------------------------------------------------------------TCTGAACACCACACTAGCCAAAGTACACCACAG------------------------------------------CCAAAGAGCCCA---CCTGACTACTGCTTTGAGGTTGACGACGATATTGTCAGTGAGTTCAAGCTGGATCTGGTTGAGAAACTTTTTGCCATTGACACAGAA---------CCAAAGAGCTTTTTCTCTACTCAGGAGGCTGAAGAGCTGGACTTAGAGATGTTGGCTCCTTACATCCCAATGGAT---GACGATTTCCAGTTACGTTCATTCGACCAACTCTCTCCTCTGCAGAGTGGCTCTGAAAGCCCACAAAACGTGGGCAGTGTG---------------------------AAAACA---GTGGAGTCTGTTGAGTCACCAGACGCTAAGATAACTCAGCTTTTCAGCAAGATCAAACCAGCAGAA------GATTCCAACAGCCTCTTTGAC---CAG---------CTGAAGGAA------------------------------------------------------------------------------------------------GAA---CCAGAA---GCATTGACTTTG------TTGGCACCTGCTGCTGGAGAC---------ACTATCATCTCACTG---------------------------------------------------GATTTC------------------------AGC---AAATCTGACTCTGAGGTTCAGCAGTTT---------------------GATGAAGTTCCATTGTATAATGATGTAATGCTGCCG---------------------------------------------------------------------------------TCATCCAGTGAAAATCTGCAA---AATTTAGAGATGTCTCCGCTTCCT---GCTTCTGAAACTACCGAG------GCACTGTGTAGTAGTACGGATCCAGCCCTAAACATGGAAGTTGTGACAAAATTAGAGCCAACCCCAGAGCCACTG------GACCTGTCGTTTTCTGTTCCTCAGACACAAGACAGACCGAGCACCCCCTCTGAACACCACACTAGCCAA---AGTACACCA------------------------------------------CAGCCAAAGAGCCCACCT---------------------GACTACTGCTTTGAGGTTGACGACGATATTGTCAGTGAGTTCAAGCTGGATCTGGTTGAGAAACTTTTTGCCATTGACACAGAACCA---------------AAGAGCTTTTTCTCTACTCAGGAGGCTGAA---------------------------------------------------GAGCTGGACTTAGAGATGTTGGCTCCTTACATCCCAATGGAT------------------------GACGAT---TTCCAGTTACGTTCATTCGACCAACTC---------------------------------------------------TCTCCTCTGCAGAGTGGCTCTGAAAGCCCACAAAACGTGGGCAGTGTG---------------------AAAACAGTGGAGTCTGTTGAGTCACCAGACGCTAAGATAACTCAGCTTTTCAGCAAGATC------AAACCAGCAGAAGATTCCAACAGCCTCTTTGACCAG---------------------------------------------------------------------------------------CTGAAGGAAGAA---CCAGAAGCATTGACTTTGTTGGCACCTGCTGCTGGAGACACTATCATCTCACTGGATTTCAGCAAA---------------------------------------------------------------------------------------------------------------------------------TCTGACTCTGAGGTTCAGCAGTTTGATGAAGTTCCATTGTATAATGATGTAATGCTGCCGTCATCCAGTGAAAATCTGCAA------AATTTAGAGATGTCTCCGCTTCCTGCTTCTGAAACTACCGAGGCACTGTGTAGTAGTACGGATCCAGCCCTAAACATGGAAGTTGTGACAAAATTAGAGCCAACCCCAGAGCCACTGGACCTGTCGTTTTCTGTTCCTCAGACACAAGACAGACCGAGCACCCCCTCTGAACACCACACTAGCCAAAGTACACCACAG------------------------------------------CCAAAGAGCCCACCT---GACTACTGCTTTGAGGTTGACGACGATATTGTCAGTGAGTTCAAGCTGGATCTGGTTGAGAAACTTTTTGCCATTGACACAGAACCAAAGAGCTTT---------------------------TTCTCTACTCAGGAGGCT------GAAGAGCTGGACTTAGAGATGTTGGCTCCTTACATCCCAATGGATGACGATTTCCAGTTACGTTCATTCGACCAACTCTCTCCTCTGCAGAGTGGCTCTGAAAGCCCACAAAACGTGGGCAGTGTG------------------------------------------AAAACAGTGGAGTCTGTTGAGTCACCAGACGCTAAGATAACTCAGCTTTTCAGCAAGATCAAACCAGCA---------GAAGATTCCAACAGCCTCTTTGACCAGCTG---------------------------------------------------------------------------------AAGGAAGAA---CCAGAAGCATTGACTTTGTTGGCACCTGCTGCTGGAGACACTATCATCTCACTG------------------------------GATTTCAGCAAATCT------GACTCTGAGGTTCAGCAGTTTGATGAAGTTCCA------------------------------------------------------------------------------------------------------------------TTGTATAATGATGTAATGCTGCCGTCATCCAGTGAAAATCTGCAAAATTTA------GAGATGTCTCCGCTTCCTGCTTCTGAAACTACCGAG------GCACTGTGTAGTAGTACGGATCCAGCCCTAAACATGGAAGTTGTGACAAAATTAGAGCCA---------------------------------------------------------------------ACCCCAGAGCCACTGGACCTGTCGTTTTCTGTTCCTCAGACACAAGACAGACCGAGCACCCCCTCTGAACACCACACTAGCCAAAGTACACCACAG------------------------------------------CCAAAGAGCCCA---CCTGACTACTGCTTTGAGGTTGACGACGATATTGTCAGTGAGTTCAAGCTGGATCTGGTTGAGAAACTTTTTGCCATTGACACAGAACCAAAGAGCTTTTTCTCTACTCAGGAGGCTGAAGAGCTGGACTTAGAGATGTTGGCTCCTTACATCCCAATGGATGAC------GAT---TTCCAGTTACGTTCATTCGACCAACTCTCTCCTCTGCAGAGTGGCTCTGAAAGCCCACAAAACGTGGGCAGTGTG------------------------------------------------------AAAACAGTGGAGTCTGTTGAGTCACCAGACGCTAAGATAACTCAGCTTTTCAGCAAGATCAAACCAGCAGAAGATTCCAACAGC------------------------CTCTTTGACCAGCTGAAGGAAGAA---CCAGAA------GCATTGACTTTGTTGGCACCTGCTGCTGGAGACACTATCATCTCACTGGATTTCAGCAAATCTGACTCTGAGGTT------CAGCAGTTTGATGAAGTTCCATTGTATAATGATGTAATGCTGCCGTCATCCAGTGAAAATCTGCAAAATTTA------GAGATGTCTCCGCTTCCTGCTTCTGAAACTACCGAGGCACTGTGTAGTAGTACGGATCCAGCCCTAAACATGGAAGTTGTGACAAAATTAGAGCCAACCCCAGAGCCACTGGACCTGTCGTTTTCTGTTCCTCAGACACAAGACAGACCGAGCACCCCCTCTGAACACCAC------------------------------------------------------------------------------ACTAGCCAAAGTACACCACAGCCAAAGAGC---CCACCTGACTACTGCTTTGAGGTTGACGACGATATTGTCAGTGAGTTCAAGCTGGATCTGGTTGAG---------------------------------AAACTTTTTGCCATTGACACAGAACCAAAGAGCTTTTTCTCTACTCAGGAGGCTGAAGAGCTGGACTTAGAGATGTTGGCTCCTTACATCCCAATGGAT---GACGATTTCCAGTTACGTTCATTCGACCAACTCTCTCCTCTGCAGAGTGGCTCTGAAAGC---CCACAAAACGTGGGCAGTGTG------------------------------AAAACAGTGGAGTCTGTTGAGTCACCAGACGCTAAGATAACTCAGCTTTTCAGCAAGATC------------------------------------AAACCAGCAGAAGATTCCAACAGCCTCTTTGACCAGCTGAAGGAAGAA---CCAGAAGCATTGACT---------------------------------------------------TTGTTGGCA---------------CCTGCTGCTGGAGAC---------ACTATCATCTCACTGGATTTCAGCAAA------TCTGAC------TCTGAGGTTCAGCAGTTTGATGAAGTTCCATTGTATAATGATGTAATGCTG---------------------------------------------------------------------------------------------------------------------------------------CCGTCATCCAGTGAAAATCTGCAAAAT---------TTAGAGATGTCTCCGCTTCCTGCTTCTGAAACTACCGAG------GCACTGTGTAGTAGTACGGATCCAGCCCTAAACATGGAAGTTGTGACAAAATTAGAGCCAACCCCAGAGCCACTGGAC------CTGTCGTTTTCTGTTCCTCAGACACAAGACAGACCGAGCACCCCCTCTGAACACCACACTAGCCAAAGTACA------------------------------------------------CCACAG------------------------------------------CCAAAGAGCCCACCT---GACTACTGCTTTGAGGTTGACGACGATATTGTCAGTGAGTTCAAG------------------------------------CTGGATCTGGTTGAGAAACTTTTTGCCATTGACACAGAACCAAAGAGCTTTTTCTCTACTCAGGAGGCT---------------------------------------------------GAAGAGCTGGACTTAGAGATGTTGGCTCCTTACATCCCAATGGAT------GACGAT---TTCCAGTTACGTTCATTCGACCAACTC---------------------------------TCTCCTCTGCAGAGTGGCTCTGAAAGCCCACAA------------AACGTGGGCAGTGTG---------------------AAAACAGTGGAGTCTGTTGAGTCACCAGACGCTAAGATAACTCAGCTTTTCAGCAAGATCAAACCAGCAGAAGATTCC------------------------------------------------------------------------------------AACAGCCTCTTTGACCAGCTGAAGGAAGAA---CCAGAAGCATTGACTTTGTTGGCACCTGCTGCTGGA---------GACACTATCATCTCACTGGATTTCAGCAAATCT---------------------------------------------------------------------------------------------------------------------------------GAC---TCTGAGGTTCAGCAGTTTGATGAAGTTCCATTGTATAATGATGTAATGCTGCCGTCATCCAGTGAAAATCTGCAAAAT------------TTAGAGATGTCTCCGCTTCCTGCTTCTGAAACTACCGAG------GCACTGTGTAGTAGTACGGATCCAGCCCTAAACATGGAAGTTGTGACAAAATTAGAGCCAACCCCAGAGCCACTGGACCTGTCGTTTTCTGTTCCTCAGACACAAGACAGACCGAGCACCCCCTCTGAACACCACACT---------------------------AGCCAAAGTACACCACAG------------------------------------------CCAAAGAGC---CCACCTGACTACTGCTTTGAGGTTGACGACGATATTGTCAGTGAGTTCAAGCTGGATCTGGTTGAGAAACTTTTTGCCATTGACACAGAACCAAAGAGCTTTTTCTCTACTCAGGAGGCTGAAGAGCTGGACTTAGAGATGTTGGCTCCTTACATCCCAATG------GATGACGATTTCCAGTTACGTTCATTCGACCAACTCTCTCCTCTGCAGAGTGGCTCTGAAAGCCCACAAAACGTG---------GGCAGTGTG---------------------------------------AAAACAGTGGAGTCTGTTGAGTCACCAGACGCT------AAGATAACTCAGCTTTTCAGCAAGATCAAACCAGCAGAAGATTCCAACAGC---------------------------------------CTCTTTGACCAGCTGAAGGAAGAA---CCAGAA---------------------------------------------GCATTGACTTTGTTGGCACCTGCTGCTGGAGACACTATCATCTCACTGGATTTC------AGCAAATCTGACTCTGAGGTTCAGCAGTTTGATGAAGTTCCATTGTATAATGATGTAATGCTG------------------------------------------------------------------------------------CCGTCATCCAGTGAAAATCTGCAA------AATTTAGAGATGTCTCCGCTTCCTGCTTCTGAAACTACCGAG------GCACTGTGTAGTAGTACG------------------------GATCCAGCCCTA------------------------------------------------------------------------------------------------AACATGGAAGTTGTGACAAAATTAGAGCCA------------ACCCCAGAGCCACTGGACCTGTCGTTTTCTGTTCCTCAGACACAAGAC------------AGACCGAGCACC---CCCTCT------------------------------------GAACACCACACTAGCCAAAGTACACCACAG------------------------------------------CCAAAGAGCCCACCT---GACTACTGCTTTGAGGTTGACGACGATATTGTCAGTGAGTTCAAGCTGGATCTGGTTGAGAAACTTTTT---------------------------------------GCCATTGACACAGAACCAAAGAGCTTTTTCTCTACTCAGGAGGCT------GAAGAGCTGGAC------------TTAGAGATGTTGGCTCCTTACATCCCAATG------GATGACGATTTCCAGTTACGTTCATTCGACCAACTCTCTCCTCTGCAGAGTGGCTCTGAAAGCCCACAAAACGTGGGCAGTGTG---------------------------------AAAACAGTGGAGTCTGTTGAGTCACCAGACGCTAAGATAACTCAGCTTTTCAGCAAGATCAAACCAGCAGAAGATTCC------AACAGCCTCTTTGACCAGCTGAAGGAAGAA---CCAGAA------------------------------------------------------------------GCATTGACTTTGTTGGCACCTGCTGCTGGAGACACTATCATCTCACTGGATTTCAGCAAATCTGACTCT------GAGGTTCAGCAGTTTGATGAAGTT------------------------------------------------------------------------------------------------------------------------------------------------------------------CCATTGTATAATGATGTAATGCTGCCGTCATCCAGTGAAAATCTGCAAAATTTA------GAGATGTCTCCGCTTCCTGCTTCTGAAACTACC---------GAGGCACTGTGTAGTAGT---ACGGATCCAGCCCTAAACATGGAAGTTGTGACAAAATTAGAGCCAACCCCAGAGCCACTGGACCTGTCGTTTTCTGTTCCTCAGACACAAGACAGACCGAGCACCCCCTCTGAACACCACACTAGCCAAAGTACACCACAG------------------------------------------CCAAAGAGCCCACCTGACTACTGCTTTGAGGTTGACGACGATATTGTCAGTGAGTTCAAGCTGGATCTGGTTGAGAAACTTTTTGCCATTGACACAGAACCAAAGAGCTTTTTCTCTACTCAGGAGGCTGAAGAGCTGGACTTAGAGATGTTGGCTCCTTACATCCCAATGGAT---GACGATTTCCAGTTACGTTCATTCGACCAACTCTCTCCTCTGCAGAGTGGCTCTGAAAGC------------CCACAAAACGTGGGCAGTGTG------------AAAACAGTGGAGTCTGTTGAGTCACCAGAC------GCTAAGATAACT------CAGCTTTTCAGCAAGATC---------AAACCAGCAGAAGAT------------------TCCAACAGCCTCTTTGACCAGCTGAAGGAAGAA------CCAGAA---GCATTGACTTTGTTGGCACCTGCTGCTGGAGAC---------------ACTATCATCTCACTGGATTTCAGCAAA------------------TCTGAC---------TCTGAG------GTTCAGCAGTTTGATGAAGTT------------------------------------CCA------------------TTGTAT------------AAT------------GATGTAATGCTGCCGTCA------------------------------------------------------------------------TCCAGTGAAAATCTGCAAAATTTA------GAG------ATGTCTCCGCTTCCTGCTTCTGAAACTACCGAG------GCACTGTGTAGTAGTACGGATCCAGCC---------------------------------------------CTAAACATGGAAGTTGTGACAAAATTAGAG---CCAACCCCA------GAGCCACTGGACCTGTCGTTTTCTGTTCCTCAGACA------------------CAAGAC------------------------AGACCGAGCACC---------------CCC---TCTGAACACCACACTAGCCAAAGT------------------------------------ACACCACAG------------------------------------------CCAAAGAGC---CCACCT------GACTACTGCTTTGAGGTTGAC------GACGAT---------ATTGTC---AGTGAGTTC---AAGCTGGATCTGGTTGAGAAACTTTTTGCCATTGACACAGAACCAAAGAGCTTTTTCTCTACTCAG---GAGGCT------------GAAGAGCTGGACTTAGAG---------------ATGTTGGCTCCTTACATCCCAATGGAT---GACGAT------TTCCAGTTACGT------TCATTCGACCAACTCTCTCCT---CTGCAGAGTGGCTCTGAAAGCCCA------------CAAAACGTG---------GGCAGTGTG---------------------------------AAAACAGTGGAGTCTGTTGAGTCACCA---------GACGCTAAGATAACTCAGCTTTTCAGCAAGATCAAA------------------------------CCAGCAGAAGATTCCAACAGC------CTCTTTGACCAGCTGAAGGAA---------------------GAA---CCAGAAGCATTGACTTTGTTGGCACCTGCTGCTGGAGAC------------------------------------------ACTATCATCTCACTGGATTTCAGCAAATCT---------------------------GACTCTGAGGTTCAGCAGTTTGATGAA---------------------GTTCCATTGTATAATGATGTAATGCTGCCGTCATCC---------------------------------------------------------------------------------------------------------------------------------------------AGTGAAAATCTGCAAAATTTAGAG------ATGTCTCCGCTTCCTGCTTCTGAAACTACCGAG------GCACTGTGTAGTAGTACGGATCCAGCCCTAAACATGGAAGTTGTGACAAAATTAGAGCCAACCCCAGAGCCACTGGACCTGTCGTTTTCTGTTCCTCAGACACAAGACAGACCGAGCACCCCCTCTGAACAC------------------CAC---------------------------------------ACTAGCCAAAGTACACCACAG------------------------------------------CCAAAGAGCCCA---CCTGACTACTGCTTTGAGGTTGACGACGAT------------------ATTGTCAGTGAGTTCAAGCTGGATCTGGTTGAGAAACTTTTTGCCATTGACACAGAACCAAAGAGCTTTTTCTCTACTCAG------GAGGCTGAAGAGCTGGACTTAGAGATGTTGGCTCCTTACATCCCAATGGATGAC------GATTTCCAGTTACGT------TCATTCGACCAACTCTCT------------------------------------CCTCTGCAGAGTGGCTCTGAAAGCCCACAAAACGTGGGCAGTGTG------------------------------AAAACAGTGGAGTCTGTTGAGTCACCAGACGCT------AAGATAACTCAGCTTTTCAGCAAGATCAAACCAGCAGAAGATTCCAAC---------------------------------------------------------------------AGCCTCTTTGACCAGCTGAAGGAAGAA---CCAGAA---GCATTGACTTTGTTGGCACCTGCTGCT------------GGAGACACTATCATCTCACTGGATTTC---AGC---AAATCTGACTCTGAGGTTCAGCAGTTTGATGAAGTTCCATTGTATAATGATGTA------------------------------------------------------------------------------------------ATGCTGCCGTCATCCAGTGAAAATCTGCAAAAT------TTAGAGATGTCTCCGCTTCCTGCTTCTGAAACTACCGAG------GCACTGTGTAGTAGTACGGATCCAGCCCTAAACATGGAAGTTGTGACAAAATTAGAGCCAACCCCAGAGCCACTGGACCTGTCGTTTTCTGTTCCTCAGACACAAGACAGACCGAGCACCCCCTCTGAACACCACACTAGCCAAAGTACA------------CCACAG------------------------------------------CCAAAGAGCCCACCT---GACTACTGCTTTGAGGTTGACGACGATATTGTCAGTGAGTTCAAGCTGGATCTGGTT------GAGAAACTTTTTGCCATTGAC------ACAGAACCA------------------------------------------------------------AAGAGCTTTTTCTCTACTCAG------GAGGCTGAAGAGCTGGACTTAGAGATGTTGGCTCCTTACATCCCAATGGAT------GACGAT---TTCCAGTTACGTTCATTCGACCAACTC---------------------------------TCTCCTCTGCAGAGTGGCTCTGAAAGCCCACAAAACGTG---------GGCAGTGTG------------------------------AAAACAGTGGAGTCTGTTGAGTCACCA---------------------------GACGCTAAGATAACTCAGCTT------------TTCAGC---AAGATC------AAACCAGCA------------------GAAGATTCCAACAGCCTCTTT------------------------GACCAGCTGAAGGAA---------------------------------GAA---CCA------------GAA---GCATTGACTTTGTTGGCACCTGCTGCTGGAGACACTATCATCTCACTGGATTTCAGCAAATCTGAC---TCTGAGGTT------CAGCAGTTTGATGAAGTTCCATTG---------------------------------------TATAATGATGTAATG---------------------------------CTGCCG------------------TCATCCAGTGAAAATCTGCAAAAT------TTAGAGATGTCTCCGCTTCCTGCT------------TCTGAAACTACCGAG------GCACTGTGTAGTAGTACGGATCCAGCCCTAAACATGGAAGTTGTG---------ACAAAATTAGAGCCAACCCCA------GAGCCACTG---------------------------GACCTGTCGTTTTCTGTTCCTCAGACACAAGACAGACCGAGC------ACCCCCTCTGAACACCAC---------ACTAGCCAAAGTACACCACAG------------------------------------------CCAAAG---AGC---CCACCTGACTACTGCTTT------------GAGGTTGACGACGATATTGTCAGTGAGTTCAAGCTGGATCTGGTTGAGAAACTTTTT---GCCATTGAC------ACAGAA---------CCAAAGAGCTTTTTCTCTACTCAGGAGGCTGAAGAGCTGGACTTAGAGATGTTGGCTCCTTACATCCCAATGGAT---GAC---GAT---TTCCAGTTACGTTCA---------TTCGACCAACTCTCTCCT---CTGCAGAGTGGCTCTGAAAGCCCA------------CAAAACGTG---------GGCAGTGTG---------------------AAAACAGTGGAGTCTGTTGAGTCACCAGAC------------------GCTAAGATAACTCAGCTTTTCAGC---AAGATCAAACCAGCA---------------GAAGATTCCAACAGCCTCTTT------------------------GACCAGCTGAAGGAAGAA---CCAGAA---GCATTGACTTTGTTGGCACCTGCTGCTGGAGACACTATCATCTCACTG------------------GATTTCAGCAAA------TCTGAC------TCTGAGGTTCAGCAGTTTGATGAAGTTCCATTGTATAATGATGTAATGCTGCCGTCATCCAGTGAA------------------AATCTGCAAAAT------TTAGAGATGTCTCCGCTTCCTGCTTCTGAAACTACCGAG------GCACTGTGT---------------------------------------------------------------AGTAGTACGGATCCAGCCCTA---------AACATGGAAGTTGTGACAAAATTAGAGCCAACCCCAGAGCCACTGGACCTGTCGTTTTCTGTTCCTCAGACA---------------CAAGACAGACCGAGCACCCCCTCTGAACACCACACTAGCCAAAGTACACCACAG------------------------------------------CCAAAGAGC---CCACCTGACTACTGCTTTGAGGTTGACGACGATATTGTCAGTGAGTTCAAGCTGGATCTGGTTGAGAAA------------CTTTTTGCCATTGACACAGAACCA------------------------AAGAGCTTTTTCTCTACTCAGGAGGCTGAAGAGCTGGACTTAGAGATGTTGGCTCCTTACATCCCAATGGAT------GACGAT---TTCCAGTTACGT---------------------------------------TCATTCGACCAACTCTCTCCTCTGCAGAGTGGCTCTGAAAGCCCA------------CAAAACGTG---------GGCAGTGTG------------AAAACAGTGGAGTCTGTTGAGTCACCAGACGCTAAGATAACT---------CAGCTTTTCAGCAAG------------ATCAAACCAGCAGAAGAT---TCC------AACAGCCTCTTTGACCAG------------------------------------------------------------------------------------------------CTGAAGGAAGAA------CCAGAA---GCATTGACTTTGTTGGCACCTGCTGCTGGAGACACTATCATCTCACTGGATTTC---------------AGCAAATCTGACTCTGAGGTT------------------------------------------------------------------------------------------CAGCAGTTTGATGAAGTTCCATTGTATAATGATGTAATGCTGCCGTCATCCAGTGAAAATCTG---CAA---AATTTAGAGATGTCTCCGCTTCCT------GCT---------------------------------TCTGAAACTACCGAG------GCACTGTGTAGTAGTACGGATCCAGCCCTAAACATGGAAGTTGTGACAAAATTAGAGCCAACCCCAGAGCCACTGGACCTGTCGTTTTCTGTTCCTCAGACACAAGACAGA---------CCGAGCACCCCCTCTGAACACCACACTAGCCAA------------------------------------------AGTACACCA------------------------------------------------CAG------------------------------------------CCAAAGAGCCCA---CCTGACTACTGCTTTGAGGTT---------------------------------------------GACGACGATATTGTCAGTGAGTTCAAGCTGGATCTGGTT---------------GAGAAACTTTTTGCCATTGACACAGAACCAAAGAGCTTTTTCTCTACTCAG---------------------GAGGCTGAAGAGCTGGACTTAGAGATGTTGGCTCCTTACATCCCAATGGAT------GACGAT---TTCCAGTTACGTTCATTCGACCAACTC------------TCTCCTCTGCAGAGTGGCTCTGAAAGCCCACAAAACGTGGGCAGTGTG---------
>P.annectens
------------------AGTCTAATGAAATCTGTTCCTGCACTCGATGCA------GACAAGACTAAGCATTTGTCT------------ACAGAAAACCCTGGT------CACTTGTTTGAGAAG------------------CTGAAAGAAGAA------CCTGAA---GCTCTTACACTTCTTGCACCTGCTCCTGGAGAT------------------------------------------------------------ACCATCATTCCTTTGGATTTTAATAACACT------GATACAGATGCACAG------------------------------------------------AGCCTTGACAGTGTTGCACTCTATGATGATGTTATGCTT---TCA---------------------------------------------------------------------TCAGATGAAAAAGTTCACTCT---AGCATGGATAAGTCTCCACTGCCTGCATCAGAAGCAGCAAAA------------------------------CCACTGCAAAGTGATACAGACCCAGCACTTAATATGGAA---------GTAGTAACAAAGTTGGAACTGCCTCCTGAACCACTAGGGCTCTCCTTTACTGTAGCTCAAACACAGAAGCAACCAAACAGTCCTTCTGACCCC------------AGCGCTAGTCAGAACTCAACA------GAG------------------------------------------CCAAGCAGT---CCC------TCGGACTACTGTTTCAGAGTAGAGAGTGATATTGACAATGAATTTAAACTTGATTTGGTGGAGAAACTTTTTGCTGTTGACACAGAGGCAAAGAATCCATTCTCTGCACAGGTT------------------------------------GAA---GGTTTGGACCTAGAGATGCTGGCTCCTTACATTTCAATG---------GATGATGACTACCAGTTACGC------TCTTTTGATCAGCTTCCTCCTCTTGAAAGTGACTCTGTTGATGAAAATATGGCAGGCAGTGTA------------AGTCTAATG------AAATCTGTTCCTGCACTCGATGCAGACAAGACTAAGCATTTGTCTACA------------------GAA---------------------------------------------------AACCCTGGTCACTTGTTTGAGAAGCTGAAAGAAGAA---CCTGAAGCTCTTACACTTCTTGCA------CCTGCTCCTGGAGAT---------ACCATCATTCCTTTGGATTTTAATAACACT------------------------------GATACAGATGCACAGAGCCTTGACAGTGTTGCACTCTATGATGATGTTATGCTTTCATCAGATGAAAAAGTTCACTCTAGC------ATGGATAAGTCTCCACTGCCTGCATCAGAAGCAGCAAAACCACTGCAAAGTGATACAGACCCAGCACTTAATATGGAAGTAGTAACAAAGTTGGAACTGCCTCCTGAACCACTAGGGCTCTCCTTTACTGTAGCTCAAACACAGAAGCAACCAAACAGTCCTTCTGACCCCAGCGCTAGTCAGAACTCAACAGAG------------------------------------------CCA---AGCAGTCCCTCGGACTACTGTTTCAGAGTAGAGAGTGATATTGACAATGAA------------------TTTAAACTTGATTTGGTGGAGAAACTTTTTGCTGTTGACACAGAGGCAAAGAATCCATTCTCT---------------------------------------GCACAGGTTGAAGGTTTGGACCTAGAGATGCTGGCTCCTTACATTTCAATG------GATGATGACTACCAG------TTACGCTCTTTTGATCAGCTTCCTCCTCTTGAA---------AGTGACTCTGTTGATGAAAATATGGCA---------GGCAGTGTA------------AGTCTAATGAAATCTGTTCCTGCACTCGATGCAGACAAGACTAAGCATTTGTCTACAGAAAACCCTGGTCAC------------------------------------------------------------------TTGTTTGAGAAGCTGAAAGAAGAA---CCTGAA---GCTCTTACACTTCTTGCACCTGCTCCTGGAGATACCATCATTCCTTTGGATTTTAAT------------------------------------------------------AACACT------GATACAGATGCACAGAGCCTTGACAGTGTTGCACTCTATGATGATGTTATGCTTTCATCA---------------------------------------------------------------------GATGAAAAAGTTCACTCT------AGCATGGATAAGTCTCCACTGCCTGCATCAGAAGCAGCAAAA------CCACTGCAAAGTGATACAGACCCAGCACTTAATATGGAAGTAGTAACAAAGTTGGAACTGCCTCCTGAACCACTAGGGCTCTCCTTTACTGTAGCTCAAACACAGAAGCAACCAAACAGTCCTTCTGACCCCAGCGCTAGTCAGAACTCAACAGAG---------------------------------------------------CCAAGCAGTCCC---TCGGACTACTGTTTCAGAGTAGAGAGTGATATTGACAATGAATTTAAACTTGATTTGGTGGAGAAACTTTTTGCTGTTGACACAGAGGCAAAGAATCCATTCTCTGCACAGGTTGAAGGT---TTGGACCTAGAGATGCTGGCTCCTTACATTTCAATGGAT------GATGACTACCAGTTACGCTCTTTTGATCAGCTT------CCTCCTCTTGAAAGTGACTCTGTTGATGAAAATATGGCAGGCAGTGTA------------------------------------------------------------------------------AGTCTAATGAAATCTGTTCCTGCACTCGATGCAGACAAGACTAAGCATTTGTCT------------ACAGAAAACCCTGGT------CACTTGTTTGAGAAGCTGAAAGAAGAACCTGAA---GCTCTTACACTTCTTGCACCTGCTCCTGGAGAT---------ACCATCATTCCTTTGGATTTTAATAACACTGAT------ACAGATGCACAGAGCCTTGACAGTGTTGCACTCTATGATGATGTTATGCTTTCATCAGATGAAAAAGTTCACTCT------AGCATGGATAAGTCTCCACTGCCTGCATCAGAAGCAGCAAAACCACTGCAAAGTGATACAGACCCAGCACTTAATATGGAAGTAGTAACAAAGTTGGAACTGCCTCCTGAACCACTAGGGCTCTCCTTTACTGTAGCTCAAACACAGAAGCAACCA---------------------------------------------AACAGTCCTTCTGACCCCAGCGCTAGTCAGAACTCAACAGAG------------------------------------------CCAAGCAGT---CCCTCGGACTACTGTTTCAGAGTAGAGAGTGATATTGACAATGAATTTAAACTTGATTTGGTGGAGAAACTTTTTGCTGTTGACACAGAGGCAAAGAATCCATTCTCTGCACAGGTT---GAAGGTTTGGACCTAGAGATGCTGGCTCCTTACATTTCAATGGAT---GATGACTACCAGTTACGCTCTTTTGATCAGCTTCCTCCTCTTGAAAGTGACTCTGTTGATGAAAATATGGCAGGCAGTGTA---------------------------------AGTCTAATGAAATCTGTTCCTGCACTCGATGCA------GACAAGACTAAGCATTTGTCTACA---------------------GAAAACCCTGGTCACTTGTTTGAGAAG------------------------------------------------------CTGAAAGAAGAA---CCTGAAGCTCTTACACTTCTTGCA------CCTGCTCCTGGAGAT---------ACCATCATTCCTTTGGATTTTAATAACACTGAT------ACAGATGCACAGAGCCTTGAC---------------------------------------------------------------------------------------------------AGTGTTGCA---CTCTATGATGATGTTATGCTT---TCA---------------------------TCAGATGAAAAAGTTCACTCTAGC---ATGGATAAGTCTCCACTGCCTGCATCA---------------------------------------------------------------------GAAGCAGCAAAA------CCACTGCAAAGTGATACAGACCCAGCACTTAATATGGAAGTAGTAACAAAGTTGGAACTGCCTCCTGAACCACTAGGGCTCTCCTTTACTGTAGCTCAAACACAGAAGCAACCA---------------AACAGTCCTTCTGACCCCAGCGCTAGTCAGAACTCAACAGAG------------------------------------------CCAAGCAGTCCC---TCGGACTACTGTTTCAGAGTAGAGAGTGATATTGACAATGAATTTAAACTTGATTTGGTGGAGAAACTTTTTGCTGTTGACACAGAGGCAAAGAATCCATTCTCTGCACAGGTTGAA---------------GGT---TTGGACCTAGAGATGCTGGCTCCTTACATTTCA------------------------ATGGAT---GATGACTACCAGTTACGCTCTTTTGATCAGCTTCCTCCTCTTGAAAGTGACTCTGTTGATGAAAATATGGCAGGCAGTGTA------------------------------AGTCTAATGAAATCTGTTCCTGCACTCGATGCA------------------------------------------------------------GACAAGACTAAGCATTTGTCT------------------ACAGAAAAC---------------------------------------CCTGGTCACTTGTTTGAGAAGCTGAAAGAAGAA---CCTGAA---GCTCTTACACTTCTTGCACCTGCTCCTGGAGATACCATCATTCCTTTGGATTTTAATAACACT------GATACAGATGCACAGAGCCTTGAC---------------------AGTGTTGCACTCTATGATGATGTTATGCTT---------------------------------------------------------------------------TCATCAGATGAAAAAGTTCACTCTAGCATGGATAAG---------------------------------------TCTCCACTGCCTGCATCAGAAGCAGCAAAA------CCACTGCAAAGTGATACAGACCCAGCACTTAATATGGAAGTAGTAACAAAGTTGGAACTGCCTCCTGAACCACTAGGGCTCTCCTTTACTGTAGCTCAAACACAGAAGCAACCAAACAGTCCTTCTGACCCCAGCGCTAGTCAGAACTCAACAGAG------------------------------------------CCAAGCAGTCCC---TCGGACTACTGTTTCAGAGTAGAGAGTGATATTGACAATGAATTTAAACTTGATTTGGTGGAGAAACTTTTTGCTGTTGACACAGAGGCAAAGAATCCATTCTCTGCACAG---GTTGAAGGTTTGGACCTAGAGATGCTGGCTCCTTACATTTCAATGGAT---GAT------------------------------------GACTACCAGTTACGCTCTTTTGATCAGCTT---CCTCCTCTTGAAAGTGACTCTGTTGATGAAAATATGGCAGGCAGTGTA------------------------------------------------------------------------------------------------------------------AGTCTAATGAAATCTGTTCCTGCACTCGATGCAGACAAGACTAAGCATTTGTCTACAGAAAACCCTGGTCAC------------------TTGTTTGAGAAGCTGAAAGAAGAA---CCTGAAGCTCTTACACTTCTTGCACCTGCTCCTGGAGATACCATCATTCCTTTGGATTTTAATAACACTGATACAGATGCA------CAGAGCCTTGACAGTGTTGCACTCTATGATGATGTTATGCTTTCATCAGATGAAAAAGTTCACTCT------AGCATGGATAAGTCTCCACTGCCTGCATCAGAAGCAGCAAAA------CCACTGCAAAGTGATACAGACCCAGCACTTAATATGGAAGTAGTAACAAAGTTGGAACTGCCTCCTGAACCACTAGGGCTCTCCTTTACTGTAGCTCAAACACAGAAGCAACCAAACAGTCCT------------------------------------------------------------------------------------TCTGACCCCAGCGCTAGTCAGAACTCAACAGAG------------------------------------------CCAAGCAGTCCC---TCGGACTACTGTTTCAGAGTAGAGAGTGATATTGACAATGAATTTAAACTTGATTTGGTGGAGAAACTTTTTGCTGTTGACACAGAG---------GCAAAGAATCCATTCTCTGCACAG---GTTGAAGGTTTGGACCTAGAGATGCTGGCTCCTTACATTTCAATGGAT---GATGACTACCAGTTACGCTCTTTTGATCAGCTTCCTCCTCTTGAAAGTGACTCTGTTGATGAAAATATGGCAGGCAGTGTA---------------------------AGTCTA---ATGAAATCTGTTCCTGCACTCGATGCAGACAAGACTAAGCATTTGTCTACAGAAAACCCTGGTCAC------------------TTGTTTGAG---AAG---------CTGAAAGAA------------------------------------------------------------------------------------------------GAA---CCTGAA---GCTCTTACACTT------CTTGCACCTGCTCCTGGAGAT---------ACCATCATTCCTTTG---------------------------------------------------GATTTT------------------------AAT---AACACTGATACAGATGCACAGAGCCTT---------------------GACAGTGTTGCACTCTATGATGATGTTATGCTT------------------------------------------------------------------------------------TCATCAGATGAAAAAGTTCACTCTAGCATGGATAAGTCTCCACTGCCT---GCATCAGAAGCAGCAAAA------CCACTGCAAAGTGATACAGACCCAGCACTTAATATGGAAGTAGTAACAAAGTTGGAACTGCCTCCTGAACCACTA------GGGCTCTCCTTTACTGTAGCTCAAACACAGAAGCAACCAAACAGTCCTTCTGACCCCAGCGCTAGTCAG---AACTCAACA------------------------------------------GAGCCAAGCAGTCCCTCG---------------------GACTACTGTTTCAGAGTAGAGAGTGATATTGACAATGAATTTAAACTTGATTTGGTGGAGAAACTTTTTGCTGTTGACACAGAGGCA---------------AAGAATCCATTCTCTGCACAG---GTTGAA---------------------------------------------------GGTTTGGACCTAGAGATGCTGGCTCCTTACATTTCAATGGAT------------------------GATGAC---TACCAGTTACGCTCTTTTGATCAGCTT---------------------------------------------------CCTCCTCTTGAAAGTGACTCTGTTGATGAAAATATGGCAGGCAGTGTA---------------------AGTCTAATGAAATCTGTTCCTGCACTCGATGCAGACAAGACTAAGCATTTGTCTACA------------------GAAAACCCTGGTCACTTGTTTGAGAAG---------------------------------------------------------------------------------------CTGAAAGAAGAA---CCTGAAGCTCTTACACTTCTTGCACCTGCTCCTGGAGATACCATCATTCCTTTGGATTTTAATAAC---------------------------------------------------------------------------------------------------------------------------------ACTGATACAGATGCACAGAGCCTTGACAGTGTTGCACTCTATGATGATGTTATGCTTTCATCAGATGAAAAAGTTCACTCT------AGCATGGATAAGTCTCCACTGCCTGCATCAGAAGCAGCAAAACCACTGCAAAGTGATACAGACCCAGCACTTAATATGGAAGTAGTAACAAAGTTGGAACTGCCTCCTGAACCACTAGGGCTCTCCTTTACTGTAGCTCAAACACAGAAGCAACCAAACAGTCCTTCTGACCCCAGCGCTAGTCAGAACTCAACAGAG------------------------------------------CCAAGCAGTCCCTCG---GACTACTGTTTCAGAGTAGAGAGTGATATTGACAATGAATTTAAACTTGATTTGGTGGAGAAACTTTTTGCTGTTGACACAGAGGCAAAGAATCCA---------------------------TTCTCTGCACAGGTT---------GAAGGTTTGGACCTAGAGATGCTGGCTCCTTACATTTCAATGGATGATGACTACCAGTTACGCTCTTTTGATCAGCTTCCTCCTCTTGAAAGTGACTCTGTTGATGAAAATATGGCAGGCAGTGTA------------------------------------------AGTCTAATGAAATCTGTTCCTGCACTCGATGCAGACAAGACTAAGCATTTGTCTACA---------------------GAAAACCCTGGTCACTTGTTTGAGAAGCTG---------------------------------------------------------------------------------AAAGAAGAA---CCTGAAGCTCTTACACTTCTTGCACCTGCTCCTGGAGATACCATCATTCCTTTG------------------------------GATTTTAATAACACT------GATACAGATGCACAGAGCCTTGACAGTGTTGCA------------------------------------------------------------------------------------------------------------------CTCTATGATGATGTTATGCTTTCATCAGATGAAAAAGTTCACTCTAGCATG------GATAAGTCTCCACTGCCTGCATCAGAAGCAGCAAAA------CCACTGCAAAGTGATACAGACCCAGCACTTAATATGGAAGTAGTAACAAAGTTGGAACTG---------------------------------------------------------------------CCTCCTGAACCACTAGGGCTCTCCTTTACTGTAGCTCAAACACAGAAGCAACCAAACAGTCCTTCTGACCCCAGCGCTAGTCAGAACTCAACAGAG------------------------------------------CCAAGCAGTCCC---TCGGACTACTGTTTCAGAGTAGAGAGTGATATTGACAATGAATTTAAACTTGATTTGGTGGAGAAACTTTTTGCTGTTGACACAGAGGCAAAGAATCCATTCTCTGCACAG---GTTGAAGGTTTGGACCTAGAGATGCTGGCTCCTTACATTTCAATGGATGAT------GAC---TACCAGTTACGCTCTTTTGATCAGCTTCCTCCTCTTGAAAGTGACTCTGTTGATGAAAATATGGCAGGCAGTGTA------------------------------------------------------AGTCTAATGAAATCTGTTCCTGCACTCGATGCAGACAAGACTAAGCATTTGTCTACAGAAAACCCTGGTCAC------------------------------------TTGTTTGAGAAGCTGAAAGAAGAA---CCTGAA------GCTCTTACACTTCTTGCACCTGCTCCTGGAGATACCATCATTCCTTTGGATTTTAATAACACTGATACAGATGCA------CAGAGCCTTGACAGTGTTGCACTCTATGATGATGTTATGCTTTCATCAGATGAAAAAGTTCACTCTAGCATG------GATAAGTCTCCACTGCCTGCATCAGAAGCAGCAAAACCACTGCAAAGTGATACAGACCCAGCACTTAATATGGAAGTAGTAACAAAGTTGGAACTGCCTCCTGAACCACTAGGGCTCTCCTTTACTGTAGCTCAAACACAGAAGCAACCAAACAGTCCTTCTGACCCCAGC------------------------------------------------------------------------------GCTAGTCAGAACTCAACAGAGCCAAGCAGT---CCCTCGGACTACTGTTTCAGAGTAGAGAGTGATATTGACAATGAATTTAAACTTGATTTGGTGGAG---------------------------------AAACTTTTTGCTGTTGACACAGAGGCAAAGAATCCATTCTCTGCACAGGTT---GAAGGTTTGGACCTAGAGATGCTGGCTCCTTACATTTCAATGGAT---GATGACTACCAGTTACGCTCTTTTGATCAGCTTCCTCCTCTTGAAAGTGACTCTGTTGAT---GAAAATATGGCAGGCAGTGTA------------------------------AGTCTAATGAAATCTGTTCCTGCACTCGATGCAGACAAGACTAAGCATTTG------------------------------------------------TCTACAGAAAACCCTGGTCACTTGTTTGAGAAGCTGAAAGAAGAA---CCTGAAGCTCTTACA---------------------------------------------------CTTCTTGCA---------------CCTGCTCCTGGAGAT---------ACCATCATTCCTTTGGATTTTAATAAC------ACTGAT------ACAGATGCACAGAGCCTTGACAGTGTTGCACTCTATGATGATGTTATGCTT------------------------------------------------------------------------------------------------------------------------------------------TCATCAGATGAAAAAGTTCACTCT------AGCATGGATAAGTCTCCACTGCCTGCATCAGAAGCAGCAAAA------CCACTGCAAAGTGATACAGACCCAGCACTTAATATGGAAGTAGTAACAAAGTTGGAACTGCCTCCTGAACCACTAGGG------CTCTCCTTTACTGTAGCTCAAACACAGAAGCAACCAAACAGTCCTTCTGACCCCAGCGCTAGTCAGAACTCA------------------------------------------------ACAGAG------------------------------------------CCAAGCAGTCCCTCG---GACTACTGTTTCAGAGTAGAGAGTGATATTGACAATGAATTTAAA------------------------------------CTTGATTTGGTGGAGAAACTTTTTGCTGTTGACACAGAGGCAAAGAATCCATTCTCTGCACAGGTTGAA------------------------------------------------------GGTTTGGACCTAGAGATGCTGGCTCCTTACATTTCAATGGAT------GATGAC---TACCAGTTACGCTCTTTTGATCAGCTT---------------------------------CCTCCTCTTGAAAGTGACTCTGTTGATGAAAAT------------ATGGCAGGCAGTGTA---------------------AGTCTAATGAAATCTGTTCCTGCACTCGATGCAGACAAGACTAAGCATTTGTCTACAGAAAACCCTGGT------------------------------------------------------------------------------------------------CACTTGTTTGAGAAGCTGAAAGAAGAA---CCTGAAGCTCTTACACTTCTTGCACCTGCTCCTGGA---------GATACCATCATTCCTTTGGATTTTAATAACACT------GATACAGATGCACAGAGCCTTGAC------------------------------------------------------------------------------------------------------------------------------AGTGTTGCACTCTATGATGATGTTATGCTTTCATCAGATGAAAAAGTTCACTCTAGC------------ATGGATAAGTCTCCACTGCCTGCATCAGAAGCAGCAAAA------CCACTGCAAAGTGATACAGACCCAGCACTTAATATGGAAGTAGTAACAAAGTTGGAACTGCCTCCTGAACCACTAGGGCTCTCCTTTACTGTAGCTCAAACACAGAAGCAACCAAACAGTCCTTCTGACCCCAGCGCT---------------------------AGTCAGAACTCAACAGAG------------------------------------------CCAAGCAGT---CCCTCGGACTACTGTTTCAGAGTAGAGAGTGATATTGACAATGAATTTAAACTTGATTTGGTGGAGAAACTTTTTGCTGTTGACACAGAGGCAAAGAATCCATTCTCTGCACAGGTT---GAAGGTTTGGACCTAGAGATGCTGGCTCCTTACATTTCAATG------GATGATGACTACCAGTTACGCTCTTTTGATCAGCTTCCTCCTCTTGAAAGTGACTCTGTTGATGAAAATATGGCAGGCAGTGTA------------------------------------------------AGTCTAATGAAATCTGTTCCTGCACTCGATGCA------GACAAGACTAAGCATTTGTCTACAGAAAACCCTGGTCAC---------------------------------------------------TTGTTTGAGAAGCTGAAAGAAGAA---CCTGAA---------------------------------------------GCTCTTACACTTCTTGCACCTGCTCCTGGAGATACCATCATTCCTTTGGATTTT------AATAACACTGATACAGATGCACAGAGCCTTGACAGTGTTGCACTCTATGATGATGTTATGCTT---------------------------------------------------------------------------------------TCATCAGATGAAAAAGTTCACTCT---AGCATGGATAAGTCTCCACTGCCTGCATCAGAAGCAGCAAAA------CCACTGCAAAGTGATACA------------------------GACCCAGCACTT------------------------------------------------------------------------------------------------AATATGGAAGTAGTAACAAAGTTGGAACTG------------CCTCCTGAACCACTAGGGCTCTCCTTTACTGTAGCTCAAACACAGAAG------------CAACCAAACAGT---CCTTCT------------------------------------GACCCCAGCGCTAGTCAGAACTCAACAGAG------------------------------------------CCAAGCAGTCCCTCG---GACTACTGTTTCAGAGTAGAGAGTGATATTGACAATGAATTTAAACTTGATTTGGTGGAGAAACTTTTT---------------------------------------GCTGTTGACACAGAGGCAAAGAATCCATTCTCTGCACAGGTT---------GAAGGTTTGGAC------------CTAGAGATGCTGGCTCCTTACATTTCAATG------GATGATGACTACCAGTTACGCTCTTTTGATCAGCTTCCTCCTCTTGAAAGTGACTCTGTTGATGAAAATATGGCAGGCAGTGTA---------------------------------AGTCTAATGAAATCTGTTCCTGCACTCGATGCAGACAAGACTAAGCATTTGTCTACAGAAAACCCT------------------GGTCACTTGTTTGAGAAGCTGAAAGAAGAA---CCTGAA------------------------------------------------------------------GCTCTTACACTTCTTGCACCTGCTCCTGGAGATACCATCATTCCTTTGGATTTTAATAACACTGATACA------GATGCACAGAGCCTTGACAGTGTT------------------------------------------------------------------------------------------------------------------------------------------------------------------GCACTCTATGATGATGTTATGCTTTCATCAGATGAAAAAGTTCACTCTAGCATG------GATAAGTCTCCACTGCCTGCATCAGAAGCAGCA---------AAACCACTGCAAAGTGAT---ACAGACCCAGCACTTAATATGGAAGTAGTAACAAAGTTGGAACTGCCTCCTGAACCACTAGGGCTCTCCTTTACTGTAGCTCAAACACAGAAGCAACCAAACAGTCCTTCTGACCCCAGCGCTAGTCAGAACTCAACAGAG------------------------------------------CCAAGCAGTCCCTCGGACTACTGTTTCAGAGTAGAGAGTGATATTGACAATGAATTTAAACTTGATTTGGTGGAGAAACTTTTTGCTGTTGACACAGAGGCAAAGAATCCATTCTCTGCACAGGTT---GAAGGTTTGGACCTAGAGATGCTGGCTCCTTACATTTCAATGGAT---GATGACTACCAGTTACGCTCTTTTGATCAGCTTCCTCCTCTTGAAAGTGACTCTGTTGAT------------GAAAATATGGCAGGCAGTGTA------------AGTCTAATGAAATCTGTTCCTGCACTCGAT------GCAGACAAGACT------AAGCATTTGTCTACA---------------------GAAAAC------------------CCTGGTCACTTGTTTGAGAAGCTGAAAGAAGAA------CCTGAA---GCTCTTACACTTCTTGCACCTGCTCCTGGAGAT---------------ACCATCATTCCTTTGGATTTTAATAAC------------------ACTGAT---------ACAGAT------GCACAGAGCCTTGACAGTGTT------------------------------------GCA------------------CTCTAT------------GAT------------GATGTTATGCTT---TCA------------------------------------------------------------------------TCAGATGAAAAAGTTCACTCT---AGCATGGAT------AAGTCTCCACTGCCTGCATCAGAAGCAGCAAAA------CCACTGCAAAGTGATACAGACCCAGCA---------------------------------------------CTTAATATGGAAGTAGTAACAAAGTTGGAA---CTGCCTCCT------GAACCACTAGGGCTCTCCTTTACTGTAGCTCAAACA------------------CAGAAG------------------------CAACCAAACAGT---------------CCT---TCTGACCCCAGCGCTAGTCAGAAC------------------------------------TCAACAGAG------------------------------------------CCAAGCAGT---CCCTCG------GACTACTGTTTCAGAGTAGAG------AGTGAT---------ATTGAC---AATGAATTT---AAACTTGATTTGGTGGAGAAACTTTTTGCTGTTGACACAGAGGCAAAGAATCCATTCTCTGCACAG---GTTGAA---------------GGTTTGGACCTAGAG---------------ATGCTGGCTCCTTACATTTCAATGGAT---GATGAC------TACCAGTTACGC------TCTTTTGATCAGCTTCCTCCT---CTTGAAAGTGACTCTGTTGATGAA------------AATATGGCA---------GGCAGTGTA---------------------------------AGTCTAATGAAATCTGTTCCTGCACTC---------GATGCAGACAAGACTAAGCATTTGTCT------------------------------------------ACAGAAAACCCTGGTCAC------TTGTTTGAGAAGCTGAAAGAA---------------------GAA---CCTGAAGCTCTTACACTTCTTGCACCTGCTCCTGGAGAT------------------------------------------ACCATCATTCCTTTGGATTTTAATAACACT---------------------------GATACAGATGCACAGAGCCTTGACAGT---------------------GTTGCACTCTATGATGATGTTATGCTTTCATCAGAT---------------------------------------------------------------------------------------------------------------------------------------------GAAAAAGTTCACTCTAGCATGGAT------AAGTCTCCACTGCCTGCATCAGAAGCAGCAAAA------CCACTGCAAAGTGATACAGACCCAGCACTTAATATGGAAGTAGTAACAAAGTTGGAACTGCCTCCTGAACCACTAGGGCTCTCCTTTACTGTAGCTCAAACACAGAAGCAACCAAACAGTCCTTCTGACCCC------------------AGC---------------------------------------GCTAGTCAGAACTCAACAGAG------------------------------------------CCAAGCAGTCCC---TCGGACTACTGTTTCAGAGTAGAGAGTGAT------------------ATTGACAATGAATTTAAACTTGATTTGGTGGAGAAACTTTTTGCTGTTGACACAGAGGCAAAGAATCCATTCTCTGCACAG---------GTTGAAGGTTTGGACCTAGAGATGCTGGCTCCTTACATTTCAATGGATGAT------GACTACCAGTTACGC------TCTTTTGATCAGCTTCCT------------------------------------CCTCTTGAAAGTGACTCTGTTGATGAAAATATGGCAGGCAGTGTA------------------------------AGTCTAATGAAATCTGTTCCTGCACTCGATGCA------GACAAGACTAAGCATTTGTCTACAGAAAACCCTGGTCAC---------------------------------------------------------------------------------TTGTTTGAGAAGCTGAAAGAAGAA---CCTGAA---GCTCTTACACTTCTTGCACCTGCTCCT------------GGAGATACCATCATTCCTTTGGATTTT---AAT---AACACTGATACAGATGCACAGAGCCTTGACAGTGTTGCACTCTATGATGATGTT------------------------------------------------------------------------------------------ATGCTT---TCATCAGATGAAAAAGTTCACTCT---AGCATGGATAAGTCTCCACTGCCTGCATCAGAAGCAGCAAAA------CCACTGCAAAGTGATACAGACCCAGCACTTAATATGGAAGTAGTAACAAAGTTGGAACTGCCTCCTGAACCACTAGGGCTCTCCTTTACTGTAGCTCAAACACAGAAGCAACCAAACAGTCCTTCTGACCCCAGCGCTAGTCAGAACTCA------------ACAGAG------------------------------------------CCAAGCAGTCCCTCG---GACTACTGTTTCAGAGTAGAGAGTGATATTGACAATGAATTTAAACTTGATTTGGTG------GAGAAACTTTTTGCTGTTGAC------ACAGAGGCA------------------------------------------------------------AAGAATCCATTCTCTGCACAG---------GTTGAAGGTTTGGACCTAGAGATGCTGGCTCCTTACATTTCAATGGAT------GATGAC---TACCAGTTACGCTCTTTTGATCAGCTT---------------------------------CCTCCTCTTGAAAGTGACTCTGTTGATGAAAATATGGCA---------GGCAGTGTA------------------------------AGTCTAATGAAATCTGTTCCTGCACTC---------------------------GATGCAGACAAGACTAAGCAT------------TTGTCT---------------------ACA------------------GAAAACCCTGGTCACTTGTTT------------------------GAGAAGCTGAAAGAA---------------------------------GAA---CCT------------GAA---GCTCTTACACTTCTTGCACCTGCTCCTGGAGATACCATCATTCCTTTGGATTTTAATAACACTGAT---ACAGATGCA------CAGAGCCTTGACAGTGTTGCACTC---------------------------------------TATGATGATGTTATG---------------------------------CTT---------------------TCATCAGATGAAAAAGTTCACTCTAGC---ATGGATAAGTCTCCACTGCCTGCA------------TCAGAAGCAGCAAAA------CCACTGCAAAGTGATACAGACCCAGCACTTAATATGGAAGTAGTA---------ACAAAGTTGGAACTGCCTCCT------GAACCACTA---------------------------GGGCTCTCCTTTACTGTAGCTCAAACACAGAAGCAACCAAAC------AGTCCTTCTGACCCCAGC---------GCTAGTCAGAACTCAACAGAG------------------------------------------CCAAGC---AGT---CCCTCGGACTACTGTTTC------------AGAGTAGAGAGTGATATTGACAATGAATTTAAACTTGATTTGGTGGAGAAACTTTTT---GCTGTTGAC------ACAGAG---------GCAAAGAATCCATTCTCTGCACAGGTT---GAAGGTTTGGACCTAGAGATGCTGGCTCCTTACATTTCAATGGAT---GAT---GAC---TACCAGTTACGCTCT---------TTTGATCAGCTTCCTCCT---CTTGAAAGTGACTCTGTTGATGAA------------AATATGGCA---------GGCAGTGTA---------------------AGTCTAATGAAATCTGTTCCTGCACTCGAT------------------GCAGACAAGACTAAGCATTTG---------------------TCTACA---------GAAAACCCTGGTCACTTGTTT------------------------GAGAAGCTGAAAGAAGAA---CCTGAA---GCTCTTACACTTCTTGCACCTGCTCCTGGAGATACCATCATTCCTTTG------------------GATTTTAATAAC------ACTGAT------ACAGATGCACAGAGCCTTGACAGTGTTGCACTCTATGATGATGTTATGCTT---TCATCAGATGAA------------------AAAGTTCACTCTAGC---ATGGATAAGTCTCCACTGCCTGCATCAGAAGCAGCAAAA------CCACTGCAA---------------------------------------------------------------AGTGATACAGACCCAGCACTT---------AATATGGAAGTAGTAACAAAGTTGGAACTGCCTCCTGAACCACTAGGGCTCTCCTTTACTGTAGCTCAAACA---------------CAGAAGCAACCAAACAGTCCTTCTGACCCCAGCGCTAGTCAGAACTCAACAGAG------------------------------------------CCAAGCAGT---CCCTCGGACTACTGTTTCAGAGTAGAGAGTGATATTGACAATGAATTTAAACTTGATTTGGTGGAGAAA------------CTTTTTGCTGTTGACACAGAGGCA------------------------AAGAATCCATTCTCTGCACAGGTT---GAAGGTTTGGACCTAGAGATGCTGGCTCCTTACATTTCAATGGAT------GATGAC---TACCAGTTACGC---------------------------------------TCTTTTGATCAGCTTCCTCCTCTTGAAAGTGACTCTGTTGATGAA------------AATATGGCA---------GGCAGTGTA------------AGTCTAATGAAATCTGTTCCTGCACTCGATGCAGACAAGACT---------AAGCATTTGTCTACA------------------------GAAAAC---CCT------GGTCACTTGTTTGAGAAG------------------------------------------------------------------------------------------------CTGAAAGAAGAA------CCTGAA---GCTCTTACACTTCTTGCACCTGCTCCTGGAGATACCATCATTCCTTTGGATTTT---------------AATAACACTGATACAGATGCA------------------------------------------------------------------------------------------CAGAGCCTTGACAGTGTTGCACTCTATGATGATGTTATGCTT---TCATCAGATGAAAAAGTT---CACTCTAGCATGGATAAGTCTCCACTGCCT------GCA---------------------------------TCAGAAGCAGCAAAA------CCACTGCAAAGTGATACAGACCCAGCACTTAATATGGAAGTAGTAACAAAGTTGGAACTGCCTCCTGAACCACTAGGGCTCTCCTTTACTGTAGCTCAAACACAGAAGCAA---------CCAAACAGTCCTTCTGACCCCAGCGCTAGTCAG------------------------------------------AACTCAACA------------------------------------------------GAG------------------------------------------CCAAGCAGTCCC---TCGGACTACTGTTTCAGAGTA---------------------------------------------GAGAGTGATATTGACAATGAATTTAAACTTGATTTGGTG---------------GAGAAACTTTTTGCTGTTGACACAGAGGCAAAGAATCCATTCTCTGCACAG------------------------GTTGAAGGTTTGGACCTAGAGATGCTGGCTCCTTACATTTCAATGGAT------GATGAC---TACCAGTTACGCTCTTTTGATCAGCTT------------CCTCCTCTTGAAAGTGACTCTGTTGATGAAAATATGGCAGGCAGTGTA---------
>A.gueldenstaedtii
[truncated: 723,924 more chars]
