# Supplementary material for: Evolution of metazoan oxygen-sensing involved a conserved divergence of VHL affinity for HIF1α and HIF2α
Source: Nat Commun. 2019 Jul 23;10:3293. doi: 10.1038/s41467-019-11149-1 (PMC6650433; doi:10.1038/s41467-019-11149-1)
Supplement: Supplementary file 4 — Source Data [file 41467_2019_11149_MOESM4_ESM.zip › Figure 3a/Figure 3a - Maximum Likelihood Phylogenetic Trees (100 Bootstraps).txt]

(S.pistilla:0.18223820	O.faveolat:0.22846518	((E.pallida:0.36098510	N.vectensi:0.95091703):0.28150296	(T.adhaeren:2.52702997	(((S.kowalevs:1.45003307	(S.purpurat:0.86585485	A.planci:0.54556877):0.70946219):0.22807515	(P.marinus:0.79638841	((O.tshawyts:0.32551809	(D.rerio:0.08887866	C.carpio:0.07282614):0.23888779):0.22000037	(A.gueldens:0.19951910	((C.milii:0.14178472	(M.canis:0.06000839	(H.ocellatu:0.03219580	R.typus:0.02974309):0.03621471):0.09358620):0.28532546	(P.annecten:0.37163924	(L.chalumna:0.22145024	((R.temporar:0.25328923	X.laevis:0.21629849):0.23594952	(((O.hannah:0.11155786	(P.vitticep:0.02985579	(P.przewals:0.01623787	P.erythrur:0.00848762):0.03417991):0.07764164):0.15645351	((L.lapponic:0.02536147	C.caeruleu:0.03805964):0.00764257	(A.platyrhy:0.01504517	G.gallus:0.03455176):0.00575533):0.05249227):0.02649749	(((H.sapiens:0.00916120	M.fascicul:0.00141903):0.03755084	(I.tridecem:0.01748156	(M.musculus:0.05161265	M.unguicul:0.05142264):0.04203229):0.02366318):0.00683927	(D.leucas:0.01213929	C.hircus:0.02661868):0.00719426):0.11765141):0.08582483):0.08201748):0.01200823):0.04874511):0.09186838):0.21126837):0.42105781):0.85546930):0.07416013	(((D.pulex:0.20231102	D.magna:0.15037245):1.18857595	(N.lugens:1.07523296	((O.taurus:0.70899072	L.polyphem:1.32351436):0.20398115	(O.abietinu:0.24284704	T.cornetzi:0.29945971):0.59348901):0.23098919):0.21291603):0.65213777	(H.diversic:0.55909915	((L.anatina:1.64663143	M.yessoens:0.73687097):0.16500899	(C.virginic:0.13517440	C.gigas:0.06742197):0.66811705):0.15104108):0.25678374):0.27411720):1.96256287):1.11510388):0.42452570);
(S.pistilla:0.15741099	O.faveolat:0.27054786	((T.adhaeren:2.31022294	(((S.kowalevs:1.49027387	(A.planci:0.61320536	S.purpurat:0.78541776):0.70348822):0.26610278	(P.marinus:0.82561170	((A.gueldens:0.19038558	((C.milii:0.13406958	(M.canis:0.06446851	(R.typus:0.02733331	H.ocellatu:0.03331553):0.03618185):0.10251100):0.29763588	(P.annecten:0.36527326	(L.chalumna:0.20325607	((X.laevis:0.22957608	R.temporar:0.27141525):0.23284982	(((O.hannah:0.11713733	(P.vitticep:0.02824139	(P.przewals:0.01568698	P.erythrur:0.00742212):0.03724083):0.07788321):0.14804789	((C.caeruleu:0.03271840	L.lapponic:0.02770837):0.00785094	(G.gallus:0.03551098	A.platyrhy:0.01609895):0.00664216):0.05737054):0.03375067	(((M.fascicul:0.00069803	H.sapiens:0.01043268):0.03980537	(D.leucas:0.01219428	C.hircus:0.02686089):0.01301446):0.00963623	(I.tridecem:0.01572155	(M.musculus:0.05064162	M.unguicul:0.04659950):0.04072595):0.01867069):0.11209232):0.07916755):0.09362539):0.01523975):0.05577970):0.09000805):0.20278061	((D.rerio:0.08520789	C.carpio:0.07309100):0.22536179	O.tshawyts:0.32865901):0.23113771):0.42630782):0.94170184):0.11230824	(((D.magna:0.17335293	D.pulex:0.19944765):1.19915340	((N.lugens:1.16938608	(T.cornetzi:0.29005267	O.abietinu:0.27377608):0.58111718):0.20082432	(O.taurus:0.72033389	L.polyphem:1.27786515):0.15700991):0.21958668):0.73317992	(H.diversic:0.62340065	((M.yessoens:0.75404311	L.anatina:1.66003306):0.18435219	(C.virginic:0.11804920	C.gigas:0.08589807):0.66551967):0.16271549):0.27744991):0.23480256):1.96164816):1.04987949	(E.pallida:0.39312379	N.vectensi:0.93629083):0.29214714):0.50882181);
(S.pistilla:0.16702715	O.faveolat:0.25219366	((E.pallida:0.39021694	(N.vectensi:0.54866819	(((L.anatina:1.64764522	(H.diversic:0.66490166	(M.yessoens:0.88284372	(C.gigas:0.08790453	C.virginic:0.12037379):0.68066139):0.12980498):0.18799042):0.14072146	((D.pulex:0.19672989	D.magna:0.17703572):1.14116954	(N.lugens:1.10426652	((O.taurus:0.70349903	L.polyphem:1.23190538):0.24447531	(T.cornetzi:0.31281604	O.abietinu:0.24253306):0.62590354):0.23923786):0.32703529):0.65175506):0.30592421	((S.kowalevs:1.66142603	(S.purpurat:0.76167210	A.planci:0.61156536):0.71543466):0.22575310	(P.marinus:0.78824421	((O.tshawyts:0.32680930	(D.rerio:0.08617723	C.carpio:0.07144660):0.22437317):0.23189512	(A.gueldens:0.18343726	((C.milii:0.12706826	(M.canis:0.06368108	(H.ocellatu:0.03371552	R.typus:0.03188033):0.03823962):0.10377167):0.27987299	(P.annecten:0.35889005	(L.chalumna:0.19423136	((X.laevis:0.20640210	R.temporar:0.27200073):0.22092112	(((O.hannah:0.11414579	(P.vitticep:0.02708582	(P.przewals:0.01413196	P.erythrur:0.00888093):0.03320123):0.07957611):0.14933314	(G.gallus:0.02854252	((C.caeruleu:0.03775275	L.lapponic:0.02509747):0.00913897	A.platyrhy:0.01387342):0.00934125):0.04942343):0.02306553	(((M.fascicul:0.00100928	H.sapiens:0.00986824):0.04249665	(D.leucas:0.01269112	C.hircus:0.02398199):0.01026534):0.00962466	(I.tridecem:0.01536118	(M.musculus:0.04898567	M.unguicul:0.04515503):0.03896466):0.01726723):0.11730179):0.08374918):0.08339660):0.01428370):0.05146291):0.09174867):0.20039594):0.45510284):0.85086037):0.09441411):2.62313304):0.45623321):0.25102147	T.adhaeren:3.41694216):0.50384216);
(S.pistilla:0.16460513	O.faveolat:0.25221118	((E.pallida:0.37390576	N.vectensi:0.96792579):0.20156637	(T.adhaeren:2.62549680	(((S.kowalevs:1.52542654	(S.purpurat:0.82263218	A.planci:0.50178449):0.74494107):0.23200669	(P.marinus:0.74267177	((O.tshawyts:0.31464211	(D.rerio:0.07987073	C.carpio:0.07940652):0.24471142):0.23645599	(A.gueldens:0.19294443	((C.milii:0.12106236	(M.canis:0.06100823	(R.typus:0.02452718	H.ocellatu:0.03619303):0.03831616):0.11041011):0.28323377	(L.chalumna:0.20054572	(P.annecten:0.36142760	((R.temporar:0.26734456	X.laevis:0.21649719):0.22773401	(((O.hannah:0.11535028	(P.vitticep:0.02482472	(P.przewals:0.01270289	P.erythrur:0.00974485):0.03714213):0.07430585):0.15478391	(G.gallus:0.03006876	(A.platyrhy:0.01470131	(L.lapponic:0.02553380	C.caeruleu:0.03930712):0.01136388):0.00771666):0.04883454):0.03393809	(C.hircus:0.01836879	(D.leucas:0.01140187	((H.sapiens:0.01096736	M.fascicul:0.00124696):0.03762918	(I.tridecem:0.01814399	(M.musculus:0.05030154	M.unguicul:0.04809468):0.04156849):0.02511125):0.01295441):0.00977654):0.12281777):0.08743772):0.07764361):0.01817167):0.05912625):0.08973038):0.18593619):0.43772709):0.85190245):0.02058492	(((D.magna:0.16966942	D.pulex:0.20378559):1.10139658	((L.polyphem:1.35390062	O.taurus:0.69241862):0.12501972	((O.abietinu:0.24940307	T.cornetzi:0.30539436):0.53482346	N.lugens:1.15980502):0.20830986):0.31055894):0.69526885	(L.anatina:1.71027175	(H.diversic:0.58337782	(M.yessoens:0.84873574	(C.virginic:0.11978197	C.gigas:0.08596918):0.59467774):0.21849110):0.16645058):0.13661747):0.32150495):2.04626029):0.97737824):0.48510095);
(O.faveolat:0.25284161	S.pistilla:0.16073272	((T.adhaeren:2.41966048	(((S.kowalevs:1.56251586	(S.purpurat:0.80088025	A.planci:0.63854921):0.70794319):0.27193411	(P.marinus:0.77713931	((O.tshawyts:0.30504647	(C.carpio:0.07097548	D.rerio:0.08868236):0.22914692):0.24279842	(A.gueldens:0.19398596	((C.milii:0.13124290	(M.canis:0.06263978	(H.ocellatu:0.03930723	R.typus:0.02619024):0.03461060):0.10481788):0.29236484	(P.annecten:0.36872266	(L.chalumna:0.19952003	((X.laevis:0.20899143	R.temporar:0.26923835):0.23949172	(((O.hannah:0.11010822	(P.vitticep:0.02419241	(P.przewals:0.01507862	P.erythrur:0.00927262):0.03548057):0.07516961):0.15842534	((G.gallus:0.03626832	A.platyrhy:0.01397068):0.00559991	(L.lapponic:0.02680068	C.caeruleu:0.03640745):0.00854242):0.05539148):0.02853066	(((M.fascicul:0.00110965	H.sapiens:0.01044780):0.03800341	(C.hircus:0.02459073	D.leucas:0.01188436):0.01173492):0.00861764	(I.tridecem:0.01616474	(M.unguicul:0.04647964	M.musculus:0.05097376):0.04061768):0.01688289):0.11926336):0.08466332):0.08158513):0.01324493):0.05104466):0.08826860):0.22723702):0.44366866):0.92435086):0.04848893	((L.anatina:1.64972012	(H.diversic:0.67073655	(M.yessoens:0.84160377	(C.gigas:0.08526004	C.virginic:0.11998384):0.61596547):0.17546331):0.18275724):0.18072756	((D.magna:0.14854078	D.pulex:0.20639507):1.22509511	(((T.cornetzi:0.31347174	O.abietinu:0.24886215):0.62046339	(O.taurus:0.73924636	L.polyphem:1.36344712):0.20746624):0.24001831	N.lugens:1.11098508):0.20681614):0.73760920):0.31147801):1.78995957):0.94111322	(N.vectensi:0.97480050	E.pallida:0.40457776):0.25884775):0.45868930);
(S.pistilla:0.18420147	O.faveolat:0.24142146	((E.pallida:0.40298507	N.vectensi:0.95104530):0.21400882	(T.adhaeren:2.74233702	(((S.kowalevs:1.56559261	(S.purpurat:0.89757918	A.planci:0.59624739):0.65853929):0.26626513	(P.marinus:0.80819408	((A.gueldens:0.19529399	((C.milii:0.12836055	(M.canis:0.06370043	(H.ocellatu:0.03312360	R.typus:0.02838341):0.03587317):0.10748883):0.28352780	(P.annecten:0.35568118	(L.chalumna:0.19501460	((R.temporar:0.25775488	X.laevis:0.22269064):0.23899148	(((O.hannah:0.12300714	(P.vitticep:0.03076410	(P.przewals:0.01250648	P.erythrur:0.00947155):0.03221653):0.07511239):0.15504795	(((C.caeruleu:0.03834654	L.lapponic:0.02300180):0.01036019	A.platyrhy:0.01393909):0.01032258	G.gallus:0.02566288):0.04866648):0.03641529	(((M.fascicul:0.00125613	H.sapiens:0.00961413):0.03857111	(D.leucas:0.01266119	C.hircus:0.02682410):0.01134854):0.01220313	(I.tridecem:0.01448744	(M.unguicul:0.04793573	M.musculus:0.05088622):0.03936510):0.01798587):0.10040274):0.08192337):0.08080509):0.02660870):0.04594491):0.08961564):0.21714579	(O.tshawyts:0.31719157	(C.carpio:0.07465654	D.rerio:0.08638822):0.23636032):0.23771119):0.41787686):0.92640818):0.09037308	(((D.magna:0.19144042	D.pulex:0.16679008):1.20645899	(L.polyphem:1.41163212	((N.lugens:1.22784711	(O.abietinu:0.27148246	T.cornetzi:0.31373371):0.52960934):0.20110528	O.taurus:0.81088167):0.11906828):0.24917983):0.76102042	(L.anatina:1.87546440	(H.diversic:0.55238437	(M.yessoens:0.86958072	(C.virginic:0.12212111	C.gigas:0.07436068):0.64916993):0.24459197):0.19123950):0.09952491):0.28503153):2.08175057):0.92186509):0.52201266);
(S.pistilla:0.16863790	O.faveolat:0.25043218	(T.adhaeren:3.36157141	(E.pallida:0.38131957	(N.vectensi:0.67627379	((((D.magna:0.18527960	D.pulex:0.18044205):1.13834581	(N.lugens:1.08290217	((O.abietinu:0.24126052	T.cornetzi:0.31828993):0.57196296	(O.taurus:0.75721966	L.polyphem:1.26781967):0.23664903):0.25806246):0.21698758):0.79018910	(L.anatina:1.60785501	(H.diversic:0.59776408	(M.yessoens:0.88820863	(C.gigas:0.10575448	C.virginic:0.10290538):0.65395839):0.22229188):0.20368883):0.17015458):0.22281286	((S.kowalevs:1.47319516	(A.planci:0.63420268	S.purpurat:0.80354136):0.73683316):0.24943331	(P.marinus:0.82603810	((O.tshawyts:0.29809756	(C.carpio:0.07514800	D.rerio:0.08290329):0.24447912):0.25618644	(A.gueldens:0.19326454	((C.milii:0.14093507	(M.canis:0.06713361	(H.ocellatu:0.03563257	R.typus:0.03000132):0.03781255):0.10071604):0.27893310	(P.annecten:0.36198564	(L.chalumna:0.21166911	((R.temporar:0.27336574	X.laevis:0.20727992):0.22883093	(((O.hannah:0.11657315	(P.vitticep:0.02464704	(P.erythrur:0.00921090	P.przewals:0.01467826):0.03695888):0.07263331):0.15110887	(G.gallus:0.02687565	(A.platyrhy:0.01600326	(L.lapponic:0.02397848	C.caeruleu:0.03619754):0.01130694):0.01251720):0.04849807):0.02942710	(((H.sapiens:0.01060300	M.fascicul:0.00087539):0.03304682	(D.leucas:0.01316743	C.hircus:0.02537733):0.01100895):0.01275634	(I.tridecem:0.01580453	(M.unguicul:0.05148388	M.musculus:0.04828484):0.04022738):0.01311284):0.11208711):0.08004455):0.08432157):0.01784991):0.04821725):0.08989202):0.18048682):0.38934029):0.87539366):0.05712972):2.71002914):0.33432532):0.19638009):0.56065058);
(S.pistilla:0.16393825	O.faveolat:0.25627905	((T.adhaeren:2.68362916	(((S.kowalevs:1.64956216	(S.purpurat:0.90175169	A.planci:0.58218574):0.65596843):0.30081640	(P.marinus:0.78178489	((O.tshawyts:0.31086342	(C.carpio:0.07339998	D.rerio:0.08394609):0.24924459):0.26532870	(A.gueldens:0.18939201	((C.milii:0.13182280	(M.canis:0.06364606	(R.typus:0.02847486	H.ocellatu:0.03443779):0.03836845):0.10722231):0.29468242	(P.annecten:0.36310712	(L.chalumna:0.20459808	((R.temporar:0.26264569	X.laevis:0.22708550):0.22770333	(((O.hannah:0.11413924	(P.vitticep:0.02758023	(P.przewals:0.01415051	P.erythrur:0.00803325):0.03323838):0.06992077):0.16032549	(G.gallus:0.02866553	(A.platyrhy:0.01421176	(L.lapponic:0.02613581	C.caeruleu:0.03640830):0.01039442):0.01075363):0.05398629):0.03052967	(((H.sapiens:0.00914758	M.fascicul:0.00133628):0.04026139	(D.leucas:0.01228090	C.hircus:0.02405678):0.01217227):0.01282937	(I.tridecem:0.01589937	(M.musculus:0.05216036	M.unguicul:0.04640192):0.03991754):0.01535921):0.11810548):0.08334352):0.08468794):0.02019334):0.05111904):0.09350148):0.17914149):0.47219957):0.91127233):0.06180880	((((L.polyphem:1.32513547	O.taurus:0.68754269):0.19787852	((T.cornetzi:0.31715803	O.abietinu:0.24736341):0.59120878	N.lugens:1.13217738):0.20105360):0.34099981	(D.magna:0.18286157	D.pulex:0.17797183):1.22063848):0.71910734	(L.anatina:1.71199429	(H.diversic:0.60183639	(M.yessoens:0.88742907	(C.virginic:0.12574456	C.gigas:0.08783314):0.65791748):0.22002259):0.17034079):0.21821623):0.24957767):1.80402732):1.10346704	(N.vectensi:0.98088670	E.pallida:0.36387432):0.24813294):0.54138505);
(S.pistilla:0.18538204	O.faveolat:0.23519214	((N.vectensi:0.89242493	E.pallida:0.39102637):0.27374086	((((P.marinus:0.79078009	((O.tshawyts:0.30530082	(D.rerio:0.08657300	C.carpio:0.07362959):0.24890274):0.24463172	(A.gueldens:0.19886095	((C.milii:0.12504612	(M.canis:0.05973589	(H.ocellatu:0.03379072	R.typus:0.02881299):0.03558384):0.11175388):0.28838770	(P.annecten:0.36729882	(L.chalumna:0.20684437	((X.laevis:0.22216476	R.temporar:0.26213325):0.22546223	(((O.hannah:0.11763818	(P.vitticep:0.02337543	(P.przewals:0.01465232	P.erythrur:0.00908129):0.03889417):0.07316132):0.15685311	(G.gallus:0.03071461	(A.platyrhy:0.01400951	(C.caeruleu:0.03917219	L.lapponic:0.02334519):0.01302943):0.01030988):0.04933418):0.03065066	(((H.sapiens:0.01024099	M.fascicul:0.00140167):0.03778915	(C.hircus:0.02482593	D.leucas:0.01291733):0.01221120):0.01230615	(I.tridecem:0.01706968	(M.musculus:0.04828048	M.unguicul:0.04882677):0.04019577):0.01402558):0.11652832):0.07743299):0.09506157):0.01375634):0.04943373):0.07745589):0.20420129):0.36947218):0.88776989	(S.kowalevs:1.57726931	(S.purpurat:0.83101861	A.planci:0.58273788):0.67096527):0.19200961):0.09132786	((H.diversic:0.60705181	((L.anatina:1.73525484	(C.virginic:0.12627291	C.gigas:0.09512112):0.55115786):0.17381851	M.yessoens:0.87864840):0.09848869):0.32223669	((D.magna:0.16402216	D.pulex:0.20197885):1.17922138	(N.lugens:1.08171405	((L.polyphem:1.28232052	O.taurus:0.72267196):0.16303243	(T.cornetzi:0.27778615	O.abietinu:0.28769967):0.59715436):0.23449480):0.26912789):0.67460805):0.26658830):1.68112821	T.adhaeren:2.55681697):0.93309037):0.45879399);
(O.faveolat:0.23389455	S.pistilla:0.17176394	((T.adhaeren:2.58636492	(L.polyphem:1.21263020	(((N.lugens:1.08136965	(((L.anatina:1.75436357	((M.yessoens:0.84320855	(C.gigas:0.09130512	C.virginic:0.11640644):0.66034107):0.26433939	H.diversic:0.57307097):0.15518175):0.14224147	((S.kowalevs:1.63028615	(S.purpurat:0.84120622	A.planci:0.52046482):0.68438471):0.31165513	(P.marinus:0.73353082	((O.tshawyts:0.32002492	(D.rerio:0.08743579	C.carpio:0.06634744):0.24876047):0.22903863	(A.gueldens:0.18971305	((C.milii:0.12548473	(M.canis:0.06400965	(R.typus:0.03100337	H.ocellatu:0.03274300):0.03601267):0.10273044):0.27543863	(P.annecten:0.35102632	(L.chalumna:0.19582486	((R.temporar:0.27079901	X.laevis:0.20462763):0.22553523	(((O.hannah:0.10771740	(P.vitticep:0.02727310	(P.erythrur:0.00845155	P.przewals:0.01394250):0.03372609):0.08119512):0.14636368	(G.gallus:0.02378949	((L.lapponic:0.02577614	C.caeruleu:0.03661344):0.01175641	A.platyrhy:0.01355362):0.01012393):0.05158089):0.02845504	(((D.leucas:0.01312228	C.hircus:0.02752002):0.01266948	(H.sapiens:0.00893057	M.fascicul:0.00158351):0.03591497):0.00972277	(I.tridecem:0.01622478	(M.musculus:0.05165856	M.unguicul:0.04863033):0.04094093):0.01616644):0.10991192):0.07730478):0.09019983):0.01726638):0.05001827):0.08518237):0.20542712):0.41831933):0.94484980):0.27518400):0.78543682	(D.magna:0.18060192	D.pulex:0.18141325):1.13376292):0.25016146):0.19169593	(O.abietinu:0.26727974	T.cornetzi:0.31168382):0.66792124):0.22375457	O.taurus:0.70220805):0.10000805):2.33591217):1.02539791	(E.pallida:0.38449211	N.vectensi:0.98695859):0.26166065):0.43093887);
(O.faveolat:0.26421460	S.pistilla:0.17155586	((E.pallida:0.36741434	N.vectensi:0.93983667):0.21313298	(T.adhaeren:2.41418546	(((((N.lugens:1.15972068	(T.cornetzi:0.34096735	O.abietinu:0.23114735):0.56749567):0.22426453	(L.polyphem:1.39925080	O.taurus:0.74016483):0.15278765):0.37815653	(D.magna:0.16048366	D.pulex:0.19411470):1.14090940):0.67822874	(L.anatina:1.71878755	(H.diversic:0.61707966	(M.yessoens:0.93308644	(C.gigas:0.10679584	C.virginic:0.09720032):0.66691532):0.19618918):0.12712674):0.24525506):0.37754257	((S.kowalevs:1.53698063	(A.planci:0.61991299	S.purpurat:0.82119910):0.71874979):0.22851484	(P.marinus:0.83246253	((O.tshawyts:0.30440209	(C.carpio:0.07635322	D.rerio:0.07764810):0.22707672):0.27310238	(A.gueldens:0.19762103	((C.milii:0.13032666	(M.canis:0.06320958	(R.typus:0.02947350	H.ocellatu:0.03469411):0.03567113):0.10866781):0.28867891	(P.annecten:0.36277358	(L.chalumna:0.19590363	((X.laevis:0.21725043	R.temporar:0.26343262):0.22791613	(((O.hannah:0.11612167	(P.vitticep:0.02520228	(P.przewals:0.01586736	P.erythrur:0.00989923):0.03534151):0.07785588):0.16239944	(G.gallus:0.02609255	((L.lapponic:0.02431972	C.caeruleu:0.03830451):0.01167131	A.platyrhy:0.01237785):0.01153081):0.05138556):0.03855302	(((M.fascicul:0.00102487	H.sapiens:0.01084328):0.03888310	(D.leucas:0.01273128	C.hircus:0.02380203):0.01286948):0.01108192	(I.tridecem:0.01594633	(M.unguicul:0.05048891	M.musculus:0.04815243):0.04236533):0.01666628):0.11887342):0.08037904):0.08660526):0.01957060):0.05688687):0.08855182):0.17367519):0.38355434):0.85057411):0.00007371):1.91633085):0.81260240):0.54029052);
(O.faveolat:0.25817736	S.pistilla:0.16211804	((T.adhaeren:2.22435553	((((D.pulex:0.18969398	D.magna:0.18319723):1.11660090	(((O.taurus:0.71055717	L.polyphem:1.37376808):0.21243751	(T.cornetzi:0.30872535	O.abietinu:0.26182110):0.64372907):0.24717381	N.lugens:1.06835674):0.25548710):0.64140306	(L.anatina:1.60634523	(H.diversic:0.64810105	(M.yessoens:0.85542221	(C.virginic:0.12560215	C.gigas:0.09353061):0.67129650):0.19523206):0.19632911):0.23364867):0.26217392	((P.marinus:0.81465000	((O.tshawyts:0.32991640	(C.carpio:0.07877131	D.rerio:0.08944858):0.22049791):0.24747200	(A.gueldens:0.21484799	((C.milii:0.13415986	(M.canis:0.06857575	(R.typus:0.02825595	H.ocellatu:0.03212705):0.03451494):0.10733359):0.27544077	(P.annecten:0.36243819	(L.chalumna:0.20309864	((R.temporar:0.28346844	X.laevis:0.19956261):0.22553624	(((O.hannah:0.11657061	(P.vitticep:0.02345486	(P.przewals:0.01495524	P.erythrur:0.00900789):0.03746992):0.08043661):0.15149492	(((C.caeruleu:0.03814942	L.lapponic:0.02478031):0.01134639	A.platyrhy:0.01366286):0.01085050	G.gallus:0.02565172):0.04779968):0.02524023	(((M.fascicul:0.00051461	H.sapiens:0.01050983):0.04113501	(D.leucas:0.01244875	C.hircus:0.02614158):0.01278593):0.01274083	(I.tridecem:0.01746717	(M.musculus:0.05330764	M.unguicul:0.04883880):0.03909542):0.01617929):0.12111250):0.08572509):0.09653607):0.00954633):0.05540399):0.08300420):0.15247038):0.43172357):0.81386664	((A.planci:0.57859141	S.purpurat:0.87363915):0.67341498	S.kowalevs:1.59854131):0.28548760):0.07245401):1.70026516):1.10681001	(N.vectensi:0.91230880	E.pallida:0.41988171):0.24935634):0.49363201);
(O.faveolat:0.24781980	S.pistilla:0.17122254	((E.pallida:0.39441147	N.vectensi:0.89169929):0.25247174	(T.adhaeren:2.42068896	((((D.magna:0.15729896	D.pulex:0.19748923):1.12106359	(N.lugens:1.07143842	((L.polyphem:1.33668356	O.taurus:0.79417995):0.17469727	(T.cornetzi:0.33010418	O.abietinu:0.24909977):0.58989684):0.26996063):0.23901331):0.71881302	(H.diversic:0.67779517	(((C.gigas:0.09698242	C.virginic:0.11879967):0.58416690	L.anatina:1.71910443):0.13917472	M.yessoens:0.84789560):0.14499499):0.30729423):0.36093592	((S.kowalevs:1.58804278	(S.purpurat:0.83163666	A.planci:0.61630861):0.67131417):0.28700290	(P.marinus:0.83364345	((O.tshawyts:0.30688721	(D.rerio:0.08221678	C.carpio:0.08247055):0.24657685):0.24577888	(A.gueldens:0.20677277	((C.milii:0.13579963	(M.canis:0.06266393	(H.ocellatu:0.03352595	R.typus:0.03011406):0.03636893):0.09662603):0.29901467	(P.annecten:0.36114781	(L.chalumna:0.19971794	((R.temporar:0.26732888	X.laevis:0.21861000):0.23784425	(((O.hannah:0.11045974	(P.vitticep:0.02860427	(P.przewals:0.01377689	P.erythrur:0.00886367):0.03910630):0.07421353):0.16411531	((A.platyrhy:0.01508161	(C.caeruleu:0.03779391	L.lapponic:0.02533052):0.01136325):0.00925461	G.gallus:0.02999867):0.04738689):0.02460639	(((H.sapiens:0.00990830	M.fascicul:0.00088348):0.04100554	(D.leucas:0.01258609	C.hircus:0.02619119):0.01119268):0.00934774	(I.tridecem:0.01633672	(M.unguicul:0.04890732	M.musculus:0.05228022):0.04132796):0.01830070):0.11572649):0.07684812):0.08858053):0.01934595):0.05036203):0.08776469):0.19961648):0.40331136):0.88801424):0.04665171):1.76659313):1.15989098):0.46619129);
(O.faveolat:0.23622397	((N.vectensi:0.92659704	E.pallida:0.38650692):0.26124696	(T.adhaeren:2.40513928	(((S.kowalevs:1.62083285	(A.planci:0.58690177	S.purpurat:0.85115325):0.68453468):0.26318807	(P.marinus:0.83022862	((O.tshawyts:0.33595385	(D.rerio:0.09017730	C.carpio:0.07247817):0.23518548):0.23605354	(A.gueldens:0.19208280	((C.milii:0.13391956	(M.canis:0.06612185	(H.ocellatu:0.03331396	R.typus:0.02851725):0.03676865):0.10530821):0.28934553	(P.annecten:0.37882347	(L.chalumna:0.19953033	((R.temporar:0.27232089	X.laevis:0.20825361):0.24217680	(((O.hannah:0.11375300	(P.vitticep:0.02376854	(P.przewals:0.01658420	P.erythrur:0.00983570):0.03320247):0.07619459):0.15784829	(G.gallus:0.02889073	(A.platyrhy:0.01451482	(C.caeruleu:0.03792703	L.lapponic:0.02488261):0.01012492):0.01074213):0.04477681):0.03078560	(((H.sapiens:0.01001448	M.fascicul:0.00113696):0.03665069	(D.leucas:0.01099012	C.hircus:0.02615525):0.01304761):0.01206490	(I.tridecem:0.01612867	(M.unguicul:0.04865868	M.musculus:0.05141192):0.03902403):0.01332047):0.11612708):0.07903799):0.09286353):0.00991311):0.06113037):0.08149632):0.18808973):0.43505851):0.95154262):0.03386946	((H.diversic:0.57412699	((L.anatina:1.69677362	M.yessoens:0.71665460):0.17276317	(C.virginic:0.10783101	C.gigas:0.09967334):0.67379096):0.19200269):0.26448524	((D.magna:0.18350622	D.pulex:0.19145430):1.17287579	((O.taurus:0.71287731	L.polyphem:1.28578124):0.19810942	((T.cornetzi:0.30568578	O.abietinu:0.25833178):0.53787444	N.lugens:1.07424262):0.21348588):0.29226168):0.80873341):0.34129641):2.05181194):0.83002572):0.50801416	S.pistilla:0.17767383);
(S.pistilla:0.19229502	O.faveolat:0.22197382	((E.pallida:0.39033641	N.vectensi:0.92560822):0.26158710	(T.adhaeren:2.38828137	(((P.marinus:0.79349767	((O.tshawyts:0.32875784	(C.carpio:0.07536587	D.rerio:0.09507877):0.25102121):0.23990943	(A.gueldens:0.19817778	((C.milii:0.13542891	(M.canis:0.06117339	(R.typus:0.03052925	H.ocellatu:0.03491532):0.03658718):0.11125732):0.29199919	(P.annecten:0.36298770	(L.chalumna:0.20673900	((X.laevis:0.21546707	R.temporar:0.27629924):0.24357422	(((O.hannah:0.11047413	(P.vitticep:0.02434200	(P.erythrur:0.00907268	P.przewals:0.01381559):0.03859713):0.08032116):0.16710556	(((L.lapponic:0.02430178	C.caeruleu:0.03493703):0.01047702	A.platyrhy:0.01463725):0.01034412	G.gallus:0.02652853):0.04820231):0.03061996	(((H.sapiens:0.00943781	M.fascicul:0.00158258):0.04188812	(D.leucas:0.01282180	C.hircus:0.02503085):0.00929492):0.01192492	(I.tridecem:0.01483456	(M.unguicul:0.04845557	M.musculus:0.05232925):0.04312587):0.01596576):0.11986474):0.08542496):0.07238481):0.02281134):0.05557228):0.09483548):0.18694809):0.42948374):0.89325454	((S.purpurat:0.86228218	A.planci:0.55898430):0.69480812	S.kowalevs:1.57167308):0.24401853):0.04256417	(((D.pulex:0.19204181	D.magna:0.17147661):1.10868607	(((T.cornetzi:0.30789320	O.abietinu:0.25031260):0.57768927	(L.polyphem:1.25067764	O.taurus:0.67920897):0.21336437):0.22349019	N.lugens:0.98245142):0.27737634):0.67089791	(L.anatina:1.64468448	(H.diversic:0.64296918	(M.yessoens:0.81256190	(C.gigas:0.07696970	C.virginic:0.12571264):0.70234812):0.20869983):0.19287440):0.21430329):0.22966813):1.71427676):1.07658178):0.48414948);
(((N.vectensi:0.66319188	(T.adhaeren:2.59298948	(((P.marinus:0.76967239	((O.tshawyts:0.31389676	(C.carpio:0.07854689	D.rerio:0.08255483):0.25459604):0.22951354	(A.gueldens:0.20881406	((C.milii:0.13097210	(M.canis:0.06788342	(R.typus:0.03075319	H.ocellatu:0.03804734):0.03720759):0.10963380):0.29123472	(P.annecten:0.34968963	(L.chalumna:0.19855173	((R.temporar:0.27074440	X.laevis:0.21618592):0.24052223	(((O.hannah:0.11321387	(P.vitticep:0.02634003	(P.przewals:0.01405060	P.erythrur:0.00664682):0.04002200):0.07934740):0.15489568	((C.caeruleu:0.03773964	L.lapponic:0.02576664):0.00751858	(G.gallus:0.03461870	A.platyrhy:0.01335189):0.00543427):0.05090170):0.03024093	(((M.fascicul:0.00065213	H.sapiens:0.00995546):0.03797743	(D.leucas:0.01303586	C.hircus:0.02340570):0.01119237):0.00998322	(I.tridecem:0.01636287	(M.musculus:0.05051122	M.unguicul:0.05042909):0.03884804):0.01817068):0.11661045):0.08950887):0.08702309):0.01492838):0.04813702):0.08385286):0.19991706):0.41229346):0.95440309	((((N.lugens:1.19411228	(T.cornetzi:0.29935705	O.abietinu:0.25469358):0.55412898):0.21661554	(O.taurus:0.78027115	(D.pulex:0.18311789	D.magna:0.18189454):1.29668133):0.27027098):0.13463342	L.polyphem:1.31337517):0.75252065	((H.diversic:0.61781091	(M.yessoens:0.92439712	(C.virginic:0.10497785	C.gigas:0.09886509):0.66742084):0.19888311):0.20122393	(L.anatina:1.35575043	S.kowalevs:1.63834377):0.40633248):0.25281677):0.17924531):0.03927402	(A.planci:0.56802631	S.purpurat:0.87588281):0.86739346):1.95924386):1.01325445):0.24724136	E.pallida:0.41980081):0.72370680	O.faveolat:0.23037259	S.pistilla:0.19266803);
(S.pistilla:0.18534605	O.faveolat:0.25911177	((E.pallida:0.38855387	N.vectensi:0.93154239):0.24364919	(T.adhaeren:2.19242650	(((((N.lugens:1.24127180	(O.abietinu:0.28455106	T.cornetzi:0.29073925):0.55736029):0.23882390	(O.taurus:0.71358464	L.polyphem:1.44946632):0.14650231):0.28976899	(D.pulex:0.21394498	D.magna:0.17023132):1.22679754):0.70714911	(L.anatina:1.70066541	(H.diversic:0.61342406	(M.yessoens:0.90608041	(C.gigas:0.10287345	C.virginic:0.11005132):0.64598502):0.24464477):0.17722004):0.22782203):0.30865951	(((A.planci:0.60988737	S.purpurat:0.85584763):0.82611620	S.kowalevs:1.74694249):0.17109520	(P.marinus:0.96038768	(((P.annecten:0.36672079	(L.chalumna:0.20425870	((X.laevis:0.21423154	R.temporar:0.27471969):0.23874775	(((O.hannah:0.11252318	(P.vitticep:0.02695080	(P.erythrur:0.00812171	P.przewals:0.01602585):0.03948804):0.07547868):0.15920436	(G.gallus:0.02771011	((L.lapponic:0.02518347	C.caeruleu:0.03601903):0.01230895	A.platyrhy:0.01426532):0.01081696):0.04903219):0.03000300	(((H.sapiens:0.00996948	M.fascicul:0.00117905):0.04063371	(C.hircus:0.02707965	D.leucas:0.01392326):0.01009833):0.01002799	(I.tridecem:0.01452472	(M.musculus:0.05270802	M.unguicul:0.05225755):0.04399718):0.01820779):0.11239368):0.08811075):0.09179868):0.01998626):0.04749882	(A.gueldens:0.18928076	(O.tshawyts:0.32380228	(C.carpio:0.07192959	D.rerio:0.08886397):0.24340568):0.43018931):0.09790287):0.11768389	(C.milii:0.12987643	(M.canis:0.06291482	(R.typus:0.02943724	H.ocellatu:0.03295065):0.04011759):0.11901005):0.17972108):0.45241349):0.89417344):0.04921413):1.83951140):1.13833774):0.47901559);
(S.pistilla:0.19725434	O.faveolat:0.21686509	((E.pallida:0.38307217	N.vectensi:0.95783068):0.23798518	(T.adhaeren:2.36630230	(((S.kowalevs:1.57587750	(A.planci:0.56678929	S.purpurat:0.88886561):0.67859286):0.27292166	(P.marinus:0.82078186	((O.tshawyts:0.33028908	(D.rerio:0.09115101	C.carpio:0.07849166):0.23956037):0.28642328	(A.gueldens:0.18143335	((C.milii:0.12954280	(M.canis:0.06454922	(R.typus:0.03085846	H.ocellatu:0.03573426):0.03545057):0.10410978):0.27218558	(P.annecten:0.36087740	(L.chalumna:0.20764342	((R.temporar:0.27894914	X.laevis:0.20370023):0.22747663	(((O.hannah:0.11789214	(P.vitticep:0.02974530	(P.przewals:0.01307045	P.erythrur:0.00850507):0.03416671):0.07804512):0.15551933	((G.gallus:0.03685062	A.platyrhy:0.01344539):0.00617534	(C.caeruleu:0.03815799	L.lapponic:0.02481713):0.00608131):0.05050131):0.03148139	(((H.sapiens:0.00916215	M.fascicul:0.00039202):0.03963661	(C.hircus:0.02854744	D.leucas:0.01399608):0.01218956):0.01102814	(I.tridecem:0.01575958	(M.unguicul:0.04574384	M.musculus:0.05128127):0.03816011):0.01589413):0.11292510):0.08700782):0.08283839):0.01108525):0.05675234):0.10039991):0.16074980):0.42661847):0.91635035):0.02454561	(((D.magna:0.17435149	D.pulex:0.19255113):1.13836110	(((O.abietinu:0.27778157	T.cornetzi:0.28079396):0.60781261	(O.taurus:0.71733413	L.polyphem:1.33129599):0.22034438):0.29846783	N.lugens:1.05344385):0.24814938):0.70795503	((H.diversic:0.62206388	(M.yessoens:0.87668624	(C.gigas:0.09524329	C.virginic:0.10588299):0.61564820):0.23550956):0.17734130	L.anatina:1.65160651):0.15273615):0.29872880):1.86148812):0.83437900):0.52395611);
(S.pistilla:0.16129843	O.faveolat:0.25304909	((E.pallida:0.35522233	N.vectensi:0.99986279):0.25853235	(T.adhaeren:2.61843116	(((P.marinus:0.69239737	((O.tshawyts:0.31298850	(D.rerio:0.09000681	C.carpio:0.06660582):0.21084615):0.25911904	(A.gueldens:0.18894907	((C.milii:0.13187553	(M.canis:0.06641424	(H.ocellatu:0.03512370	R.typus:0.03007937):0.03368100):0.10013560):0.28945164	(P.annecten:0.37673779	(L.chalumna:0.19695782	((X.laevis:0.20412625	R.temporar:0.27740570):0.22469399	(((O.hannah:0.11885074	(P.vitticep:0.02656016	(P.erythrur:0.00894037	P.przewals:0.01406823):0.03617926):0.07392981):0.15109761	(((C.caeruleu:0.03583385	L.lapponic:0.02553429):0.00924419	A.platyrhy:0.01398207):0.01082449	G.gallus:0.02682580):0.05067321):0.02769601	(((H.sapiens:0.01142052	M.fascicul:0.00115747):0.04128274	(C.hircus:0.02518973	D.leucas:0.01333037):0.01080186):0.01151250	(I.tridecem:0.01612565	(M.musculus:0.05003702	M.unguicul:0.04763107):0.04357768):0.01709758):0.11765732):0.08324157):0.08333826):0.01475775):0.04493446):0.08759715):0.18743036):0.51190718):0.91544149	((S.purpurat:0.83481459	A.planci:0.59844295):0.62473168	S.kowalevs:1.55266630):0.19759267):0.04732169	((N.lugens:1.03798472	((O.abietinu:0.26015854	T.cornetzi:0.30425619):0.59429916	(L.polyphem:1.31137236	(O.taurus:0.61887455	(D.magna:0.18734134	D.pulex:0.17613296):1.33340759):0.16776336):0.12634906):0.31174172):0.81068441	(L.anatina:1.72564185	(H.diversic:0.58395240	(M.yessoens:0.87231189	(C.virginic:0.12751457	C.gigas:0.08056079):0.65622933):0.17272097):0.15416865):0.16575256):0.28416129):2.18965156):0.73766345):0.49134376);
(S.pistilla:0.15998650	O.faveolat:0.25389338	((N.vectensi:0.93041567	E.pallida:0.37177220):0.28940660	((((L.anatina:1.71340451	(H.diversic:0.63064478	(M.yessoens:0.91007724	(C.virginic:0.11184873	C.gigas:0.09695889):0.63112510):0.17647231):0.19661041):0.23214626	((D.pulex:0.19786535	D.magna:0.17192068):1.16387475	(N.lugens:1.05335659	((O.taurus:0.69478208	L.polyphem:1.22374659):0.25147857	(T.cornetzi:0.29453520	O.abietinu:0.25234751):0.66335056):0.26186491):0.22048675):0.72337691):0.29063832	((S.kowalevs:1.47668980	(S.purpurat:0.84838024	A.planci:0.57383867):0.64885917):0.23143089	(P.marinus:0.75350822	((O.tshawyts:0.31675438	(D.rerio:0.08963327	C.carpio:0.07480689):0.25707990):0.22621020	(A.gueldens:0.19003583	((C.milii:0.13419758	(M.canis:0.06092597	(R.typus:0.02891311	H.ocellatu:0.03498345):0.03744488):0.09940355):0.30516361	(P.annecten:0.35467934	(L.chalumna:0.20381463	((X.laevis:0.20813227	R.temporar:0.27009205):0.23476695	(((O.hannah:0.11690847	(P.vitticep:0.02983631	(P.erythrur:0.00896502	P.przewals:0.01515805):0.03458953):0.07258013):0.15031781	(C.caeruleu:0.03504511	(L.lapponic:0.02593709	(A.platyrhy:0.01324371	G.gallus:0.03643562):0.01092211):0.00792290):0.05094146):0.03229849	(((M.fascicul:0.00130449	H.sapiens:0.00874432):0.04042870	(D.leucas:0.01250334	C.hircus:0.02641552):0.01316401):0.01008465	(I.tridecem:0.01667504	(M.unguicul:0.04818189	M.musculus:0.05131654):0.03942106):0.01712953):0.11628131):0.07756536):0.08546338):0.01655573):0.05532823):0.09323497):0.20838982):0.44572004):0.93623221):0.04885521):1.80686132	T.adhaeren:2.65412201):1.05269016):0.46831618);
(O.faveolat:0.26798032	S.pistilla:0.16079404	((E.pallida:0.37522192	N.vectensi:0.93629662):0.25115110	(T.adhaeren:2.25762822	(((P.marinus:0.81719814	((O.tshawyts:0.33282685	(D.rerio:0.09047807	C.carpio:0.07643008):0.23888422):0.27658000	(A.gueldens:0.20886886	((C.milii:0.13646380	(M.canis:0.06912180	(H.ocellatu:0.03583724	R.typus:0.02793579):0.03931360):0.10432413):0.28336564	(P.annecten:0.36957349	(L.chalumna:0.19135516	((((O.hannah:0.11981281	(P.vitticep:0.02814032	(P.erythrur:0.00716569	P.przewals:0.01705051):0.03417161):0.07640041):0.16117343	(G.gallus:0.03139543	(A.platyrhy:0.01467457	(L.lapponic:0.02555677	C.caeruleu:0.04193965):0.01013160):0.01085349):0.05286522):0.03617039	(((M.fascicul:0.00048946	H.sapiens:0.01009260):0.04005847	(D.leucas:0.01192063	C.hircus:0.02617766):0.01178321):0.01351457	(I.tridecem:0.01693798	(M.unguicul:0.04888004	M.musculus:0.05229505):0.04201806):0.01495715):0.11912808):0.08608435	(R.temporar:0.26589811	X.laevis:0.23035435):0.23827339):0.09089026):0.01950335):0.04982103):0.07819117):0.18941391):0.49884308):0.86903858	(S.kowalevs:1.67972225	(A.planci:0.57389454	S.purpurat:0.89818733):0.64256153):0.34892581):0.05626162	(((H.diversic:0.66970053	(M.yessoens:0.92977402	(C.gigas:0.09172659	C.virginic:0.12351961):0.62302342):0.20291599):0.17609566	L.anatina:1.78239683):0.17286891	((D.magna:0.18738003	D.pulex:0.17221577):1.19063440	((N.lugens:1.12533158	(T.cornetzi:0.29861624	O.abietinu:0.23958974):0.59503228):0.21114825	(O.taurus:0.73330481	L.polyphem:1.39572239):0.17271210):0.35427570):0.68221753):0.33697130):1.80304951):0.85199105):0.47251327);
(S.pistilla:0.15476130	O.faveolat:0.25221380	((T.adhaeren:2.41538115	((((N.lugens:1.09750740	((O.taurus:0.71789171	L.polyphem:1.35959118):0.22862367	(O.abietinu:0.26542970	T.cornetzi:0.30884787):0.59461861):0.24744721):0.25361195	(D.magna:0.18864321	D.pulex:0.17437034):1.11691749):0.65554215	((H.diversic:0.65571202	(M.yessoens:0.93449826	(C.gigas:0.06627467	C.virginic:0.14388654):0.62811948):0.22087529):0.15918625	L.anatina:1.82559169):0.18656544):0.29470867	((P.marinus:0.78225387	((O.tshawyts:0.33660244	(D.rerio:0.08490874	C.carpio:0.07797506):0.22994238):0.22944262	(A.gueldens:0.19455793	((C.milii:0.13441666	(M.canis:0.06296389	(H.ocellatu:0.03437457	R.typus:0.02713629):0.03578813):0.09995436):0.28153303	(P.annecten:0.35403596	(((R.temporar:0.26329844	X.laevis:0.21214577):0.22939536	(((O.hannah:0.11378035	(P.vitticep:0.02525590	(P.erythrur:0.00778935	P.przewals:0.01577828):0.03806314):0.07689932):0.15899688	(G.gallus:0.02400832	((L.lapponic:0.02532825	C.caeruleu:0.03655938):0.01214817	A.platyrhy:0.01475348):0.01173864):0.05115827):0.03532095	(((M.fascicul:0.00060106	H.sapiens:0.01078798):0.04025780	(D.leucas:0.01341693	C.hircus:0.02698154):0.01105254):0.01015899	(I.tridecem:0.01491295	(M.musculus:0.04655528	M.unguicul:0.05039289):0.04221894):0.01592761):0.11507141):0.08371894):0.08578118	L.chalumna:0.20227201):0.00974774):0.06433377):0.08020573):0.19459523):0.45335617):0.92784946	(S.kowalevs:1.55109861	(S.purpurat:0.86190067	A.planci:0.61506051):0.70900408):0.25295301):0.03937825):1.71553909):0.98215746	(E.pallida:0.37556859	N.vectensi:0.95630100):0.31315891):0.47174768);
(O.faveolat:0.25365657	S.pistilla:0.16486191	((N.vectensi:0.95643379	E.pallida:0.42002247):0.30542318	(((((D.pulex:0.17773207	D.magna:0.18128260):1.19105061	(L.polyphem:1.38536015	(O.taurus:0.80863817	(N.lugens:1.25600354	(T.cornetzi:0.30170007	O.abietinu:0.25166793):0.54076950):0.24357850):0.11087533):0.26259216):0.64262880	(L.anatina:1.72041587	(H.diversic:0.62761172	(M.yessoens:0.89291064	(C.gigas:0.09160003	C.virginic:0.11973485):0.63348010):0.20412895):0.19695954):0.20254893):0.26922589	(((A.planci:0.60129886	S.purpurat:0.83435799):0.78128179	S.kowalevs:1.64497827):0.21892964	(P.marinus:0.81799916	((O.tshawyts:0.32118607	(D.rerio:0.08875663	C.carpio:0.06718314):0.23087446):0.27960605	(A.gueldens:0.21874248	((C.milii:0.14699738	(M.canis:0.06047470	(R.typus:0.03244550	H.ocellatu:0.03145537):0.03896770):0.09890984):0.29864372	(P.annecten:0.35755639	(L.chalumna:0.21154420	((X.laevis:0.22665796	R.temporar:0.26230478):0.22205829	(((O.hannah:0.11858616	(P.vitticep:0.02780722	(P.erythrur:0.01020727	P.przewals:0.01368919):0.03420618):0.07916657):0.17052919	(C.caeruleu:0.03183827	(L.lapponic:0.02591697	(G.gallus:0.03736717	A.platyrhy:0.01316528):0.01037771):0.00770562):0.04501354):0.02927890	((I.tridecem:0.01473585	(M.musculus:0.05164178	M.unguicul:0.04834673):0.04114766):0.01956971	((M.fascicul:0.00166751	H.sapiens:0.00958403):0.03940595	(C.hircus:0.02730999	D.leucas:0.01260243):0.01028507):0.01058184):0.12040278):0.08723338):0.07167425):0.02000082):0.05036630):0.08182828):0.17974868):0.47855449):0.91541300):0.05359750):2.09957779	T.adhaeren:2.33777400):0.80484180):0.41637545);
(S.pistilla:0.17791901	O.faveolat:0.23962427	((E.pallida:0.35436957	N.vectensi:0.95201398):0.26888802	(T.adhaeren:2.64449852	(((P.marinus:0.77204616	((O.tshawyts:0.30463465	(C.carpio:0.08503629	D.rerio:0.07941575):0.25055450):0.25139308	(A.gueldens:0.19645399	((C.milii:0.13375712	(M.canis:0.06482633	(H.ocellatu:0.03438316	R.typus:0.03019444):0.03211628):0.10450147):0.29202438	(P.annecten:0.36697501	(L.chalumna:0.19235062	((X.laevis:0.20168382	R.temporar:0.26930512):0.22657293	(((O.hannah:0.11384522	(P.vitticep:0.02639954	(P.erythrur:0.00853554	P.przewals:0.01314109):0.03904259):0.07636266):0.15146551	((G.gallus:0.03616348	A.platyrhy:0.01372481):0.00601167	(C.caeruleu:0.03570800	L.lapponic:0.02546455):0.00644117):0.05020718):0.03582906	(((M.fascicul:0.00110976	H.sapiens:0.00974235):0.03954607	(D.leucas:0.01390646	C.hircus:0.02775226):0.01313350):0.01257590	(I.tridecem:0.01455600	(M.unguicul:0.04852424	M.musculus:0.05207891):0.04374903):0.01428006):0.11590947):0.08136426):0.08140344):0.01745964):0.05909828):0.08852678):0.20049695):0.39474700):0.91131939	((A.planci:0.59698044	S.purpurat:0.78987964):0.69369959	S.kowalevs:1.42426348):0.25346595):0.09037126	((((N.lugens:1.21477847	(T.cornetzi:0.31835950	O.abietinu:0.23348421):0.55230669):0.20728210	(O.taurus:0.73228168	L.polyphem:1.29912264):0.20456192):0.35679109	(D.magna:0.17610071	D.pulex:0.17672763):1.14830071):0.67314230	(L.anatina:1.61696994	(H.diversic:0.61614158	(M.yessoens:0.86704036	(C.virginic:0.09731416	C.gigas:0.11159039):0.64118585):0.19377222):0.18267962):0.20202206):0.24456211):1.89509932):0.90042946):0.48209227);
(S.pistilla:0.17348156	O.faveolat:0.23113047	((E.pallida:0.36705012	N.vectensi:0.96864147):0.22801049	(T.adhaeren:2.49273897	((((D.magna:0.15894496	D.pulex:0.20349568):1.23066887	((N.lugens:1.19466787	(T.cornetzi:0.33516195	O.abietinu:0.22704166):0.56981218):0.21360197	(L.polyphem:1.33865682	O.taurus:0.73605493):0.13792987):0.29279051):0.67981239	(H.diversic:0.61775025	((M.yessoens:0.75647241	L.anatina:1.66226970):0.21396830	(C.gigas:0.10318424	C.virginic:0.10120608):0.67140604):0.18792002):0.30694699):0.23189137	(((A.planci:0.59547250	S.purpurat:0.87387122):0.74059542	S.kowalevs:1.73139665):0.20285030	(P.marinus:0.78565204	((O.tshawyts:0.32948324	(D.rerio:0.09084880	C.carpio:0.07177882):0.24508097):0.26985228	(A.gueldens:0.19077244	((C.milii:0.12839767	(M.canis:0.06812952	(R.typus:0.02691460	H.ocellatu:0.03301535):0.03399448):0.10086096):0.29192834	(P.annecten:0.35871753	(L.chalumna:0.20066027	((X.laevis:0.21759181	R.temporar:0.26591181):0.22100498	(((O.hannah:0.12361453	(P.vitticep:0.02851648	(P.przewals:0.01581106	P.erythrur:0.00810207):0.03325188):0.06909730):0.15879722	((G.gallus:0.03494954	A.platyrhy:0.01540815):0.00518041	(L.lapponic:0.02418753	C.caeruleu:0.03889255):0.00774393):0.05198919):0.02945569	(((M.fascicul:0.00096500	H.sapiens:0.01052279):0.03823429	(C.hircus:0.02615317	D.leucas:0.01248128):0.01137044):0.00806092	(I.tridecem:0.01611564	(M.musculus:0.04944111	M.unguicul:0.04773446):0.03841314):0.01898693):0.11692450):0.08215566):0.08532909):0.01151761):0.06077972):0.08361924):0.16937544):0.45645463):0.84557701):0.09635768):2.22896551):0.81338024):0.51043852);
(S.pistilla:0.18425638	O.faveolat:0.22883976	((E.pallida:0.41780787	N.vectensi:0.94391027):0.22974555	((((P.marinus:0.73929283	((O.tshawyts:0.33234925	(C.carpio:0.07710886	D.rerio:0.08269400):0.24173702):0.22481056	(A.gueldens:0.19217094	((C.milii:0.13471009	(M.canis:0.06412860	(R.typus:0.02741182	H.ocellatu:0.03260964):0.03684259):0.10315889):0.28790926	(P.annecten:0.34878941	(L.chalumna:0.21025433	((X.laevis:0.20953284	R.temporar:0.25865846):0.22292621	(((O.hannah:0.11247346	(P.vitticep:0.02895000	(P.erythrur:0.00767883	P.przewals:0.01386593):0.03150829):0.07320712):0.16050222	(G.gallus:0.02537171	((C.caeruleu:0.03844348	L.lapponic:0.02378109):0.01157615	A.platyrhy:0.01299500):0.00973691):0.04944665):0.02422479	(((H.sapiens:0.00793095	M.fascicul:0.00116089):0.03984347	(D.leucas:0.01257766	C.hircus:0.02610059):0.01095605):0.00989830	(I.tridecem:0.01878230	(M.unguicul:0.04563664	M.musculus:0.05383489):0.03886919):0.01818783):0.11431142):0.08312250):0.08281484):0.01663103):0.04829710):0.09470104):0.20431132):0.44646443):0.86253904	(S.kowalevs:1.51058651	(A.planci:0.55701300	S.purpurat:0.89284635):0.74115558):0.23574841):0.06486242	((L.polyphem:1.23773094	((N.lugens:1.13656917	(T.cornetzi:0.29061220	O.abietinu:0.25064454):0.53281765):0.20037034	((D.magna:0.16848155	D.pulex:0.18114468):1.32053888	O.taurus:0.68665266):0.18495542):0.17396142):0.80910677	((H.diversic:0.59254295	(M.yessoens:0.81302886	(C.gigas:0.07610217	C.virginic:0.12768146):0.63622743):0.23066971):0.12813656	L.anatina:1.75808482):0.20371515):0.30404093):1.85749004	T.adhaeren:2.53030027):1.14243842):0.47483338);
(S.pistilla:0.17997214	O.faveolat:0.25452536	((N.vectensi:0.91235725	E.pallida:0.38502540):0.24416779	((((S.kowalevs:1.54390798	(S.purpurat:0.83241172	A.planci:0.58832433):0.61202633):0.28865115	(P.marinus:0.77762098	((O.tshawyts:0.31299306	(C.carpio:0.07299775	D.rerio:0.08433476):0.23681334):0.25473155	(A.gueldens:0.19268759	((C.milii:0.13452217	(M.canis:0.06588282	(H.ocellatu:0.03310375	R.typus:0.02900769):0.03722453):0.10195848):0.28166340	(P.annecten:0.35882155	(L.chalumna:0.21798368	((R.temporar:0.26139745	X.laevis:0.21745400):0.22212506	(((O.hannah:0.11380716	(P.vitticep:0.02668883	(P.przewals:0.01520739	P.erythrur:0.00819079):0.03577391):0.07898676):0.15489522	(G.gallus:0.02731629	((L.lapponic:0.02461283	C.caeruleu:0.03722625):0.01113802	A.platyrhy:0.01401491):0.01097064):0.05006151):0.03251754	(((M.fascicul:0.00092368	H.sapiens:0.01070114):0.04037692	(D.leucas:0.01203835	C.hircus:0.02466592):0.01323304):0.01122546	(I.tridecem:0.01603957	(M.musculus:0.04972813	M.unguicul:0.04587841):0.04246947):0.01558305):0.12122016):0.07744312):0.08279258):0.01617930):0.05125422):0.07692169):0.17392000):0.44301995):0.83539848):0.08193874	(((D.magna:0.16926560	D.pulex:0.20159642):1.10470025	(((T.cornetzi:0.27385166	O.abietinu:0.28455561):0.65266260	(L.polyphem:1.39023587	O.taurus:0.66102174):0.15296302):0.27170786	N.lugens:1.08601448):0.27436600):0.75267059	(L.anatina:1.61047599	(H.diversic:0.66776419	(M.yessoens:0.88967275	(C.virginic:0.12525382	C.gigas:0.08215102):0.61621692):0.19751059):0.21447718):0.14146168):0.27158993):1.96537081	T.adhaeren:2.56908190):1.03795000):0.49976472);
(O.faveolat:0.25813349	S.pistilla:0.16990883	((N.vectensi:0.93518509	E.pallida:0.40722388):0.24119817	(((((D.pulex:0.18589318	D.magna:0.18634651):1.14643537	(N.lugens:1.13822824	((O.taurus:0.71992792	L.polyphem:1.35413428):0.23374310	(T.cornetzi:0.28485756	O.abietinu:0.28712670):0.57466446):0.25342817):0.32176206):0.70120049	(L.anatina:1.69755670	(H.diversic:0.53978884	(M.yessoens:0.85354812	(C.virginic:0.13987525	C.gigas:0.07167447):0.67781283):0.21361874):0.22823534):0.13957077):0.30182110	((S.kowalevs:1.59657906	(S.purpurat:0.85392795	A.planci:0.56966751):0.76201822):0.24345086	(P.marinus:0.77944412	((O.tshawyts:0.31332596	(C.carpio:0.07910193	D.rerio:0.08537703):0.24115172):0.25680801	(A.gueldens:0.19006621	((C.milii:0.13642062	(M.canis:0.06316839	(R.typus:0.02690880	H.ocellatu:0.03373030):0.03930068):0.09930877):0.27718244	(P.annecten:0.35710785	(L.chalumna:0.20394733	((R.temporar:0.27202070	X.laevis:0.21178048):0.22643129	(((O.hannah:0.11519770	(P.vitticep:0.02559437	(P.przewals:0.01453255	P.erythrur:0.01000731):0.03575332):0.07395621):0.15837799	(((C.caeruleu:0.03751924	L.lapponic:0.02393949):0.00921412	A.platyrhy:0.01541221):0.00866085	G.gallus:0.02947798):0.05007922):0.02472939	((C.hircus:0.02588019	D.leucas:0.01205451):0.00635547	((M.fascicul:0.00114577	H.sapiens:0.00980015):0.03605832	(I.tridecem:0.01722402	(M.unguicul:0.04943308	M.musculus:0.05135242):0.03819713):0.02326877):0.00743215):0.11790056):0.09071666):0.09277936):0.01090949):0.05639616):0.09195445):0.18547416):0.45840627):0.88112320):0.11144897):1.75622269	T.adhaeren:2.44663179):0.94797253):0.49131487);
(O.faveolat:0.25602634	S.pistilla:0.17368321	((E.pallida:0.40537549	N.vectensi:0.95958673):0.20195216	(T.adhaeren:2.76568627	((((D.magna:0.16230543	D.pulex:0.21818488):1.18172065	(N.lugens:1.11849318	((O.abietinu:0.24233358	T.cornetzi:0.32298867):0.64511327	(L.polyphem:1.34609950	O.taurus:0.72878599):0.20001621):0.20842525):0.25034188):0.78221272	(L.anatina:1.74714748	((M.yessoens:0.88469513	(C.gigas:0.07790128	C.virginic:0.11960315):0.67472482):0.21480288	H.diversic:0.63276349):0.18286126):0.22215985):0.28147461	((S.kowalevs:1.61645280	(A.planci:0.62662955	S.purpurat:0.82502356):0.57147137):0.31455152	(P.marinus:0.77765499	((O.tshawyts:0.30048349	(D.rerio:0.09158457	C.carpio:0.06546358):0.26058368):0.23777119	(A.gueldens:0.19935476	((C.milii:0.13577196	(M.canis:0.06571694	(H.ocellatu:0.03205144	R.typus:0.03310796):0.03746896):0.10635995):0.29861896	(P.annecten:0.34552971	(L.chalumna:0.20332572	((R.temporar:0.25950597	X.laevis:0.21155081):0.22886076	(((O.hannah:0.11967472	(P.vitticep:0.02615119	(P.przewals:0.01558108	P.erythrur:0.00740833):0.03553466):0.06901825):0.15792045	(G.gallus:0.02900382	((C.caeruleu:0.03767806	L.lapponic:0.02524677):0.01101975	A.platyrhy:0.01435970):0.00936882):0.05347985):0.03378881	((D.leucas:0.01183300	C.hircus:0.02535364):0.00856062	((I.tridecem:0.01705003	(M.unguicul:0.04854252	M.musculus:0.04574792):0.03883950):0.02417943	(H.sapiens:0.00994051	M.fascicul:0.00051684):0.03584761):0.00561354):0.11122587):0.08109243):0.07969469):0.01078557):0.04583190):0.09204345):0.19621956):0.46858236):0.99000625):0.04048079):1.80358360):0.97157393):0.51798076);
(O.faveolat:0.24129543	S.pistilla:0.17845209	((E.pallida:0.40579599	N.vectensi:0.91508962):0.23120295	(T.adhaeren:2.52169481	(((H.diversic:0.61244163	(M.yessoens:1.00289509	((C.gigas:0.08728323	C.virginic:0.11377565):0.60894141	L.anatina:1.77819689):0.12204983):0.13298185):0.37137441	((N.lugens:1.12951352	((L.polyphem:1.41216161	O.taurus:0.81622541):0.14747703	(O.abietinu:0.23821098	T.cornetzi:0.32284939):0.65335065):0.18111422):0.21312361	(D.pulex:0.19891202	D.magna:0.16146738):1.23596911):0.75479136):0.32216020	((P.marinus:0.74278653	((O.tshawyts:0.33578850	(D.rerio:0.08606097	C.carpio:0.07307375):0.23757327):0.25042219	(A.gueldens:0.19295848	((C.milii:0.13790917	(M.canis:0.06195250	(H.ocellatu:0.03365706	R.typus:0.02575961):0.03786598):0.10375962):0.30520866	(P.annecten:0.36375620	(L.chalumna:0.20267959	((X.laevis:0.21893794	R.temporar:0.25802780):0.22030041	(((O.hannah:0.11577472	(P.vitticep:0.02910144	(P.przewals:0.01408362	P.erythrur:0.00815149):0.03813111):0.08264688):0.15627007	(G.gallus:0.02524819	((C.caeruleu:0.03761300	L.lapponic:0.02047573):0.01305002	A.platyrhy:0.01553006):0.01000512):0.05280492):0.03403647	(C.hircus:0.01575585	(D.leucas:0.01232042	((H.sapiens:0.00893186	M.fascicul:0.00115922):0.03806304	(I.tridecem:0.01775380	(M.musculus:0.05041889	M.unguicul:0.04971223):0.04091347):0.02375386):0.01189950):0.00845622):0.11395810):0.08314288):0.09919552):0.01133273):0.04207874):0.09580079):0.16303584):0.45791665):0.91937225	(S.kowalevs:1.62828440	(S.purpurat:0.83304787	A.planci:0.61794516):0.67432270):0.28695478):0.04684837):1.95506260):0.89380571):0.47706436);
(O.faveolat:0.24398678	S.pistilla:0.18031080	(T.adhaeren:3.22759243	(E.pallida:0.42521514	(N.vectensi:0.71938887	((((D.pulex:0.19578112	D.magna:0.16297469):1.15353635	((N.lugens:1.13276576	(O.abietinu:0.24308639	T.cornetzi:0.31198481):0.56635398):0.25778942	(O.taurus:0.65729020	L.polyphem:1.34417647):0.21586217):0.29106970):0.74899542	(H.diversic:0.61097201	((M.yessoens:0.78710963	L.anatina:1.75306152):0.17059753	(C.virginic:0.11135573	C.gigas:0.09456013):0.72931522):0.16434437):0.27573306):0.22870131	((S.kowalevs:1.66107439	(A.planci:0.49630247	S.purpurat:0.94893474):0.64946846):0.23653578	(P.marinus:0.80124209	((O.tshawyts:0.33236362	(C.carpio:0.08297576	D.rerio:0.07594630):0.24739125):0.24488065	(A.gueldens:0.19776685	((C.milii:0.14360312	(M.canis:0.06707440	(H.ocellatu:0.03163551	R.typus:0.02942325):0.03323583):0.09774888):0.30401949	(P.annecten:0.36158428	(L.chalumna:0.20751701	((X.laevis:0.21957325	R.temporar:0.27542765):0.23554650	(((O.hannah:0.11754017	(P.vitticep:0.03047175	(P.przewals:0.01436745	P.erythrur:0.00925126):0.03602935):0.07209912):0.15904964	(G.gallus:0.02630629	(A.platyrhy:0.01435280	(C.caeruleu:0.03903527	L.lapponic:0.02388216):0.01159107):0.01295285):0.04991162):0.03223180	(((H.sapiens:0.01027495	M.fascicul:0.00124018):0.03863675	(D.leucas:0.01381797	C.hircus:0.02531507):0.01148840):0.01315224	(I.tridecem:0.01461885	(M.unguicul:0.04696351	M.musculus:0.05168661):0.04406654):0.01722812):0.11263133):0.08319601):0.08218291):0.01167605):0.05315392):0.09041875):0.18774251):0.44033904):0.99514233):0.16237953):2.82845961):0.25469426):0.15389160):0.58590495);
(S.pistilla:0.16946131	O.faveolat:0.26078870	((E.pallida:0.42678360	N.vectensi:0.93402822):0.24976052	(T.adhaeren:2.43427101	(((P.marinus:0.81697416	((O.tshawyts:0.30658527	(C.carpio:0.07121757	D.rerio:0.08635234):0.24472896):0.24764903	(A.gueldens:0.19984761	((C.milii:0.13532430	(M.canis:0.05718781	(H.ocellatu:0.03443709	R.typus:0.02741026):0.04119090):0.10254376):0.28432531	(P.annecten:0.35847159	(L.chalumna:0.19747798	((X.laevis:0.21219124	R.temporar:0.27613851):0.22546297	(((O.hannah:0.11295425	(P.vitticep:0.02713050	(P.erythrur:0.00819001	P.przewals:0.01467040):0.03646348):0.08132723):0.15984989	(G.gallus:0.02876823	(A.platyrhy:0.01375326	(C.caeruleu:0.03899181	L.lapponic:0.02450047):0.01261140):0.01229188):0.04744764):0.03114923	(((H.sapiens:0.01054681	M.fascicul:0.00087786):0.03895524	(C.hircus:0.02396648	D.leucas:0.01271711):0.01170933):0.01059496	(I.tridecem:0.01643091	(M.unguicul:0.04909835	M.musculus:0.04868197):0.03965860):0.01819499):0.11311323):0.08518726):0.09443371):0.02031748):0.05356533):0.07744512):0.20574777):0.40829441):0.91560850	((A.planci:0.61245884	S.purpurat:0.82372478):0.59909437	S.kowalevs:1.53161136):0.28306449):0.05516366	((N.lugens:1.02166377	((T.cornetzi:0.30145501	O.abietinu:0.25135998):0.60827941	(L.polyphem:1.31988550	(O.taurus:0.68188977	(D.pulex:0.17847755	D.magna:0.17832294):1.26177004):0.15370152):0.19549550):0.26258429):0.74110170	((H.diversic:0.64767194	(M.yessoens:0.84327309	(C.virginic:0.11068430	C.gigas:0.09364945):0.68260357):0.15692204):0.13369129	L.anatina:1.67720477):0.18734052):0.27870923):2.07541086):0.77122182):0.49477150);
(O.faveolat:0.25528233	S.pistilla:0.17676801	((E.pallida:0.36745802	N.vectensi:0.94008265):0.30236665	(T.adhaeren:2.55320047	((((D.pulex:0.19936461	D.magna:0.16410174):1.13315141	(N.lugens:1.07597770	((T.cornetzi:0.29181348	O.abietinu:0.26628678):0.58234845	(L.polyphem:1.34039702	O.taurus:0.80083873):0.16920336):0.20295324):0.22053086):0.74530960	(L.anatina:1.65009233	(H.diversic:0.65180792	((C.virginic:0.11617686	C.gigas:0.08856927):0.64501118	M.yessoens:0.85488483):0.17049980):0.21089475):0.09531695):0.28781122	((S.kowalevs:1.52097809	(S.purpurat:0.79366536	A.planci:0.58561728):0.64866958):0.17409934	(P.marinus:0.79568634	((O.tshawyts:0.30233522	(D.rerio:0.08697531	C.carpio:0.07752478):0.23375814):0.26573421	(A.gueldens:0.19075302	((C.milii:0.13425821	(M.canis:0.06265519	(H.ocellatu:0.03298402	R.typus:0.02747522):0.03655839):0.10103757):0.28928087	(P.annecten:0.35390938	(L.chalumna:0.20447048	((R.temporar:0.26525838	X.laevis:0.21387656):0.22697851	(((O.hannah:0.11278967	(P.vitticep:0.02783984	(P.erythrur:0.00814073	P.przewals:0.01266951):0.03293266):0.07474207):0.15583093	((G.gallus:0.03744328	A.platyrhy:0.01455587):0.00588833	(C.caeruleu:0.03697652	L.lapponic:0.02557166):0.00794749):0.05122790):0.03066097	(((M.fascicul:0.00068045	H.sapiens:0.01053248):0.03899988	(D.leucas:0.01184635	C.hircus:0.02802256):0.01098993):0.00807408	(I.tridecem:0.01619040	(M.unguicul:0.04586047	M.musculus:0.05112570):0.04101910):0.02007769):0.11379169):0.07551166):0.08160622):0.01012645):0.04685354):0.09856626):0.20022438):0.40210320):0.97396699):0.07198592):1.95613063):0.96287017):0.46793624);
(S.pistilla:0.16426884	O.faveolat:0.27018015	((N.vectensi:0.97967564	E.pallida:0.40992322):0.30343436	((((P.marinus:0.80841784	((O.tshawyts:0.32360071	(D.rerio:0.08491931	C.carpio:0.07380416):0.24931020):0.27425730	(A.gueldens:0.20466507	((C.milii:0.13935266	(M.canis:0.06556664	(H.ocellatu:0.03232718	R.typus:0.03252871):0.03656856):0.09852145):0.28448493	(P.annecten:0.35702928	(L.chalumna:0.20675522	((X.laevis:0.19392894	R.temporar:0.28703396):0.22373966	(((O.hannah:0.10924916	(P.vitticep:0.02427026	(P.erythrur:0.00943458	P.przewals:0.01420895):0.03677940):0.07845547):0.15527711	(G.gallus:0.02728251	((C.caeruleu:0.03616715	L.lapponic:0.02596349):0.00972597	A.platyrhy:0.01516313):0.01120783):0.04309436):0.03588345	(((M.fascicul:0.00134577	H.sapiens:0.01031555):0.03902888	(C.hircus:0.02677559	D.leucas:0.01310227):0.01119009):0.01089585	(I.tridecem:0.01512072	(M.unguicul:0.04949605	M.musculus:0.04847605):0.04018610):0.01776685):0.12075354):0.07505830):0.08887139):0.01636660):0.05790711):0.07738600):0.16387319):0.46673968):0.91636950	(S.kowalevs:1.70626288	(A.planci:0.57272697	S.purpurat:0.89434524):0.71289190):0.24675616):0.04500542	(((D.pulex:0.21008704	D.magna:0.15216831):1.21219684	((N.lugens:1.17754225	(O.abietinu:0.24547311	T.cornetzi:0.31947110):0.56682517):0.22944734	(O.taurus:0.78766325	L.polyphem:1.36327574):0.16483203):0.31685347):0.68805576	(L.anatina:1.83355992	((M.yessoens:0.88677041	(C.gigas:0.08579094	C.virginic:0.11977677):0.67042862):0.25343055	H.diversic:0.57980071):0.20402717):0.16791909):0.29396684):1.94939997	T.adhaeren:2.42356973):0.90104080):0.46879275);
(S.pistilla:0.18253386	O.faveolat:0.23666499	((N.vectensi:0.97396552	E.pallida:0.40499475):0.23295943	(((((((O.taurus:0.76083529	L.polyphem:1.39733515):0.15866661	(T.cornetzi:0.30778597	O.abietinu:0.26605487):0.72745627):0.21528167	N.lugens:1.16285069):0.23819635	(D.pulex:0.19671473	D.magna:0.15934889):1.20889982):0.68847569	(L.anatina:1.80326250	(H.diversic:0.59997338	(M.yessoens:0.85923779	(C.gigas:0.08558376	C.virginic:0.11385449):0.68169397):0.19655530):0.14706161):0.17348452):0.36350625	((S.kowalevs:1.57110848	(S.purpurat:0.82246080	A.planci:0.59670931):0.73500019):0.23643265	(P.marinus:0.79554750	((O.tshawyts:0.31340378	(C.carpio:0.07732858	D.rerio:0.08527686):0.24083944):0.23313435	(A.gueldens:0.19819629	((C.milii:0.14257748	(M.canis:0.06556097	(H.ocellatu:0.03861097	R.typus:0.03085120):0.03292101):0.10191849):0.29002232	(P.annecten:0.35765679	(L.chalumna:0.21252966	((R.temporar:0.25670424	X.laevis:0.21263836):0.23940323	(((O.hannah:0.11485387	(P.vitticep:0.02553057	(P.erythrur:0.00901103	P.przewals:0.01562311):0.03833896):0.07196354):0.14936916	((L.lapponic:0.02485771	C.caeruleu:0.03800508):0.00746509	(A.platyrhy:0.01186328	G.gallus:0.03582023):0.00628188):0.05230297):0.03279369	(((H.sapiens:0.01034652	M.fascicul:0.00107726):0.03678756	(C.hircus:0.02495326	D.leucas:0.01349914):0.01224087):0.01100099	(I.tridecem:0.01731009	(M.unguicul:0.04666559	M.musculus:0.05038566):0.04383887):0.01916105):0.11229302):0.07877495):0.08824680):0.01107304):0.04289772):0.09480270):0.21152615):0.44628082):0.83755061):0.04209666):2.12865204	T.adhaeren:2.84657339):0.72633296):0.50856395);
(S.pistilla:0.15934935	O.faveolat:0.25703567	((E.pallida:0.40676772	N.vectensi:0.92845966):0.21621462	(T.adhaeren:2.85934593	((((D.pulex:0.18338627	D.magna:0.18672500):1.17802567	((N.lugens:1.08013991	(O.abietinu:0.21987945	T.cornetzi:0.32628342):0.60160582):0.21243179	(L.polyphem:1.35777912	O.taurus:0.73049407):0.17941822):0.35323863):0.79027685	(L.anatina:1.69790148	(H.diversic:0.65864372	(M.yessoens:0.95306062	(C.gigas:0.08733837	C.virginic:0.11780147):0.68130218):0.14809959):0.16699501):0.17863344):0.26538123	((S.kowalevs:1.53135969	(A.planci:0.56725536	S.purpurat:0.80689241):0.68418747):0.26110007	(P.marinus:0.83656155	((O.tshawyts:0.32546828	(D.rerio:0.08737206	C.carpio:0.07009207):0.24750358):0.25135715	(A.gueldens:0.18658029	((C.milii:0.12438316	(M.canis:0.06426422	(H.ocellatu:0.03724131	R.typus:0.02610579):0.03487516):0.10463773):0.29147742	(P.annecten:0.35498851	(L.chalumna:0.21559083	((R.temporar:0.28485250	X.laevis:0.21478121):0.22766678	(((O.hannah:0.12388330	(P.vitticep:0.02491180	(P.erythrur:0.00807549	P.przewals:0.01498868):0.03541365):0.07226998):0.15657402	((L.lapponic:0.02486684	C.caeruleu:0.03715093):0.00702923	(A.platyrhy:0.01472663	G.gallus:0.03688791):0.00455037):0.05411665):0.03082477	(((M.fascicul:0.00113887	H.sapiens:0.00994607):0.03841664	(C.hircus:0.02383430	D.leucas:0.01168942):0.01066454):0.00794943	(I.tridecem:0.01473403	(M.musculus:0.04963761	M.unguicul:0.04758652):0.03984267):0.01777737):0.11465968):0.08963727):0.08135309):0.01709044):0.04792625):0.09190713):0.19808247):0.42588012):0.88696496):0.05102159):1.74261029):0.87042780):0.53567850);
(S.pistilla:0.16235343	O.faveolat:0.24989250	((T.adhaeren:2.38734897	(((P.marinus:0.79480938	((O.tshawyts:0.31235689	(C.carpio:0.07953834	D.rerio:0.07403166):0.21932570):0.26861195	(A.gueldens:0.17565463	((C.milii:0.13307953	(M.canis:0.06089171	(H.ocellatu:0.03589688	R.typus:0.02597058):0.03612638):0.09881786):0.28256813	(P.annecten:0.36011471	(L.chalumna:0.20574203	((R.temporar:0.26103037	X.laevis:0.20777786):0.22446502	(((O.hannah:0.12133927	(P.vitticep:0.02548210	(P.przewals:0.01485677	P.erythrur:0.00917563):0.03721157):0.07191913):0.15882668	((C.caeruleu:0.03785843	L.lapponic:0.02310582):0.00647941	(A.platyrhy:0.01322525	G.gallus:0.03508984):0.00560274):0.04556716):0.03194003	(((D.leucas:0.01069682	C.hircus:0.02492456):0.01115100	(M.fascicul:0.00143003	H.sapiens:0.00957350):0.03856418):0.01130692	(I.tridecem:0.01612123	(M.musculus:0.05081691	M.unguicul:0.05247946):0.04189018):0.01550265):0.11299982):0.08727694):0.08868086):0.01680568):0.04921463):0.08932675):0.18112595):0.45785622):0.84958525	(S.kowalevs:1.55845097	(S.purpurat:0.84110819	A.planci:0.62438274):0.62306857):0.32279721):0.10531585	(((D.magna:0.19193658	D.pulex:0.16478314):1.22036336	((L.polyphem:1.45618817	O.taurus:0.74551552):0.13813860	(N.lugens:1.13658213	(T.cornetzi:0.29440768	O.abietinu:0.25195626):0.62116097):0.21526069):0.26161326):0.69980419	(H.diversic:0.60579774	((M.yessoens:0.75827898	L.anatina:1.75049002):0.18675350	(C.virginic:0.11669434	C.gigas:0.08979578):0.66770222):0.17355971):0.32224987):0.23048522):1.90794719):1.17871091	(N.vectensi:0.93825035	E.pallida:0.38647665):0.22936732):0.49406319);
(O.faveolat:0.24915986	S.pistilla:0.16326892	((E.pallida:0.34423195	N.vectensi:0.95394521):0.22743093	((((S.kowalevs:1.55188844	(A.planci:0.64906047	S.purpurat:0.85179303):0.64904729):0.21937917	(P.marinus:0.85924502	((O.tshawyts:0.30756743	(C.carpio:0.07701440	D.rerio:0.08479540):0.25763425):0.25070484	(A.gueldens:0.20807453	((C.milii:0.12745104	(M.canis:0.06233811	(R.typus:0.03093696	H.ocellatu:0.03146707):0.03978738):0.11012455):0.28180744	(P.annecten:0.35610500	(L.chalumna:0.19750101	((X.laevis:0.20278685	R.temporar:0.25277372):0.23637110	(((O.hannah:0.11690482	(P.vitticep:0.02840297	(P.przewals:0.01644928	P.erythrur:0.00925330):0.02987748):0.07334228):0.15206959	((C.caeruleu:0.03772496	L.lapponic:0.02434429):0.00796360	(A.platyrhy:0.01397562	G.gallus:0.03343519):0.00593036):0.04830870):0.03054616	(((H.sapiens:0.01070367	M.fascicul:0.00092847):0.03995908	(D.leucas:0.01077043	C.hircus:0.02382419):0.01103384):0.00914330	(I.tridecem:0.01518903	(M.musculus:0.04840506	M.unguicul:0.04630035):0.04407987):0.01652939):0.11611522):0.08191780):0.08596514):0.01580603):0.05302959):0.07802167):0.18375603):0.37259764):0.90614127):0.04919602	(((N.lugens:1.15815459	((O.taurus:0.73063219	L.polyphem:1.34579574):0.22388199	(O.abietinu:0.23792456	T.cornetzi:0.31869632):0.62367736):0.20862729):0.24833447	(D.magna:0.18652430	D.pulex:0.17407080):1.16036910):0.79174830	((H.diversic:0.66231397	(M.yessoens:0.92539549	(C.gigas:0.08657895	C.virginic:0.11484101):0.64251147):0.11869106):0.18718932	L.anatina:1.69477169):0.18124706):0.29278000):1.70248988	T.adhaeren:2.72072691):1.18812951):0.56306623);
(O.faveolat:0.26060742	S.pistilla:0.14784851	(T.adhaeren:3.28173893	(E.pallida:0.39360265	(N.vectensi:0.63532247	(((P.marinus:0.77245785	((O.tshawyts:0.29947357	(C.carpio:0.07805972	D.rerio:0.08422830):0.25515246):0.24499957	(A.gueldens:0.20609694	((C.milii:0.13109705	(M.canis:0.06609713	(H.ocellatu:0.03502594	R.typus:0.02976031):0.03684825):0.09527995):0.27951871	(P.annecten:0.36504006	(L.chalumna:0.20671949	((X.laevis:0.22426114	R.temporar:0.26323623):0.23139129	(((O.hannah:0.11898436	(P.vitticep:0.02887427	(P.przewals:0.01498721	P.erythrur:0.00815693):0.03571856):0.06816536):0.14784900	((C.caeruleu:0.03537138	L.lapponic:0.02444437):0.00752889	(G.gallus:0.03636138	A.platyrhy:0.01512649):0.00673163):0.05278823):0.03011632	(((C.hircus:0.02712700	D.leucas:0.01252175):0.01400388	(M.fascicul:0.00089451	H.sapiens:0.00883405):0.03798153):0.00878920	(I.tridecem:0.01366387	(M.unguicul:0.04925466	M.musculus:0.05574435):0.03776062):0.01802283):0.11876119):0.08241321):0.08542642):0.01618241):0.05666127):0.08283754):0.20226638):0.43532745):0.85611463	(S.kowalevs:1.51807934	(S.purpurat:0.83446467	A.planci:0.60236260):0.62889719):0.34827437):0.05468221	((L.anatina:1.64433425	(H.diversic:0.62851522	(M.yessoens:0.86623100	(C.virginic:0.10118113	C.gigas:0.10365388):0.62570256):0.16915399):0.22401637):0.17989609	((D.magna:0.17354754	D.pulex:0.18807012):1.19233936	(((O.taurus:0.73321735	L.polyphem:1.28649547):0.22274740	(O.abietinu:0.26186553	T.cornetzi:0.29915278):0.61821917):0.21032889	N.lugens:1.15425776):0.21395346):0.77188975):0.22747106):2.71505868):0.22523455):0.20440414):0.56568639);
(O.faveolat:0.23936827	S.pistilla:0.16784153	(E.pallida:0.36183129	(N.vectensi:0.71555774	(((((D.pulex:0.18474880	D.magna:0.17110225):1.12615806	((N.lugens:1.04857374	(O.abietinu:0.21901857	T.cornetzi:0.34524568):0.56994133):0.22981918	(L.polyphem:1.33025549	O.taurus:0.73132875):0.18712101):0.24243654):0.69997300	(L.anatina:1.73160572	((M.yessoens:0.84596548	(C.gigas:0.10903005	C.virginic:0.09509423):0.65166425):0.20201747	H.diversic:0.61971511):0.15267462):0.21360731):0.27147330	((S.kowalevs:1.54230559	(S.purpurat:0.83302218	A.planci:0.62799710):0.64171289):0.31965253	(P.marinus:0.78498217	((O.tshawyts:0.32706217	(D.rerio:0.08729861	C.carpio:0.07814903):0.25218703):0.24281154	(A.gueldens:0.19785017	((C.milii:0.13176807	(M.canis:0.06135104	(H.ocellatu:0.03112660	R.typus:0.02927234):0.03637072):0.09934175):0.28271715	(P.annecten:0.36830526	(L.chalumna:0.20679964	((X.laevis:0.21360048	R.temporar:0.26213879):0.22321667	(((O.hannah:0.11248341	(P.vitticep:0.02490011	(P.erythrur:0.00922646	P.przewals:0.01299963):0.03465315):0.07533150):0.15877657	(((C.caeruleu:0.03800651	L.lapponic:0.02507938):0.01059094	A.platyrhy:0.01484521):0.00950328	G.gallus:0.02691429):0.04913212):0.03133291	(((M.fascicul:0.00112476	H.sapiens:0.00894833):0.03622036	(D.leucas:0.01288945	C.hircus:0.02526028):0.01190972):0.01027305	(I.tridecem:0.01740182	(M.musculus:0.04855908	M.unguicul:0.04865433):0.04246261):0.01507862):0.11765956):0.07377027):0.07892063):0.02011835):0.05413992):0.08195473):0.19795723):0.39552314):0.83771319):0.03515094):1.66068312	T.adhaeren:2.79132058):0.92793783):0.27173586):0.72657849);
(O.faveolat:0.26978900	S.pistilla:0.16778725	((E.pallida:0.42961134	N.vectensi:0.94474852):0.19600745	(T.adhaeren:2.77370365	(((S.kowalevs:1.61634801	(A.planci:0.57281666	S.purpurat:0.82011087):0.72649458):0.18005693	(P.marinus:0.80561680	((O.tshawyts:0.34492489	(C.carpio:0.07273075	D.rerio:0.08987820):0.24867683):0.25901714	(A.gueldens:0.20761904	((C.milii:0.14119602	(M.canis:0.06795457	(H.ocellatu:0.03375572	R.typus:0.02795146):0.04019273):0.09802713):0.28704868	(P.annecten:0.34712229	(L.chalumna:0.20492015	((R.temporar:0.27136793	X.laevis:0.22119481):0.23731818	(((O.hannah:0.11576639	(P.vitticep:0.02743167	(P.erythrur:0.00876239	P.przewals:0.01315347):0.03585704):0.07546298):0.15925778	(((C.caeruleu:0.03614888	L.lapponic:0.02520281):0.01154142	A.platyrhy:0.01348081):0.01269955	G.gallus:0.02796510):0.05168061):0.03022322	((I.tridecem:0.01629323	(M.musculus:0.05829572	M.unguicul:0.05021269):0.03939408):0.01563077	((M.fascicul:0.00124619	H.sapiens:0.01003350):0.03754611	(C.hircus:0.02486354	D.leucas:0.01217756):0.01261624):0.01070510):0.11652024):0.08295299):0.08527053):0.02475581):0.04186826):0.09095325):0.18263473):0.43234891):0.87171386):0.08525206	((((N.lugens:1.16837183	(T.cornetzi:0.32339956	O.abietinu:0.22877942):0.57828745):0.19836645	(L.polyphem:1.23584048	O.taurus:0.73679542):0.23180581):0.27945200	(D.magna:0.19122337	D.pulex:0.17535257):1.21304066):0.74729368	(L.anatina:1.68988358	(H.diversic:0.60879573	(M.yessoens:0.88257205	(C.gigas:0.09501127	C.virginic:0.10827475):0.61050452):0.23743629):0.19294913):0.11856668):0.21985181):1.86132690):1.00841306):0.48871568);
(S.pistilla:0.19112197	O.faveolat:0.24665549	((N.vectensi:1.05039906	E.pallida:0.39370955):0.27565675	(((((D.pulex:0.17824618	D.magna:0.18379725):1.11355132	((L.polyphem:1.41917895	O.taurus:0.76039731):0.15852721	(N.lugens:1.16650125	(T.cornetzi:0.31068814	O.abietinu:0.25570004):0.58625602):0.23209315):0.31565731):0.81758264	(L.anatina:1.72313458	(H.diversic:0.58801468	(M.yessoens:0.87671418	(C.virginic:0.12658929	C.gigas:0.07657677):0.69812092):0.22320518):0.19445530):0.13509813):0.22710807	((P.marinus:0.81731587	((O.tshawyts:0.31504771	(D.rerio:0.08751343	C.carpio:0.07523286):0.23935642):0.30084623	(A.gueldens:0.19889504	((C.milii:0.12967066	(M.canis:0.06119730	(R.typus:0.02806624	H.ocellatu:0.03457341):0.03716130):0.10933287):0.29351789	(P.annecten:0.34956659	(L.chalumna:0.21587134	((X.laevis:0.21014889	R.temporar:0.26611746):0.22837413	(((O.hannah:0.11151098	(P.vitticep:0.02555900	(P.erythrur:0.00754122	P.przewals:0.01420411):0.03985339):0.07732905):0.16742101	(((C.caeruleu:0.03707208	L.lapponic:0.02426707):0.01063973	A.platyrhy:0.01426461):0.01001166	G.gallus:0.02932369):0.04568247):0.02882220	(((M.fascicul:0.00111151	H.sapiens:0.00982648):0.03971664	(D.leucas:0.01206449	C.hircus:0.02500920):0.01149051):0.01003646	(I.tridecem:0.01466166	(M.musculus:0.05247399	M.unguicul:0.04845740):0.03897521):0.01856426):0.11141908):0.08511964):0.07729168):0.01026302):0.05205955):0.08702104):0.17559886):0.45400003):0.82996590	(S.kowalevs:1.54762557	(A.planci:0.57670868	S.purpurat:0.79672116):0.68103194):0.28917224):0.10637913):2.08202420	T.adhaeren:2.58329472):0.78992606):0.49587890);
(S.pistilla:0.17190544	O.faveolat:0.26400888	(E.pallida:0.38873023	(N.vectensi:0.70339954	(T.adhaeren:2.74958383	(((L.anatina:1.68709867	((M.yessoens:0.83532740	(C.virginic:0.11049177	C.gigas:0.10165758):0.62284282):0.23892153	H.diversic:0.62130090):0.16393184):0.19158463	(((N.lugens:1.19052055	(T.cornetzi:0.37915447	O.abietinu:0.20109819):0.52792279):0.21644744	(O.taurus:0.72482392	L.polyphem:1.37021021):0.18994657):0.32535782	(D.magna:0.16361696	D.pulex:0.20356770):1.19121660):0.70537648):0.25422727	((P.marinus:0.78878681	((O.tshawyts:0.30485307	(C.carpio:0.07314832	D.rerio:0.08297469):0.25225142):0.24319220	(A.gueldens:0.18939046	((C.milii:0.13274887	(M.canis:0.06753656	(R.typus:0.02728227	H.ocellatu:0.03540937):0.03850932):0.10568159):0.28552080	(P.annecten:0.36094708	(L.chalumna:0.20736899	((R.temporar:0.26101618	X.laevis:0.22824498):0.22892854	(((O.hannah:0.11662342	(P.vitticep:0.02894388	(P.przewals:0.01500561	P.erythrur:0.00711469):0.03606141):0.07864201):0.15596451	(((L.lapponic:0.02457749	C.caeruleu:0.03813371):0.01162075	A.platyrhy:0.01407790):0.01125243	G.gallus:0.02879061):0.05118339):0.03358835	(((H.sapiens:0.01062948	M.fascicul:0.00033391):0.03867597	(C.hircus:0.02392909	D.leucas:0.01273353):0.00996438):0.00932526	(I.tridecem:0.01592210	(M.unguicul:0.05176052	M.musculus:0.05272638):0.04123774):0.01510151):0.11785968):0.08336318):0.08766994):0.01321397):0.05967334):0.09859094):0.19788135):0.45529178):0.90460123	((S.purpurat:0.93557395	A.planci:0.60640937):0.62540358	S.kowalevs:1.58337623):0.30882874):0.06086179):1.98715852):0.92308005):0.24057217):0.76287620);
(S.pistilla:0.16808429	O.faveolat:0.26593515	((T.adhaeren:2.49644726	((S.kowalevs:1.59028767	(A.planci:0.57820953	S.purpurat:0.87433109):0.72706199):0.23125053	(((H.diversic:0.60499427	(M.yessoens:0.81681470	(L.anatina:1.69297505	(C.gigas:0.10381324	C.virginic:0.10577007):0.51396077):0.11548766):0.19314609):0.27936400	(N.lugens:1.06192553	((O.abietinu:0.25416308	T.cornetzi:0.27930439):0.61616615	(L.polyphem:1.34513531	(O.taurus:0.69151709	(D.pulex:0.19585572	D.magna:0.17187792):1.25092311):0.18487926):0.15700453):0.24571512):0.78223829):0.27031526	(P.marinus:0.78842715	((O.tshawyts:0.31429826	(D.rerio:0.08123464	C.carpio:0.07983292):0.23306737):0.23500369	(A.gueldens:0.20805864	((C.milii:0.14810885	(M.canis:0.06051227	(R.typus:0.02864390	H.ocellatu:0.03393409):0.04154288):0.10343026):0.28967231	(P.annecten:0.35743067	(L.chalumna:0.20393280	((X.laevis:0.22628981	R.temporar:0.27758808):0.22351217	(((O.hannah:0.11906110	(P.vitticep:0.02954080	(P.erythrur:0.00729343	P.przewals:0.01378305):0.03429347):0.07844350):0.16108255	((G.gallus:0.03509464	A.platyrhy:0.01524366):0.00500996	(L.lapponic:0.02528405	C.caeruleu:0.03883240):0.00689346):0.05015371):0.03247674	((C.hircus:0.02743715	D.leucas:0.01379199):0.00839146	((H.sapiens:0.00982295	M.fascicul:0.00093637):0.03662035	(I.tridecem:0.01722648	(M.musculus:0.05272715	M.unguicul:0.05039716):0.03991225):0.02616364):0.00737803):0.11868713):0.08298528):0.09855379):0.01237754):0.06045017):0.07933998):0.21034204):0.45791595):0.92773736):0.00002744):1.76358319):1.15943929	(N.vectensi:0.95128420	E.pallida:0.42276015):0.31279005):0.37319127);
(O.faveolat:0.24207862	S.pistilla:0.18390258	((N.vectensi:0.94052219	E.pallida:0.38169437):0.23810692	(((((D.magna:0.18833737	D.pulex:0.16482418):1.13663614	((N.lugens:1.17757796	(O.abietinu:0.24294172	T.cornetzi:0.30605002):0.54785135):0.23791844	(L.polyphem:1.39524791	O.taurus:0.75156438):0.16404435):0.24729590):0.81457052	(L.anatina:1.70820754	((M.yessoens:0.86952768	(C.virginic:0.10795317	C.gigas:0.10364722):0.64286120):0.19141843	H.diversic:0.55215241):0.13402144):0.12863136):0.36786129	((S.kowalevs:1.40523510	(S.purpurat:0.78077355	A.planci:0.58603369):0.65814191):0.30786819	(P.marinus:0.76913981	((O.tshawyts:0.31517771	(C.carpio:0.07392544	D.rerio:0.08362424):0.21748210):0.29195850	(A.gueldens:0.19335426	((C.milii:0.13059984	(M.canis:0.06746441	(H.ocellatu:0.03764382	R.typus:0.03030088):0.03187461):0.10491725):0.27510395	(P.annecten:0.35323115	(L.chalumna:0.19960513	((R.temporar:0.26293262	X.laevis:0.21320755):0.22406778	(((O.hannah:0.11361573	(P.vitticep:0.02654448	(P.erythrur:0.00750478	P.przewals:0.01356454):0.03776591):0.07579881):0.15712754	(G.gallus:0.02919002	((L.lapponic:0.02618146	C.caeruleu:0.03580062):0.01025844	A.platyrhy:0.01235731):0.01071764):0.04719348):0.03074450	(((M.fascicul:0.00058221	H.sapiens:0.01064333):0.03601316	(D.leucas:0.01216929	C.hircus:0.02749121):0.01198324):0.01260245	(I.tridecem:0.01465065	(M.musculus:0.05002727	M.unguicul:0.04634648):0.04013214):0.01583620):0.11642139):0.07498221):0.07858883):0.01912212):0.05406498):0.09391322):0.13961832):0.41075835):0.89156325):0.00704118):1.93091970	T.adhaeren:2.68272837):0.87118633):0.44926918);
(S.pistilla:0.17948452	O.faveolat:0.25477557	((E.pallida:0.41424575	N.vectensi:0.94413325):0.25921930	((((S.kowalevs:1.55064914	(A.planci:0.57894196	S.purpurat:0.78670695):0.72063585):0.26222524	(P.marinus:0.81722332	((O.tshawyts:0.32211277	(C.carpio:0.07377678	D.rerio:0.08472035):0.23627504):0.23470552	(A.gueldens:0.19125093	((C.milii:0.13605043	(M.canis:0.06401398	(R.typus:0.03218288	H.ocellatu:0.03358368):0.04001118):0.10610065):0.28674107	(P.annecten:0.36131454	(L.chalumna:0.20101081	((X.laevis:0.22232825	R.temporar:0.27771534):0.21860586	(((O.hannah:0.11289382	(P.vitticep:0.02699386	(P.przewals:0.01246095	P.erythrur:0.00912105):0.03713914):0.07459634):0.15440512	(((L.lapponic:0.02712578	C.caeruleu:0.03504375):0.01121877	A.platyrhy:0.01308296):0.00915460	G.gallus:0.02741784):0.05383832):0.02179761	((I.tridecem:0.01447663	(M.musculus:0.04984792	M.unguicul:0.04907998):0.03791560):0.01826596	((H.sapiens:0.01066187	M.fascicul:0.00112078):0.03713439	(C.hircus:0.02626213	D.leucas:0.01140159):0.01049618):0.01289750):0.11661023):0.08572468):0.08005719):0.01318169):0.05300215):0.08860413):0.21175133):0.39622733):0.89731411):0.03576998	(((D.pulex:0.18790843	D.magna:0.18288452):1.15743211	(L.polyphem:1.28627132	((N.lugens:1.26261088	(O.abietinu:0.25105140	T.cornetzi:0.30462509):0.51632835):0.25258869	O.taurus:0.80499245):0.13526978):0.22365553):0.77602604	(L.anatina:1.73989694	((M.yessoens:0.88715531	(C.virginic:0.11317377	C.gigas:0.10699372):0.65728686):0.23857419	H.diversic:0.63297614):0.18595001):0.17138361):0.31082001):1.98425378	T.adhaeren:2.48022779):0.79583936):0.48449905);
(O.faveolat:0.25401939	S.pistilla:0.19194844	((E.pallida:0.37019892	N.vectensi:0.96834360):0.28156611	(T.adhaeren:2.23502101	((((D.pulex:0.21387914	D.magna:0.14459285):1.19520486	(O.taurus:0.72559953	(L.polyphem:1.41274609	((T.cornetzi:0.31374969	O.abietinu:0.24841417):0.54812353	N.lugens:1.15811904):0.24949721):0.11936521):0.34476117):0.66374552	(L.anatina:1.69840346	(H.diversic:0.63003298	(M.yessoens:0.89112433	(C.virginic:0.12695831	C.gigas:0.07663695):0.64476656):0.18021425):0.23204757):0.17368045):0.24859577	((P.marinus:0.83043229	((O.tshawyts:0.28519838	(C.carpio:0.06841708	D.rerio:0.08892782):0.26581191):0.27154781	(A.gueldens:0.18958677	((C.milii:0.13714501	(M.canis:0.06290699	(R.typus:0.02834163	H.ocellatu:0.03512103):0.03680439):0.10752390):0.28507736	(P.annecten:0.35378551	(L.chalumna:0.19951296	((X.laevis:0.22181098	R.temporar:0.26584601):0.22037645	(((O.hannah:0.11632570	(P.vitticep:0.02609338	(P.przewals:0.01451432	P.erythrur:0.01011828):0.03448305):0.07455233):0.15800249	(G.gallus:0.02973271	((C.caeruleu:0.03541436	L.lapponic:0.02365603):0.01102496	A.platyrhy:0.01271598):0.01264036):0.04675981):0.03307613	(((M.fascicul:0.00212251	H.sapiens:0.01018870):0.03932407	(C.hircus:0.02334146	D.leucas:0.01285934):0.01212378):0.01348453	(I.tridecem:0.01616086	(M.unguicul:0.04787251	M.musculus:0.04971261):0.04056106):0.01445764):0.11894344):0.08692738):0.07824373):0.01871060):0.05903852):0.08746182):0.16999096):0.39241112):0.85556186	((A.planci:0.57334172	S.purpurat:0.87484330):0.75684365	S.kowalevs:1.61408653):0.28622855):0.10874908):1.80567435):0.92038322):0.46829672);
(O.faveolat:0.24627878	S.pistilla:0.16098294	((E.pallida:0.44153285	N.vectensi:0.92487647):0.23059959	(T.adhaeren:2.22801112	((((D.pulex:0.18448499	D.magna:0.18319551):1.18557984	((N.lugens:1.17696771	(O.abietinu:0.25026311	T.cornetzi:0.31706378):0.59370788):0.23433565	(L.polyphem:1.38549680	O.taurus:0.73091130):0.16680438):0.29356426):0.76926777	(L.anatina:1.74294810	(H.diversic:0.59688997	(M.yessoens:0.94497135	(C.virginic:0.12337540	C.gigas:0.08840248):0.61605833):0.21100844):0.14555868):0.16829412):0.32886545	(((A.planci:0.56990504	S.purpurat:0.79236185):0.74703283	S.kowalevs:1.52107552):0.28919424	(P.marinus:0.75657115	((O.tshawyts:0.31758784	(D.rerio:0.09287576	C.carpio:0.06883817):0.24603950):0.22871758	((C.milii:0.14051009	(M.canis:0.06586926	(R.typus:0.03117094	H.ocellatu:0.03377825):0.03342172):0.09453086):0.21116435	(A.gueldens:0.26636946	(P.annecten:0.35895201	(L.chalumna:0.20783293	((R.temporar:0.26302155	X.laevis:0.21711080):0.22672757	(((O.hannah:0.11488815	(P.vitticep:0.02778861	(P.przewals:0.01657289	P.erythrur:0.00900075):0.03086425):0.08160481):0.14830193	((L.lapponic:0.02639041	C.caeruleu:0.03860713):0.00778457	(A.platyrhy:0.01466926	G.gallus:0.03266497):0.00541319):0.05774869):0.02502926	(((M.fascicul:0.00113773	H.sapiens:0.01036235):0.04161820	(D.leucas:0.01273396	C.hircus:0.02688327):0.01062010):0.01025128	(I.tridecem:0.01487256	(M.musculus:0.05276059	M.unguicul:0.04870615):0.04169802):0.01764856):0.10980727):0.07743498):0.08772474):0.01704795):0.05357788):0.08942054):0.19650276):0.42743832):0.90751184):0.06518930):1.99289553):0.83040223):0.46919404);
(S.pistilla:0.15752650	O.faveolat:0.26527461	((E.pallida:0.40635977	N.vectensi:0.93412093):0.19730343	(T.adhaeren:2.40224627	((((N.lugens:0.99740167	((((D.pulex:0.15412090	D.magna:0.20874635):1.29610085	O.taurus:0.75606742):0.16329920	L.polyphem:1.28868112):0.15960835	(O.abietinu:0.25373577	T.cornetzi:0.30036023):0.59109916):0.25881820):0.77757006	((H.diversic:0.62551997	(M.yessoens:0.95152487	(C.virginic:0.14237328	C.gigas:0.07443843):0.66208588):0.19485888):0.16251013	L.anatina:1.83159488):0.14862245):0.31820990	(S.kowalevs:1.66670749	(A.planci:0.56744542	S.purpurat:0.85312630):0.68711455):0.30464948):0.02464470	(P.marinus:0.80286584	((O.tshawyts:0.30374246	(C.carpio:0.06838895	D.rerio:0.08998302):0.24291313):0.21472937	(A.gueldens:0.20662571	((C.milii:0.15184959	(M.canis:0.05666525	(R.typus:0.03085770	H.ocellatu:0.03067903):0.04090532):0.10056285):0.27912591	(P.annecten:0.36244510	(L.chalumna:0.20861911	((R.temporar:0.27682032	X.laevis:0.20564824):0.22497734	(((O.hannah:0.10934673	(P.vitticep:0.02631792	(P.przewals:0.01602345	P.erythrur:0.00846450):0.03563908):0.08016931):0.16501120	(G.gallus:0.02726289	(A.platyrhy:0.01538396	(L.lapponic:0.02523230	C.caeruleu:0.03744146):0.00928434):0.00984977):0.05120527):0.02398486	(((M.fascicul:0.00081922	H.sapiens:0.00916482):0.03924442	(D.leucas:0.01219095	C.hircus:0.02792296):0.01099692):0.00949313	(I.tridecem:0.01910295	(M.unguicul:0.04788697	M.musculus:0.04834088):0.04090517):0.01774125):0.11868819):0.07984497):0.09354927):0.01463230):0.04456461):0.07965790):0.20856768):0.41178226):0.86977408):2.03262095):0.91035246):0.53300220);
(S.pistilla:0.16434332	O.faveolat:0.26541835	((T.adhaeren:2.56421379	(((S.kowalevs:1.58941379	(A.planci:0.62446068	S.purpurat:0.87357386):0.65094197):0.30307624	(P.marinus:0.81326363	((O.tshawyts:0.31421679	(D.rerio:0.08496983	C.carpio:0.07089079):0.22535672):0.23799667	(A.gueldens:0.19235261	((C.milii:0.13010488	(M.canis:0.06320503	(H.ocellatu:0.03443184	R.typus:0.02930660):0.03598647):0.10471474):0.29825041	(P.annecten:0.36797469	(L.chalumna:0.19289831	((R.temporar:0.25615734	X.laevis:0.22144819):0.24487766	(((O.hannah:0.12052152	(P.vitticep:0.02543654	(P.przewals:0.01514216	P.erythrur:0.00945676):0.03484026):0.07690855):0.16535032	(G.gallus:0.03021633	(A.platyrhy:0.01419232	(L.lapponic:0.02605001	C.caeruleu:0.03885438):0.01040967):0.01012491):0.05379788):0.02729700	(((H.sapiens:0.01090486	M.fascicul:0.00067411):0.04093883	(D.leucas:0.01225173	C.hircus:0.02416233):0.01309771):0.01104126	(I.tridecem:0.01672045	(M.musculus:0.04936114	M.unguicul:0.04415659):0.04496485):0.01550823):0.11420488):0.07939741):0.09674447):0.01450481):0.05390299):0.08795931):0.20321784):0.40590130):0.87541426):0.08941245	((L.anatina:1.67787831	((M.yessoens:0.86121343	(C.gigas:0.09347694	C.virginic:0.10788914):0.61557046):0.22030950	H.diversic:0.63174337):0.19670866):0.20213642	((D.magna:0.16988360	D.pulex:0.19507378):1.12022359	(((O.taurus:0.73038954	L.polyphem:1.33744074):0.20489808	(T.cornetzi:0.32254686	O.abietinu:0.24140269):0.64225090):0.21080313	N.lugens:1.06593838):0.20259637):0.74325510):0.20808460):1.91543734):0.97450352	(N.vectensi:0.96168542	E.pallida:0.43361360):0.23493256):0.47536233);
(O.faveolat:0.25163709	S.pistilla:0.15454063	((E.pallida:0.38382176	N.vectensi:0.90593149):0.27382225	(T.adhaeren:2.57177370	(((S.kowalevs:1.57570709	(S.purpurat:0.89272480	A.planci:0.59780356):0.67199553):0.27757646	(P.marinus:0.76764994	((O.tshawyts:0.32257047	(C.carpio:0.07425523	D.rerio:0.08356505):0.23275212):0.23628242	(A.gueldens:0.20077788	((C.milii:0.13118546	(M.canis:0.06186549	(R.typus:0.02947010	H.ocellatu:0.03170998):0.03591931):0.10490764):0.28254096	(P.annecten:0.35948806	(L.chalumna:0.21315243	((R.temporar:0.27304729	X.laevis:0.20844584):0.22365203	((((M.fascicul:0.00104769	H.sapiens:0.00974902):0.03862809	(D.leucas:0.01389129	C.hircus:0.02624758):0.01151826):0.01090491	(I.tridecem:0.01573421	(M.musculus:0.04813542	M.unguicul:0.05124185):0.04039195):0.01668954):0.11826577	((O.hannah:0.11912404	(P.vitticep:0.02727846	(P.przewals:0.01476163	P.erythrur:0.00843131):0.03430839):0.07325185):0.16360587	(G.gallus:0.02854403	((L.lapponic:0.02168480	C.caeruleu:0.03822074):0.01128500	A.platyrhy:0.01065010):0.01105014):0.04444388):0.02952814):0.08158627):0.08218323):0.01269890):0.05654857):0.07343115):0.18435897):0.44758144):0.86346732):0.03095771	(((D.pulex:0.19502801	D.magna:0.15622515):1.27481054	((N.lugens:1.10244184	(T.cornetzi:0.28447533	O.abietinu:0.27101113):0.56722060):0.18649674	(L.polyphem:1.44000933	O.taurus:0.68547919):0.19845600):0.31602516):0.62851502	(H.diversic:0.64868658	((L.anatina:1.65528773	M.yessoens:0.76870625):0.15043118	(C.virginic:0.12595177	C.gigas:0.09499267):0.64364808):0.15654010):0.32734626):0.32842890):1.87315821):0.83825511):0.47815872);
(S.pistilla:0.18584119	O.faveolat:0.23205953	((T.adhaeren:2.59227419	(((H.diversic:0.59726763	((L.anatina:1.61698499	(C.gigas:0.10513673	C.virginic:0.10977767):0.55190444):0.13605687	M.yessoens:0.86068511):0.23667912):0.28341765	(N.lugens:1.06645445	((O.abietinu:0.25509736	T.cornetzi:0.29332695):0.63172414	(L.polyphem:1.30330372	(O.taurus:0.63202355	(D.magna:0.17689398	D.pulex:0.17559455):1.26123426):0.17958410):0.15510398):0.22513682):0.75271379):0.31779580	((S.kowalevs:1.62392337	(A.planci:0.57916931	S.purpurat:0.80524077):0.69516182):0.26322915	(P.marinus:0.74701802	((O.tshawyts:0.32628021	(D.rerio:0.09292691	C.carpio:0.07381635):0.25461359):0.24314126	(A.gueldens:0.19957402	((C.milii:0.12667112	(M.canis:0.06245097	(H.ocellatu:0.03408032	R.typus:0.02816821):0.03782927):0.10793966):0.29364093	(P.annecten:0.37367162	(L.chalumna:0.20391638	((R.temporar:0.25986384	X.laevis:0.21963797):0.22424464	(((O.hannah:0.11209353	(P.vitticep:0.02888551	(P.erythrur:0.00890920	P.przewals:0.01533189):0.03263113):0.07885272):0.16336583	((G.gallus:0.03434368	A.platyrhy:0.01731972):0.00580385	(L.lapponic:0.02465421	C.caeruleu:0.03916510):0.00663781):0.05057068):0.03261036	(((H.sapiens:0.00917949	M.fascicul:0.00111882):0.04122043	(C.hircus:0.02479534	D.leucas:0.01336172):0.01035721):0.01101457	(I.tridecem:0.01707484	(M.musculus:0.05229080	M.unguicul:0.05244519):0.04226117):0.01903676):0.10629006):0.09372931):0.08797160):0.01012385):0.05886937):0.08665629):0.19071381):0.50303554):0.92569276):0.07791228):1.88846010):1.03903478	(N.vectensi:0.93014148	E.pallida:0.37879781):0.18286802):0.50184071);
(O.faveolat:0.25794224	((N.vectensi:0.96386620	E.pallida:0.41787894):0.24205599	(T.adhaeren:2.34951604	(((S.kowalevs:1.65493016	(A.planci:0.55203044	S.purpurat:0.81951991):0.72757935):0.26898952	(P.marinus:0.81594503	((O.tshawyts:0.30192154	(D.rerio:0.08484132	C.carpio:0.07484582):0.25019615):0.24888111	((C.milii:0.13763199	(M.canis:0.06422151	(R.typus:0.03130199	H.ocellatu:0.03460229):0.03673100):0.09699557):0.20736369	(A.gueldens:0.27058937	(P.annecten:0.36622359	(L.chalumna:0.20678690	((X.laevis:0.20693031	R.temporar:0.26747259):0.22611194	(((O.hannah:0.10917231	(P.vitticep:0.02551554	(P.erythrur:0.00822109	P.przewals:0.01558917):0.03707196):0.07581239):0.15341190	(((C.caeruleu:0.03668587	L.lapponic:0.02558502):0.01067281	A.platyrhy:0.01366759):0.00910639	G.gallus:0.02927801):0.05235993):0.02994675	(((H.sapiens:0.01061883	M.fascicul:0.00039214):0.03970158	(C.hircus:0.02636086	D.leucas:0.01316992):0.01168100):0.01075716	(I.tridecem:0.01401231	(M.unguicul:0.05378161	M.musculus:0.04971285):0.04179351):0.01985695):0.11559732):0.08119522):0.08301386):0.01872769):0.05675952):0.07987482):0.16490471):0.43368147):0.84921275):0.04278632	(((D.magna:0.16414755	D.pulex:0.19803029):1.08535700	((N.lugens:1.23368903	(T.cornetzi:0.33599070	O.abietinu:0.23726244):0.53784810):0.25668142	(L.polyphem:1.27061439	O.taurus:0.70261264):0.17759497):0.31499049):0.75341129	(L.anatina:1.76928708	(H.diversic:0.63626940	(M.yessoens:0.87340769	(C.virginic:0.10087404	C.gigas:0.10361291):0.69865579):0.17304847):0.21064075):0.14324010):0.28772737):2.10309074):0.96470886):0.49124007	S.pistilla:0.16862951);
(S.pistilla:0.17925381	O.faveolat:0.23656136	((N.vectensi:0.99620180	E.pallida:0.40566684):0.29891826	(((((D.pulex:0.17601945	D.magna:0.19527798):1.14262588	((N.lugens:1.25735014	(O.abietinu:0.23637130	T.cornetzi:0.32787510):0.59336836):0.19305423	(O.taurus:0.72295964	L.polyphem:1.32610112):0.18552339):0.28223643):0.74110942	(L.anatina:1.75620568	(H.diversic:0.60778661	(M.yessoens:0.90656477	(C.gigas:0.08208099	C.virginic:0.12138471):0.64174808):0.19940069):0.17977716):0.19801082):0.30606626	((S.kowalevs:1.53172769	(A.planci:0.59410436	S.purpurat:0.86696850):0.84483617):0.21687518	(P.marinus:0.76242330	((O.tshawyts:0.30167425	(C.carpio:0.07819379	D.rerio:0.08820685):0.24282833):0.23379326	(A.gueldens:0.18725038	((C.milii:0.12978323	(M.canis:0.05976574	(R.typus:0.02822719	H.ocellatu:0.03040831):0.03853389):0.10440707):0.29303889	(P.annecten:0.35958283	(L.chalumna:0.20097651	((X.laevis:0.22939001	R.temporar:0.26316439):0.22942634	(((O.hannah:0.11705802	(P.vitticep:0.02786746	(P.erythrur:0.01019060	P.przewals:0.01508165):0.03497445):0.08112978):0.15122099	(G.gallus:0.02727045	(A.platyrhy:0.01482726	(C.caeruleu:0.03658667	L.lapponic:0.02621961):0.00999156):0.01043313):0.05110022):0.02811511	(((H.sapiens:0.00957813	M.fascicul:0.00135898):0.04083132	(D.leucas:0.01243086	C.hircus:0.02613631):0.01233918):0.00996805	(I.tridecem:0.01692761	(M.musculus:0.04732104	M.unguicul:0.04835588):0.04163806):0.01708533):0.11745828):0.07046748):0.09280783):0.01612658):0.05358531):0.08938501):0.20220075):0.44722355):0.85283585):0.05652713):2.05659363	T.adhaeren:2.52044910):0.97805423):0.47990746);
(O.faveolat:0.23014414	S.pistilla:0.18245471	((N.vectensi:0.96241902	E.pallida:0.40008040):0.19404662	((((S.kowalevs:1.69196733	(S.purpurat:0.86903022	A.planci:0.62739900):0.75025846):0.19175465	(P.marinus:0.79372145	((O.tshawyts:0.31246026	(C.carpio:0.06994112	D.rerio:0.09371801):0.24672810):0.24905140	(A.gueldens:0.18483452	((C.milii:0.14095520	(M.canis:0.06400621	(H.ocellatu:0.03461925	R.typus:0.03088605):0.03616080):0.10670196):0.29045623	(P.annecten:0.34657205	(L.chalumna:0.20030977	((R.temporar:0.25965892	X.laevis:0.21902752):0.23292771	(((O.hannah:0.11845407	(P.vitticep:0.02547265	(P.przewals:0.01562018	P.erythrur:0.01004130):0.03489229):0.08273373):0.15321964	((C.caeruleu:0.04131303	L.lapponic:0.02675759):0.00764040	(A.platyrhy:0.01517813	G.gallus:0.03735504):0.00639564):0.05095456):0.03744693	((I.tridecem:0.01522342	(M.unguicul:0.04612457	M.musculus:0.05032203):0.04168148):0.01953648	((H.sapiens:0.00992380	M.fascicul:0.00089263):0.03954025	(D.leucas:0.01194657	C.hircus:0.02643646):0.01006671):0.01062204):0.11766190):0.08189120):0.08512107):0.01697805):0.04885085):0.10434626):0.17620591):0.44730053):0.87392862):0.10589263	(((D.pulex:0.18598431	D.magna:0.19005709):1.14930024	((O.taurus:0.82784586	(L.polyphem:1.41340217	(O.abietinu:0.23887588	T.cornetzi:0.32696178):0.64205251):0.14134145):0.19139905	N.lugens:1.16439283):0.20534320):0.70512514	(L.anatina:1.63359833	(H.diversic:0.60966109	(M.yessoens:0.86388657	(C.virginic:0.10013079	C.gigas:0.11000809):0.62028937):0.22154717):0.22068403):0.20602418):0.28909531):1.61403636	T.adhaeren:2.34325338):0.91887378):0.48543730);
(S.pistilla:0.18686878	O.faveolat:0.23727433	(T.adhaeren:3.28437049	(E.pallida:0.45490021	(N.vectensi:0.63263417	(((P.marinus:0.82853482	((O.tshawyts:0.31273344	(D.rerio:0.08930579	C.carpio:0.07428586):0.23036031):0.25622587	(A.gueldens:0.20744431	((C.milii:0.12865401	(M.canis:0.05924953	(H.ocellatu:0.03641151	R.typus:0.02547646):0.03871166):0.10962945):0.29284564	(P.annecten:0.36373533	(L.chalumna:0.20487896	((R.temporar:0.27265476	X.laevis:0.22491858):0.23920313	(((O.hannah:0.11341313	(P.vitticep:0.03014344	(P.erythrur:0.00823910	P.przewals:0.01436620):0.03912880):0.07680952):0.16357817	(((C.caeruleu:0.03646434	L.lapponic:0.02618532):0.01026577	A.platyrhy:0.01522980):0.00807896	G.gallus:0.02893817):0.04944275):0.02988899	(((H.sapiens:0.01190144	M.fascicul:0.00065604):0.03839836	(D.leucas:0.01119594	C.hircus:0.02701056):0.01209471):0.01021385	(I.tridecem:0.01590078	(M.unguicul:0.04706695	M.musculus:0.05214413):0.04153559):0.01774626):0.11441335):0.08446528):0.09001740):0.01551091):0.04433073):0.08739129):0.19964261):0.46290771):0.86367820	(S.kowalevs:1.58897050	(A.planci:0.56393707	S.purpurat:0.81060700):0.72611340):0.24370042):0.03493309	(((((T.cornetzi:0.33404947	O.abietinu:0.22133370):0.64867611	(L.polyphem:1.31648031	O.taurus:0.72549779):0.24178781):0.20954627	N.lugens:1.05526703):0.22178007	(D.magna:0.14696243	D.pulex:0.21849223):1.16980335):0.73743323	(L.anatina:1.67160120	(H.diversic:0.58826707	(M.yessoens:0.88156570	(C.gigas:0.10820262	C.virginic:0.10721987):0.63250557):0.26167679):0.16832594):0.19014252):0.28358249):2.71934353):0.32938449):0.27647536):0.47279677);
(S.pistilla:0.16038058	O.faveolat:0.26342627	((E.pallida:0.33266578	N.vectensi:0.93844801):0.29740708	(T.adhaeren:2.68602111	(((((A.gueldens:0.19303598	((C.milii:0.13583847	(M.canis:0.06136429	(R.typus:0.02651578	H.ocellatu:0.03166018):0.03820301):0.09787017):0.29819596	(P.annecten:0.35555119	(L.chalumna:0.20444681	((R.temporar:0.26853121	X.laevis:0.21969406):0.22672080	(((O.hannah:0.11371380	(P.vitticep:0.02858146	(P.erythrur:0.00917866	P.przewals:0.01634734):0.03345224):0.07338930):0.14712219	((C.caeruleu:0.03794913	L.lapponic:0.02593850):0.00644796	(A.platyrhy:0.01304954	G.gallus:0.03478053):0.00516984):0.05433678):0.03387808	(((H.sapiens:0.01067101	M.fascicul:0.00086482):0.04043841	(C.hircus:0.02561888	D.leucas:0.01274022):0.01135737):0.00743951	(I.tridecem:0.01663154	(M.musculus:0.04716127	M.unguicul:0.04944836):0.03753590):0.01915650):0.10489682):0.08475876):0.08770184):0.01159741):0.05754188):0.08190897):0.18294175	(O.tshawyts:0.30551752	(D.rerio:0.08303934	C.carpio:0.07930070):0.24538667):0.23643716):0.48727223	P.marinus:0.73266404):0.93146817	(S.kowalevs:1.45937096	(S.purpurat:0.91049505	A.planci:0.54648596):0.66263750):0.20063813):0.03559951	(((N.lugens:1.10959806	(T.cornetzi:0.31067508	O.abietinu:0.24545497):0.59818201):0.21323980	(L.polyphem:1.33193265	((D.magna:0.16407146	D.pulex:0.19291712):1.19428506	O.taurus:0.76146137):0.15282403):0.09791683):0.79515012	(L.anatina:1.71820283	(H.diversic:0.65305870	(M.yessoens:0.87468797	(C.gigas:0.09028369	C.virginic:0.11195673):0.67179393):0.20805911):0.12210735):0.18803884):0.25799081):1.78907841):0.93331127):0.47892418);
(O.faveolat:0.22125172	S.pistilla:0.16888720	(T.adhaeren:3.53884663	(E.pallida:0.36811110	(N.vectensi:0.63950491	(((S.purpurat:0.81010883	A.planci:0.58465500):0.87071451	(P.marinus:0.79438389	((O.tshawyts:0.32761930	(C.carpio:0.07660562	D.rerio:0.08348380):0.23122572):0.27350747	(A.gueldens:0.20702378	((C.milii:0.13346347	(M.canis:0.06354878	(H.ocellatu:0.03501252	R.typus:0.03029996):0.03497750):0.09963775):0.29280504	(P.annecten:0.34471147	(L.chalumna:0.20575413	((R.temporar:0.28314289	X.laevis:0.20231001):0.23654253	(((O.hannah:0.11715224	(P.vitticep:0.02572518	(P.erythrur:0.00778096	P.przewals:0.01298142):0.03753945):0.07718199):0.15956199	(((C.caeruleu:0.03605163	L.lapponic:0.02592231):0.00923686	A.platyrhy:0.01281449):0.01047436	G.gallus:0.02897511):0.04570447):0.03404973	(((M.fascicul:0.00091073	H.sapiens:0.00983549):0.03876848	(C.hircus:0.02416970	D.leucas:0.01462459):0.01164508):0.01175100	(I.tridecem:0.01514711	(M.unguicul:0.04902059	M.musculus:0.04905240):0.04243865):0.01652451):0.11539728):0.07860921):0.08790055):0.01364744):0.05108661):0.09142568):0.16308438):0.52669985):0.90667799):0.04608284	(((N.lugens:1.15789827	(T.cornetzi:0.35493399	O.abietinu:0.21293738):0.55195226):0.21538324	(L.polyphem:1.35563565	(O.taurus:0.73170287	(D.pulex:0.18227081	D.magna:0.18075311):1.27748925):0.18037265):0.14822118):0.84432404	((S.kowalevs:1.65621605	L.anatina:1.38114808):0.42356728	(H.diversic:0.63004850	(M.yessoens:0.82389304	(C.virginic:0.11018130	C.gigas:0.09872860):0.66073182):0.22232770):0.17232524):0.18085646):0.19511966):2.60830693):0.30744793):0.15365189):0.54243953);
(O.faveolat:0.27285593	S.pistilla:0.16512169	((E.pallida:0.37523467	N.vectensi:0.96920546):0.22868268	(T.adhaeren:2.51379441	((P.marinus:0.75508860	((O.tshawyts:0.31307090	(D.rerio:0.08152510	C.carpio:0.07945097):0.22137122):0.24124367	(A.gueldens:0.18958666	((C.milii:0.13024314	(M.canis:0.06019183	(H.ocellatu:0.03338628	R.typus:0.02636212):0.03469618):0.10157115):0.28352594	(P.annecten:0.36064148	(L.chalumna:0.20023868	((X.laevis:0.22368171	R.temporar:0.26595801):0.22132493	(((O.hannah:0.11509377	(P.vitticep:0.02563200	(P.erythrur:0.00859266	P.przewals:0.01408570):0.03492453):0.07428926):0.15162157	(G.gallus:0.02712327	(A.platyrhy:0.01441665	(L.lapponic:0.02678805	C.caeruleu:0.03837857):0.01235281):0.00880715):0.04983452):0.03318825	(((M.fascicul:0.00122779	H.sapiens:0.01119182):0.03672912	(C.hircus:0.02614474	D.leucas:0.01332865):0.01203970):0.01271434	(I.tridecem:0.01514167	(M.musculus:0.04799021	M.unguicul:0.05009147):0.04036972):0.01495528):0.11372233):0.07887574):0.08505740):0.01508580):0.05432446):0.09348305):0.19160333):0.43947196):0.82735220	(((((((D.pulex:0.17990441	D.magna:0.18812019):1.25853971	O.taurus:0.67691437):0.16235808	L.polyphem:1.36804108):0.16210791	(O.abietinu:0.21976090	T.cornetzi:0.33404640):0.56933946):0.20569464	N.lugens:1.03353609):0.70318885	((H.diversic:0.66307222	(M.yessoens:0.89041172	(C.gigas:0.09401681	C.virginic:0.11236497):0.58760303):0.19952741):0.20502478	(S.kowalevs:1.49360473	L.anatina:1.35018370):0.46303631):0.18428915):0.23662402	(S.purpurat:0.82499797	A.planci:0.58781931):0.79940498):0.00004781):2.03701028):1.00986559):0.50868370);
(S.pistilla:0.17684592	O.faveolat:0.24628516	((E.pallida:0.38952699	N.vectensi:1.01554500):0.24179333	(T.adhaeren:2.38272128	(((L.anatina:1.74233129	(H.diversic:0.61697652	(M.yessoens:0.86429511	(C.gigas:0.08682903	C.virginic:0.11666524):0.64460363):0.17419314):0.12022029):0.25780289	((D.pulex:0.22063332	D.magna:0.13963198):1.18923832	(((T.cornetzi:0.28611226	O.abietinu:0.25416824):0.65236735	(O.taurus:0.74663647	L.polyphem:1.29137831):0.14790047):0.23654750	N.lugens:1.12091350):0.26467351):0.70999607):0.24034015	((S.kowalevs:1.60352242	(A.planci:0.60504764	S.purpurat:0.90520529):0.72842827):0.23655484	(P.marinus:0.78073803	((O.tshawyts:0.34091208	(C.carpio:0.07831415	D.rerio:0.08742669):0.24259014):0.25578173	(A.gueldens:0.19365006	((C.milii:0.12638774	(M.canis:0.06237678	(R.typus:0.02739722	H.ocellatu:0.03441236):0.03833113):0.10710877):0.28917742	(P.annecten:0.35604477	(L.chalumna:0.21424097	((X.laevis:0.21408494	R.temporar:0.26617467):0.24506856	(((O.hannah:0.11364666	(P.vitticep:0.02256382	(P.erythrur:0.00729607	P.przewals:0.01541088):0.03564129):0.08025107):0.15694094	(((C.caeruleu:0.03615951	L.lapponic:0.02467669):0.01080980	A.platyrhy:0.01411387):0.01105140	G.gallus:0.02762418):0.05159991):0.02818696	(C.hircus:0.01771354	(D.leucas:0.01424894	((H.sapiens:0.01009564	M.fascicul:0.00118975):0.03696775	(I.tridecem:0.01552911	(M.unguicul:0.05054239	M.musculus:0.04922302):0.04231244):0.02333646):0.01131981):0.00820217):0.11884782):0.07605029):0.08092421):0.01069862):0.05185114):0.09241921):0.20824754):0.45689879):0.89381913):0.07326651):1.82998466):1.16826050):0.55482162);
(O.faveolat:0.26366600	S.pistilla:0.15385061	((E.pallida:0.42209287	N.vectensi:0.96713670):0.21613850	(T.adhaeren:2.39845140	(((H.diversic:0.57370389	((M.yessoens:0.80268217	L.anatina:1.70795429):0.15932956	(C.virginic:0.14582842	C.gigas:0.07149893):0.73561568):0.17083910):0.29179563	((D.pulex:0.17231885	D.magna:0.19008128):1.19603771	((N.lugens:1.17933520	(T.cornetzi:0.27764112	O.abietinu:0.27868256):0.52915174):0.20349489	(O.taurus:0.66736101	L.polyphem:1.33038763):0.19005894):0.28893775):0.69890785):0.26616930	((P.marinus:0.74003047	((O.tshawyts:0.31842568	(D.rerio:0.07764716	C.carpio:0.07388877):0.24860896):0.24107113	(A.gueldens:0.17698622	((C.milii:0.12995914	(M.canis:0.06879012	(R.typus:0.02690662	H.ocellatu:0.03468048):0.03622521):0.09898454):0.29489615	(P.annecten:0.37638488	(L.chalumna:0.20663430	((X.laevis:0.21869456	R.temporar:0.25645515):0.21446936	(((O.hannah:0.11500399	(P.vitticep:0.02536995	(P.przewals:0.01373732	P.erythrur:0.00965125):0.03764026):0.07462673):0.15807991	(G.gallus:0.02814961	(A.platyrhy:0.01193052	(L.lapponic:0.02453280	C.caeruleu:0.03967427):0.01088266):0.00992414):0.05225554):0.03093939	(((H.sapiens:0.01058553	M.fascicul:0.00110254):0.03752714	(C.hircus:0.02442220	D.leucas:0.01076200):0.01173285):0.00990307	(I.tridecem:0.01751293	(M.unguicul:0.04909616	M.musculus:0.05072307):0.03841066):0.01602117):0.11537082):0.08236657):0.08328882):0.01742404):0.04329770):0.10553773):0.19795636):0.43556146):0.88506605	(S.kowalevs:1.56937582	(A.planci:0.55257621	S.purpurat:0.82532956):0.64393618):0.25894557):0.07328002):1.70279593):1.09432097):0.48113146);
(O.faveolat:0.25639201	S.pistilla:0.16418508	((E.pallida:0.40099708	N.vectensi:0.95910679):0.26949694	(T.adhaeren:2.36094379	((((S.purpurat:0.97140182	A.planci:0.60527222):0.70034497	S.kowalevs:1.64622971):0.24571573	(P.marinus:0.79064555	((O.tshawyts:0.31678631	(C.carpio:0.08285570	D.rerio:0.07860619):0.24077037):0.24925897	(A.gueldens:0.17826930	((C.milii:0.13015673	(M.canis:0.06615106	(R.typus:0.02840332	H.ocellatu:0.03693443):0.03551426):0.09808130):0.29320865	(P.annecten:0.37385332	(L.chalumna:0.21034287	((R.temporar:0.27349433	X.laevis:0.22290293):0.22438252	(((O.hannah:0.11550824	(P.vitticep:0.02806772	(P.przewals:0.01355076	P.erythrur:0.00918001):0.03516025):0.06887794):0.15437191	((C.caeruleu:0.03916772	L.lapponic:0.02262617):0.00746053	(A.platyrhy:0.01423046	G.gallus:0.03550300):0.00567954):0.04948486):0.03357460	(((M.fascicul:0.00108369	H.sapiens:0.00792187):0.03574572	(D.leucas:0.01389842	C.hircus:0.02694007):0.01080093):0.00903203	(I.tridecem:0.01398801	(M.unguicul:0.04837475	M.musculus:0.05099718):0.04320543):0.01787963):0.11116455):0.08615972):0.08555828):0.01029662):0.05026194):0.09678878):0.19674856):0.43124383):0.86957329):0.08542049	(((D.pulex:0.21095014	D.magna:0.14762410):1.17325902	(N.lugens:1.09871003	((T.cornetzi:0.30346705	O.abietinu:0.28197758):0.56738221	(O.taurus:0.71062404	L.polyphem:1.33458465):0.23854573):0.24022930):0.28013792):0.67725536	(L.anatina:1.68991385	(H.diversic:0.63290234	(M.yessoens:0.88120909	(C.gigas:0.07323973	C.virginic:0.13559269):0.60190055):0.20936960):0.17521524):0.20123728):0.28681333):1.99293692):0.96544689):0.45163091);
(O.faveolat:0.23524812	S.pistilla:0.18008357	(T.adhaeren:3.63180007	(E.pallida:0.47451025	(N.vectensi:0.63651317	(((S.purpurat:0.80824326	A.planci:0.56231658):0.59992218	S.kowalevs:1.49978897):0.23141683	(((((N.lugens:1.17751520	(O.abietinu:0.22146243	T.cornetzi:0.34307960):0.53501123):0.24039502	(L.polyphem:1.38298242	O.taurus:0.75362156):0.13541952):0.30562793	(D.magna:0.19190939	D.pulex:0.16818498):1.12216653):0.76206792	(L.anatina:1.65877893	((M.yessoens:0.90164880	(C.gigas:0.09055780	C.virginic:0.12168600):0.63288485):0.20738421	H.diversic:0.55824279):0.21959036):0.15627548):0.29571493	(P.marinus:0.81830901	((O.tshawyts:0.31078658	(D.rerio:0.08437077	C.carpio:0.07274542):0.24191841):0.24027767	(A.gueldens:0.19609550	((C.milii:0.12318656	(M.canis:0.06695658	(R.typus:0.02927300	H.ocellatu:0.03627727):0.03338796):0.11089714):0.28476771	(P.annecten:0.36218533	(L.chalumna:0.20101853	((R.temporar:0.26422496	X.laevis:0.21696693):0.22335909	(((O.hannah:0.12605021	(P.vitticep:0.02686641	(P.przewals:0.01340451	P.erythrur:0.00809337):0.03431984):0.07201319):0.15744902	((L.lapponic:0.02396334	C.caeruleu:0.03967294):0.00732194	(A.platyrhy:0.01499332	G.gallus:0.03642748):0.00606350):0.05080148):0.02816448	(((M.fascicul:0.00126915	H.sapiens:0.01002316):0.03815268	(D.leucas:0.01385934	C.hircus:0.02369495):0.01108701):0.01052646	(I.tridecem:0.01431936	(M.musculus:0.05026759	M.unguicul:0.04931315):0.04052973):0.01654888):0.11443485):0.07756473):0.08574777):0.01176100):0.05075863):0.09446402):0.20576859):0.41718391):0.93942360):0.05710569):2.56759350):0.28965361):0.19497888):0.46514619);
(S.pistilla:0.18543650	O.faveolat:0.23451245	((E.pallida:0.37270271	N.vectensi:0.97718684):0.23023667	(T.adhaeren:2.78952547	(((S.kowalevs:1.64229033	(S.purpurat:0.81608034	A.planci:0.58777435):0.73572703):0.23505204	(P.marinus:0.79111099	((O.tshawyts:0.32364803	(D.rerio:0.08679483	C.carpio:0.07083179):0.23827915):0.25510839	(A.gueldens:0.19371285	((C.milii:0.12976503	(M.canis:0.06449629	(R.typus:0.03009079	H.ocellatu:0.03123861):0.03753016):0.10713944):0.29368719	(P.annecten:0.35117689	(L.chalumna:0.20480707	((R.temporar:0.25519931	X.laevis:0.21970527):0.23031252	(((O.hannah:0.11121465	(P.vitticep:0.02935777	(P.przewals:0.01630051	P.erythrur:0.00837068):0.03183082):0.07442365):0.15972387	((C.caeruleu:0.03854317	L.lapponic:0.02558329):0.00729706	(A.platyrhy:0.01457989	G.gallus:0.03959114):0.00674483):0.05247978):0.02943660	((I.tridecem:0.01434039	(M.musculus:0.05058063	M.unguicul:0.04534235):0.04132014):0.01999226	((H.sapiens:0.01248710	M.fascicul:0.00075579):0.03992333	(C.hircus:0.02669289	D.leucas:0.01447444):0.00986121):0.00945000):0.11415379):0.08510940):0.07873945):0.01755963):0.04985106):0.08470380):0.19403690):0.42902893):0.89794650):0.02752155	(((D.pulex:0.18489357	D.magna:0.17758750):1.11200903	(((L.polyphem:1.36631461	O.taurus:0.68002978):0.19496184	(T.cornetzi:0.30414281	O.abietinu:0.24826609):0.61419053):0.21935568	N.lugens:1.14215017):0.22170529):0.72997086	(L.anatina:1.75015535	(H.diversic:0.61749573	(M.yessoens:0.91595120	(C.virginic:0.12055223	C.gigas:0.08761946):0.68178068):0.17316404):0.17573274):0.18732353):0.29329118):1.89331491):0.80039813):0.55058983);
(O.faveolat:0.23790157	S.pistilla:0.17570433	((E.pallida:0.38974007	N.vectensi:0.98625887):0.25489612	(T.adhaeren:2.72332537	((((D.pulex:0.20144541	D.magna:0.16823206):1.23928330	(N.lugens:1.19691960	((L.polyphem:1.40842746	O.taurus:0.75629469):0.16068522	(O.abietinu:0.26060072	T.cornetzi:0.30385619):0.66584387):0.22851687):0.19238034):0.73056671	(L.anatina:1.73278222	(H.diversic:0.64520739	(M.yessoens:0.93500302	(C.virginic:0.11492124	C.gigas:0.08560387):0.67417726):0.18579508):0.21045572):0.17437792):0.21854484	((P.marinus:0.76371564	((O.tshawyts:0.31533752	(D.rerio:0.09019872	C.carpio:0.07718497):0.24126179):0.23633224	(A.gueldens:0.19431879	((C.milii:0.12756073	(M.canis:0.06170584	(R.typus:0.02578090	H.ocellatu:0.03528475):0.03797403):0.10280992):0.29164732	(P.annecten:0.35771754	(L.chalumna:0.20295081	((X.laevis:0.20947150	R.temporar:0.26806723):0.22908883	(((O.hannah:0.10934122	(P.vitticep:0.02677897	(P.przewals:0.01709631	P.erythrur:0.00884256):0.04035775):0.07749667):0.15867584	(G.gallus:0.03016391	(A.platyrhy:0.01540037	(L.lapponic:0.02370839	C.caeruleu:0.03576993):0.01143515):0.00934244):0.04814057):0.03249430	(((H.sapiens:0.00961866	M.fascicul:0.00126098):0.03867884	(D.leucas:0.01383788	C.hircus:0.02382757):0.00999114):0.01011482	(I.tridecem:0.01532703	(M.unguicul:0.04585162	M.musculus:0.05075810):0.04035387):0.01790636):0.11649758):0.07795641):0.08923573):0.01485964):0.05602984):0.08281775):0.22260017):0.46814670):0.86087500	(S.kowalevs:1.62752650	(S.purpurat:0.85890117	A.planci:0.58337031):0.72584539):0.25489597):0.09332022):1.83384614):0.81158753):0.46489667);
(O.faveolat:0.25340559	S.pistilla:0.16625220	((E.pallida:0.42146259	N.vectensi:0.95804189):0.25319133	(T.adhaeren:2.57129876	((((D.pulex:0.20292382	D.magna:0.14927670):1.21569352	(N.lugens:1.09415077	((T.cornetzi:0.32279797	O.abietinu:0.22299781):0.55318218	(L.polyphem:1.35451259	O.taurus:0.78219927):0.22848365):0.24978742):0.26044286):0.67798532	(L.anatina:1.69303236	(H.diversic:0.65726647	(M.yessoens:0.86896178	(C.gigas:0.08798502	C.virginic:0.11387533):0.65113204):0.19134719):0.17128166):0.22035757):0.23936078	((P.marinus:0.74826650	((O.tshawyts:0.32715302	(D.rerio:0.09040068	C.carpio:0.07219865):0.22003811):0.24920070	(A.gueldens:0.19379035	((C.milii:0.13825503	(M.canis:0.06267689	(R.typus:0.02894227	H.ocellatu:0.03387889):0.03927926):0.10042423):0.28741927	(P.annecten:0.36426404	(L.chalumna:0.20261829	((R.temporar:0.28083682	X.laevis:0.20078511):0.23599815	(((O.hannah:0.11493441	(P.vitticep:0.02641663	(P.erythrur:0.01000342	P.przewals:0.01424995):0.03578362):0.07404331):0.15324903	(G.gallus:0.02750990	(A.platyrhy:0.01298940	(L.lapponic:0.02671461	C.caeruleu:0.03586831):0.01104419):0.00994674):0.04766436):0.02789492	(((H.sapiens:0.01068784	M.fascicul:0.00112902):0.03680871	(C.hircus:0.02625952	D.leucas:0.01235650):0.01175920):0.01123337	(I.tridecem:0.01601146	(M.unguicul:0.05061759	M.musculus:0.04977157):0.03917896):0.01572289):0.11563319):0.07785935):0.08541052):0.02047348):0.04320290):0.09858069):0.20033932):0.43714887):0.97331289	(S.kowalevs:1.53938429	(A.planci:0.62584319	S.purpurat:0.81055809):0.62755357):0.25702260):0.08964056):1.64383597):1.01205645):0.44788497);
(O.faveolat:0.26493593	S.pistilla:0.15515257	((E.pallida:0.35477673	N.vectensi:0.93844500):0.31710792	((((((O.taurus:0.70599633	L.polyphem:1.34253934):0.17835091	(N.lugens:1.16486750	(T.cornetzi:0.31353744	O.abietinu:0.25110298):0.53699875):0.24748928):0.32949355	(D.pulex:0.17377210	D.magna:0.19568734):1.10137721):0.76615391	(L.anatina:1.62983682	(H.diversic:0.60763832	(M.yessoens:0.88288213	(C.virginic:0.09615847	C.gigas:0.10035538):0.61950741):0.21218818):0.24552468):0.11415674):0.24473022	((S.kowalevs:1.55954199	(A.planci:0.56845589	S.purpurat:0.78229074):0.70195268):0.23028392	(P.marinus:0.79656450	((O.tshawyts:0.31028134	(D.rerio:0.08841365	C.carpio:0.07020301):0.25173475):0.24818762	(A.gueldens:0.20489167	((C.milii:0.13445261	(M.canis:0.06805505	(H.ocellatu:0.03417416	R.typus:0.03035243):0.03691467):0.09995414):0.27806265	(P.annecten:0.34772397	(L.chalumna:0.20342882	((R.temporar:0.27430672	X.laevis:0.22081419):0.22813563	(((O.hannah:0.11531588	(P.vitticep:0.02860214	(P.przewals:0.01431716	P.erythrur:0.00929994):0.03555568):0.06977467):0.16630011	((C.caeruleu:0.03777711	L.lapponic:0.02588165):0.00695547	(A.platyrhy:0.01457883	G.gallus:0.03884882):0.00641557):0.05188859):0.03084661	(((M.fascicul:0.00178712	H.sapiens:0.01009455):0.03867918	(D.leucas:0.01098875	C.hircus:0.02768051):0.01150728):0.00985078	(I.tridecem:0.01661648	(M.musculus:0.04929763	M.unguicul:0.04881741):0.03716491):0.01383033):0.10795789):0.08087112):0.08946506):0.01210766):0.05813527):0.08542319):0.19718419):0.42223659):0.95693966):0.10606201):1.74420320	T.adhaeren:2.41593503):0.91024127):0.44849996);
(((N.vectensi:0.90760215	E.pallida:0.43051473):0.25425699	(T.adhaeren:2.37269283	((((D.pulex:0.19819651	D.magna:0.16819551):1.15287429	(L.polyphem:1.34920978	((N.lugens:1.18801578	(O.abietinu:0.25018888	T.cornetzi:0.32006063):0.59064385):0.21561613	O.taurus:0.83302635):0.10709062):0.29477859):0.75614769	(L.anatina:1.68107142	(H.diversic:0.66378080	(M.yessoens:0.86802811	(C.virginic:0.12098900	C.gigas:0.09666592):0.66893733):0.18873225):0.21488329):0.17454566):0.31489210	((S.kowalevs:1.53915833	(S.purpurat:0.87101530	A.planci:0.62255237):0.64691881):0.26083880	(P.marinus:0.82734797	((O.tshawyts:0.33673100	(D.rerio:0.08406497	C.carpio:0.07735014):0.24567222):0.26277658	(A.gueldens:0.20546909	((C.milii:0.13687847	(M.canis:0.06801920	(H.ocellatu:0.03319384	R.typus:0.02945440):0.03570475):0.10098240):0.29243123	(P.annecten:0.36247389	(L.chalumna:0.20389828	((R.temporar:0.26730372	X.laevis:0.22104078):0.23920229	(((O.hannah:0.11450839	(P.vitticep:0.02681702	(P.przewals:0.01439659	P.erythrur:0.00857203):0.03615300):0.08079864):0.15800097	(G.gallus:0.03016302	(A.platyrhy:0.01463226	(L.lapponic:0.02556786	C.caeruleu:0.03799776):0.01098289):0.01025430):0.05046071):0.03449672	((I.tridecem:0.01569412	(M.musculus:0.05356176	M.unguicul:0.04740138):0.04003690):0.01860728	((H.sapiens:0.01110745	M.fascicul:0.00103161):0.04090836	(C.hircus:0.02876483	D.leucas:0.01075144):0.01168911):0.01167911):0.10425663):0.07543300):0.08831797):0.01422216):0.05045318):0.08808810):0.19613388):0.41322445):0.92438814):0.02632418):1.81301118):0.95017492):0.44892022	S.pistilla:0.15935104	O.faveolat:0.26501766);
(O.faveolat:0.23142635	S.pistilla:0.18495278	(E.pallida:0.40597494	(N.vectensi:0.67196732	(T.adhaeren:2.85599865	(((S.kowalevs:1.56560364	(S.purpurat:0.87829163	A.planci:0.59473481):0.74724380):0.23131819	(P.marinus:0.80019689	((O.tshawyts:0.31876516	(C.carpio:0.08248704	D.rerio:0.08438306):0.25278777):0.24843194	(A.gueldens:0.19343369	((C.milii:0.13262741	(M.canis:0.05711494	(H.ocellatu:0.03538139	R.typus:0.02807971):0.03654055):0.10493929):0.28751537	(P.annecten:0.35789183	(L.chalumna:0.20196676	((R.temporar:0.25585940	X.laevis:0.20562030):0.24565967	(((O.hannah:0.12071035	(P.vitticep:0.02637697	(P.przewals:0.01475769	P.erythrur:0.00898603):0.03585334):0.08045877):0.16223601	(G.gallus:0.02780531	(A.platyrhy:0.01432733	(L.lapponic:0.02541140	C.caeruleu:0.03994673):0.01020442):0.00878826):0.05290431):0.03042274	(((M.fascicul:0.00090822	H.sapiens:0.00976444):0.04102019	(D.leucas:0.01296334	C.hircus:0.02500887):0.01136846):0.01157193	(I.tridecem:0.01495564	(M.musculus:0.04904857	M.unguicul:0.04819343):0.03927806):0.01726509):0.11494354):0.07956080):0.08550795):0.02138619):0.05086866):0.08759879):0.18689996):0.37156664):0.94742588):0.03342267	((L.anatina:1.56657209	(H.diversic:0.64049429	(M.yessoens:0.86980187	(C.virginic:0.09329609	C.gigas:0.10448335):0.66295726):0.19716083):0.20644862):0.23802613	((D.magna:0.19126834	D.pulex:0.17691439):1.19309680	((N.lugens:1.14174218	(O.abietinu:0.21949241	T.cornetzi:0.34409522):0.57065092):0.23433491	(O.taurus:0.74677136	L.polyphem:1.34209205):0.21578971):0.32148483):0.71283389):0.28249205):1.65737816):1.17298160):0.27385327):0.73198446);
(O.faveolat:0.23029030	S.pistilla:0.18544089	((T.adhaeren:2.37900337	(((P.marinus:0.78510544	((O.tshawyts:0.31583946	(C.carpio:0.07747033	D.rerio:0.08516038):0.23219614):0.23830608	(A.gueldens:0.18969774	((C.milii:0.13492407	(M.canis:0.06195657	(H.ocellatu:0.03115395	R.typus:0.02549649):0.03787643):0.10175922):0.30523305	(P.annecten:0.36382316	(L.chalumna:0.19539346	((X.laevis:0.20473357	R.temporar:0.26222156):0.23643477	(((O.hannah:0.11975763	(P.vitticep:0.02471204	(P.erythrur:0.00854649	P.przewals:0.01427776):0.03550299):0.07799883):0.15721207	((L.lapponic:0.02575100	C.caeruleu:0.03430565):0.00675272	(G.gallus:0.03421451	A.platyrhy:0.01525077):0.00572654):0.04470737):0.03566608	(((H.sapiens:0.00949432	M.fascicul:0.00051885):0.03845246	(D.leucas:0.01321780	C.hircus:0.02652077):0.01259324):0.01143798	(I.tridecem:0.01746357	(M.unguicul:0.05014036	M.musculus:0.05119759):0.03930013):0.01716106):0.11094667):0.08189205):0.08801198):0.01673324):0.04343619):0.08522607):0.19047052):0.42269531):0.96857225	(S.kowalevs:1.54496713	(S.purpurat:0.82664732	A.planci:0.61037240):0.74479099):0.16823400):0.07827024	(((((N.lugens:1.16831978	(O.abietinu:0.24800843	T.cornetzi:0.31024440):0.56979139):0.23806312	O.taurus:0.82315126):0.12525201	L.polyphem:1.36880661):0.29627235	(D.pulex:0.20659495	D.magna:0.16140486):1.13649469):0.74408985	(L.anatina:1.72859242	(H.diversic:0.63208049	(M.yessoens:0.85403010	(C.gigas:0.09088262	C.virginic:0.11361990):0.62388187):0.22069390):0.16521938):0.15745640):0.22187829):1.95772690):1.04161901	(N.vectensi:0.94593130	E.pallida:0.44682660):0.21255931):0.52221145);
(S.pistilla:0.16956194	((E.pallida:0.41674081	N.vectensi:0.95289660):0.25985137	(T.adhaeren:2.32748155	((((N.lugens:1.08768443	((T.cornetzi:0.31348008	O.abietinu:0.24345048):0.59416201	(O.taurus:0.72569662	L.polyphem:1.23629575):0.28318561):0.19302955):0.25647146	(D.pulex:0.18684706	D.magna:0.17083468):1.14946580):0.68319362	(L.anatina:1.70417713	(H.diversic:0.58507602	(M.yessoens:0.86792640	(C.gigas:0.07616357	C.virginic:0.13904082):0.65489732):0.22795915):0.10910745):0.23551963):0.20628683	((S.kowalevs:1.54471758	(S.purpurat:0.84990234	A.planci:0.55624546):0.60654950):0.37508342	(P.marinus:0.77904521	((O.tshawyts:0.30797233	(D.rerio:0.09024991	C.carpio:0.07433953):0.24696951):0.26089777	(A.gueldens:0.19787908	((C.milii:0.12914196	(M.canis:0.06310050	(R.typus:0.02952268	H.ocellatu:0.03508236):0.03875500):0.10576564):0.29293866	(P.annecten:0.35573027	(L.chalumna:0.20399990	((X.laevis:0.22500120	R.temporar:0.25083709):0.22964344	(((O.hannah:0.11383711	(P.vitticep:0.02704896	(P.przewals:0.01444563	P.erythrur:0.00795141):0.03511791):0.07483972):0.15856432	(G.gallus:0.02545284	(A.platyrhy:0.01292445	(C.caeruleu:0.03934521	L.lapponic:0.02550355):0.01055369):0.01187124):0.05380368):0.03043942	(((M.fascicul:0.00159474	H.sapiens:0.00999744):0.03806302	(D.leucas:0.01126277	C.hircus:0.02684727):0.01360207):0.01261360	(I.tridecem:0.01453545	(M.musculus:0.05086276	M.unguicul:0.05103326):0.03694544):0.01705721):0.11169020):0.08432164):0.08056326):0.02544407):0.04695159):0.09605244):0.19202752):0.43713236):0.84372640):0.11276385):1.93433391):0.89283078):0.52632859	O.faveolat:0.25916184);
(S.pistilla:0.16475812	O.faveolat:0.26204035	((T.adhaeren:2.45855953	(((P.marinus:0.85546731	((O.tshawyts:0.31044240	(C.carpio:0.08397255	D.rerio:0.08077177):0.24565810):0.28061184	(A.gueldens:0.19035767	((C.milii:0.14578837	(M.canis:0.06468680	(R.typus:0.02824897	H.ocellatu:0.03621313):0.03790925):0.09977345):0.30288291	(P.annecten:0.37433017	(L.chalumna:0.20565232	((X.laevis:0.21257206	R.temporar:0.27580625):0.23334099	(((O.hannah:0.11381087	(P.vitticep:0.02658743	(P.erythrur:0.00903884	P.przewals:0.01535041):0.03939891):0.08072902):0.16076859	(G.gallus:0.02692499	((C.caeruleu:0.03919892	L.lapponic:0.02153182):0.01207515	A.platyrhy:0.01360005):0.01162124):0.04988572):0.02584465	(((H.sapiens:0.01208280	M.fascicul:0.00112210):0.04056771	(D.leucas:0.01354068	C.hircus:0.02484030):0.01171910):0.01119336	(I.tridecem:0.01586130	(M.musculus:0.05330076	M.unguicul:0.04965201):0.03790741):0.01940653):0.11625479):0.08478875):0.09104719):0.01606435):0.04614763):0.09190239):0.16974074):0.40294355):0.95700173	((A.planci:0.60888949	S.purpurat:0.87634635):0.58410788	S.kowalevs:1.61710706):0.23939780):0.07712535	(((D.magna:0.17109694	D.pulex:0.20200670):1.24197518	(N.lugens:1.08899577	((T.cornetzi:0.31606245	O.abietinu:0.24493387):0.64850459	(L.polyphem:1.48402530	O.taurus:0.77854549):0.22357581):0.28573175):0.24971252):0.72146951	((H.diversic:0.65735929	(M.yessoens:0.88113907	(C.virginic:0.11165199	C.gigas:0.09895314):0.61958585):0.22441616):0.21623878	L.anatina:1.65588478):0.21130582):0.21800777):1.65112420):1.14953132	(E.pallida:0.36660305	N.vectensi:0.93821214):0.30221675):0.44963369);
(O.faveolat:0.26385179	((N.vectensi:0.97969980	E.pallida:0.39054068):0.20680048	(T.adhaeren:2.73894096	(((P.marinus:0.75375033	((O.tshawyts:0.32861591	(C.carpio:0.07452685	D.rerio:0.08544032):0.24835589):0.26540900	(A.gueldens:0.20234567	((C.milii:0.13740757	(M.canis:0.06227795	(H.ocellatu:0.03550845	R.typus:0.03055812):0.03846605):0.10380183):0.28529544	(P.annecten:0.36595621	(L.chalumna:0.20996583	((X.laevis:0.21582185	R.temporar:0.26804864):0.22184927	(((O.hannah:0.11112460	(P.vitticep:0.02619057	(P.przewals:0.01378593	P.erythrur:0.00884760):0.03623154):0.07527964):0.16085093	(G.gallus:0.02938348	((L.lapponic:0.02578708	C.caeruleu:0.03325883):0.00957879	A.platyrhy:0.01569862):0.00982972):0.04679440):0.03205033	(((H.sapiens:0.00892616	M.fascicul:0.00107818):0.03969210	(C.hircus:0.02730029	D.leucas:0.01246677):0.01172853):0.01075624	(I.tridecem:0.01538817	(M.unguicul:0.04893087	M.musculus:0.05039428):0.04017557):0.01730115):0.11530821):0.08923780):0.08173582):0.01621102):0.05212959):0.09372678):0.16186251):0.49764264):0.97256710	((S.purpurat:0.93023436	A.planci:0.52739380):0.73536197	S.kowalevs:1.63837190):0.21396401):0.04233263	((N.lugens:1.09553811	((T.cornetzi:0.31394668	O.abietinu:0.23690505):0.65644056	(L.polyphem:1.42077631	(O.taurus:0.72791854	(D.magna:0.14765481	D.pulex:0.21157563):1.30733010):0.22519440):0.14057218):0.25671321):0.80957848	(L.anatina:1.86373871	(H.diversic:0.66731356	(M.yessoens:0.92913369	(C.gigas:0.08618023	C.virginic:0.13006520):0.59850980):0.21733068):0.17801178):0.15435556):0.29563195):2.01764628):1.04535327):0.50522591	S.pistilla:0.15682761);
(S.pistilla:0.14825271	O.faveolat:0.25615560	((E.pallida:0.38635283	N.vectensi:0.89201836):0.18352557	(T.adhaeren:2.46496490	(((P.marinus:0.82946038	((O.tshawyts:0.31490321	(C.carpio:0.08205532	D.rerio:0.08597172):0.24167834):0.24978714	(A.gueldens:0.19954364	((C.milii:0.13303179	(M.canis:0.06066560	(R.typus:0.02808683	H.ocellatu:0.03500364):0.03389747):0.10777857):0.28893290	(P.annecten:0.35621413	(L.chalumna:0.20063116	((X.laevis:0.20706092	R.temporar:0.26249331):0.23618118	(((O.hannah:0.11950741	(P.vitticep:0.02678357	(P.przewals:0.01560950	P.erythrur:0.00826187):0.03472839):0.07318251):0.15853943	((C.caeruleu:0.03613047	L.lapponic:0.02525813):0.00656718	(G.gallus:0.03710623	A.platyrhy:0.01302716):0.00631376):0.05010120):0.03209023	(((M.fascicul:0.00062651	H.sapiens:0.01070544):0.03915099	(D.leucas:0.01151644	C.hircus:0.02597040):0.01201330):0.01228256	(I.tridecem:0.01711342	(M.musculus:0.05065048	M.unguicul:0.04908354):0.04281514):0.01659497):0.11315423):0.07584514):0.08843628):0.01566677):0.05078187):0.08630403):0.19448393):0.39622959):0.93867963	(S.kowalevs:1.58332388	(A.planci:0.57572821	S.purpurat:0.88384919):0.73625496):0.25470027):0.04016713	(((D.magna:0.16250391	D.pulex:0.19511159):1.14012374	((N.lugens:1.14595837	(T.cornetzi:0.32294213	O.abietinu:0.23504343):0.58690022):0.20029978	(L.polyphem:1.36819898	O.taurus:0.78480644):0.16108326):0.34300287):0.71675957	(L.anatina:1.68342549	(H.diversic:0.65452526	(M.yessoens:0.85061828	(C.gigas:0.07860061	C.virginic:0.13214073):0.63070777):0.20363676):0.16984379):0.22916091):0.35630942):1.91891496):0.75442077):0.53570627);
(O.faveolat:0.23678448	S.pistilla:0.17848198	((E.pallida:0.41324065	N.vectensi:0.91805554):0.23556895	(T.adhaeren:2.26642487	((((A.planci:0.55640371	S.purpurat:0.86135948):0.63270862	S.kowalevs:1.53178217):0.21375077	(P.marinus:0.72867652	((O.tshawyts:0.33595597	(C.carpio:0.07602229	D.rerio:0.08239638):0.21571671):0.24374705	(A.gueldens:0.19221851	((C.milii:0.12377042	(M.canis:0.06678073	(R.typus:0.02993682	H.ocellatu:0.03195217):0.03809950):0.10547222):0.26847005	(P.annecten:0.34719143	(L.chalumna:0.19160812	((X.laevis:0.21426391	R.temporar:0.26072598):0.23118739	(((O.hannah:0.11512600	(P.vitticep:0.02661072	(P.przewals:0.01500877	P.erythrur:0.00934358):0.03344387):0.07467274):0.14711347	(((C.caeruleu:0.03661800	L.lapponic:0.02602316):0.00852253	A.platyrhy:0.01206822):0.01012621	G.gallus:0.02451949):0.05088369):0.03028897	((I.tridecem:0.01720516	(M.musculus:0.04978242	M.unguicul:0.04774506):0.04077979):0.01498078	((H.sapiens:0.01043557	M.fascicul:0.00095964):0.03808378	(D.leucas:0.01366894	C.hircus:0.02563781):0.01182792):0.01095684):0.10986934):0.08049126):0.08115921):0.01565676):0.05332282):0.09099934):0.18398644):0.47973398):0.89159083):0.01846308	((((L.polyphem:1.34879503	O.taurus:0.74393062):0.16703211	(N.lugens:1.05830371	(T.cornetzi:0.31019200	O.abietinu:0.24005681):0.50434816):0.21893889):0.25357920	(D.pulex:0.21823978	D.magna:0.14340637):1.17622634):0.67613209	(L.anatina:1.70880140	(H.diversic:0.56712288	(M.yessoens:0.90299873	(C.gigas:0.10057784	C.virginic:0.10788616):0.63860888):0.23969749):0.18770466):0.16108206):0.27553180):1.72630730):0.82082303):0.45877754);
(O.faveolat:0.24962478	S.pistilla:0.16241226	((E.pallida:0.37925086	N.vectensi:0.94973813):0.26255072	(T.adhaeren:2.48266235	((((D.magna:0.15961964	D.pulex:0.20438155):1.10821424	(((O.taurus:0.72023584	L.polyphem:1.34864487):0.18043589	(T.cornetzi:0.26831568	O.abietinu:0.26412905):0.64401277):0.22750477	N.lugens:1.09494090):0.28721871):0.71528141	(L.anatina:1.65848114	(H.diversic:0.61620924	(M.yessoens:0.82233313	(C.virginic:0.12173022	C.gigas:0.08413642):0.64152848):0.17720296):0.17371715):0.22758972):0.26942597	((P.marinus:0.89514855	((O.tshawyts:0.31722567	(D.rerio:0.07820298	C.carpio:0.08815473):0.24422746):0.23967319	(A.gueldens:0.18648064	((C.milii:0.13922863	(M.canis:0.06407017	(R.typus:0.02882294	H.ocellatu:0.03418723):0.03675652):0.10139346):0.30369726	(P.annecten:0.36943389	(L.chalumna:0.20688356	((R.temporar:0.26789716	X.laevis:0.21248916):0.22930229	(((O.hannah:0.11012699	(P.vitticep:0.02553640	(P.przewals:0.01431793	P.erythrur:0.00810183):0.03681952):0.07589998):0.16584439	(G.gallus:0.02641785	(A.platyrhy:0.01343089	(C.caeruleu:0.03723807	L.lapponic:0.02435104):0.01046687):0.01049158):0.04833140):0.02742061	(((M.fascicul:0.00133844	H.sapiens:0.01146998):0.03935503	(D.leucas:0.01313397	C.hircus:0.02492029):0.01228058):0.01108667	(I.tridecem:0.01556756	(M.musculus:0.04770334	M.unguicul:0.04789143):0.04084998):0.01739151):0.11968723):0.07770776):0.09161600):0.01631751):0.04635146):0.09668355):0.18065942):0.33420817):0.95140841	((S.purpurat:0.89081486	A.planci:0.58852732):0.67865754	S.kowalevs:1.46897336):0.28350872):0.09782978):1.64476026):1.05323784):0.45484360);
(S.pistilla:0.17578675	O.faveolat:0.24640355	((E.pallida:0.42432576	N.vectensi:0.97257537):0.26057416	(T.adhaeren:2.47496133	((((D.pulex:0.18844870	D.magna:0.18091498):1.14666805	(((T.cornetzi:0.32047174	O.abietinu:0.24804589):0.52530159	N.lugens:1.13009720):0.24862121	(L.polyphem:1.29361101	O.taurus:0.76950548):0.15568190):0.30344928):0.77206488	(H.diversic:0.62456863	((L.anatina:1.69414271	M.yessoens:0.72385906):0.19089057	(C.gigas:0.08020721	C.virginic:0.13229870):0.68326520):0.14724401):0.30506850):0.33198533	((S.kowalevs:1.59017789	(A.planci:0.56011414	S.purpurat:0.92871470):0.62734238):0.29644571	(P.marinus:0.77727151	((O.tshawyts:0.32763851	(C.carpio:0.06655078	D.rerio:0.09468317):0.23396210):0.24161836	(A.gueldens:0.18868455	((C.milii:0.12786381	(M.canis:0.06461884	(H.ocellatu:0.03302398	R.typus:0.02885856):0.03865954):0.10695510):0.29086960	(P.annecten:0.37472225	(L.chalumna:0.20467385	((X.laevis:0.22467424	R.temporar:0.26283823):0.23768154	(((O.hannah:0.11889307	(P.vitticep:0.02531811	(P.erythrur:0.00866601	P.przewals:0.01602268):0.03584055):0.06933989):0.15660468	((C.caeruleu:0.03784769	L.lapponic:0.02473734):0.00804279	(A.platyrhy:0.01426312	G.gallus:0.03445988):0.00595958):0.04950894):0.02924418	(((M.fascicul:0.00098362	H.sapiens:0.00918791):0.04094085	(D.leucas:0.01248912	C.hircus:0.02563201):0.01130462):0.00884557	(I.tridecem:0.01753431	(M.musculus:0.04910666	M.unguicul:0.04795675):0.03946901):0.01639609):0.12081651):0.08910603):0.08323156):0.00828918):0.04851572):0.09608698):0.18899757):0.47233142):0.82188221):0.06763067):2.09147036):0.82440926):0.46949914);
(S.pistilla:0.17649368	O.faveolat:0.24381983	((E.pallida:0.41646708	N.vectensi:0.97820558):0.26493660	(T.adhaeren:2.77514112	(((L.anatina:1.78409425	(H.diversic:0.65014473	(M.yessoens:0.91586668	(C.gigas:0.10215452	C.virginic:0.10769096):0.64501428):0.22030111):0.12636540):0.16861499	(((L.polyphem:1.36985714	(O.taurus:0.71112666	(D.magna:0.18262463	D.pulex:0.18091760):1.29704545):0.18123599):0.11649606	(O.abietinu:0.22554345	T.cornetzi:0.32789177):0.64569051):0.21408378	N.lugens:1.08965233):0.80951359):0.37265811	(((A.planci:0.64283980	S.purpurat:0.85288432):0.61172745	S.kowalevs:1.59765732):0.33174115	(P.marinus:0.80358441	((O.tshawyts:0.30062591	(D.rerio:0.08233252	C.carpio:0.07706546):0.24110122):0.23921260	(A.gueldens:0.20185236	((C.milii:0.13973082	(M.canis:0.06639586	(H.ocellatu:0.03248759	R.typus:0.02900836):0.03381592):0.11162179):0.29714879	(P.annecten:0.35341367	(L.chalumna:0.19793843	((R.temporar:0.26100678	X.laevis:0.21954468):0.21998329	(((O.hannah:0.11406234	(P.vitticep:0.02693438	(P.przewals:0.01526598	P.erythrur:0.00899703):0.03687700):0.07845682):0.15648564	((C.caeruleu:0.03699737	L.lapponic:0.02586293):0.00719699	(A.platyrhy:0.01347084	G.gallus:0.03689549):0.00579821):0.05845387):0.02883770	(((H.sapiens:0.00890961	M.fascicul:0.00060626):0.03913496	(D.leucas:0.01297013	C.hircus:0.02843916):0.01156305):0.00988514	(I.tridecem:0.01619706	(M.musculus:0.05210548	M.unguicul:0.04861137):0.04344173):0.01785821):0.11088299):0.08593196):0.09317359):0.01385828):0.05586437):0.09088098):0.17583678):0.42800819):0.84208073):0.02192001):1.94703597):0.86582432):0.46924973);
(O.faveolat:0.23580445	S.pistilla:0.18578931	((E.pallida:0.39530340	N.vectensi:0.93016349):0.28659534	(T.adhaeren:2.57913877	((((S.purpurat:0.81570757	A.planci:0.59348512):0.67809380	S.kowalevs:1.66664822):0.23220903	(P.marinus:0.76281727	((O.tshawyts:0.29462462	(C.carpio:0.07078443	D.rerio:0.09194758):0.24912328):0.23917788	(A.gueldens:0.18884963	((C.milii:0.12297724	(M.canis:0.05751811	(R.typus:0.02898352	H.ocellatu:0.03162292):0.03844924):0.09861813):0.26420979	(P.annecten:0.36061726	(L.chalumna:0.21138931	((R.temporar:0.26390486	X.laevis:0.21880818):0.23159835	(((O.hannah:0.11201406	(P.vitticep:0.02805316	(P.erythrur:0.00952980	P.przewals:0.01568365):0.03476598):0.07029962):0.15318749	((C.caeruleu:0.04042074	L.lapponic:0.02540140):0.00777466	(A.platyrhy:0.01363147	G.gallus:0.03530185):0.00531406):0.05009158):0.03394656	(((D.leucas:0.01328319	C.hircus:0.02461996):0.01205837	(M.fascicul:0.00175986	H.sapiens:0.01015399):0.03425865):0.01021303	(I.tridecem:0.01627242	(M.musculus:0.05231567	M.unguicul:0.05346404):0.04059644):0.01929529):0.10581921):0.09021359):0.08242445):0.01182405):0.05258478):0.08962856):0.20371718):0.41687761):0.87305141):0.04813688	((((L.polyphem:1.32120338	O.taurus:0.77237146):0.17586070	((O.abietinu:0.21508057	T.cornetzi:0.34185285):0.55865064	N.lugens:1.13978620):0.26151785):0.28918612	(D.pulex:0.20255021	D.magna:0.16656038):1.19360177):0.67992387	(L.anatina:1.74916551	((M.yessoens:0.84694179	(C.virginic:0.11677398	C.gigas:0.09023651):0.64479114):0.21658349	H.diversic:0.59788668):0.13499580):0.23175482):0.22801502):1.81355592):0.87921737):0.44242722);
(O.faveolat:0.25169573	S.pistilla:0.18007468	(T.adhaeren:3.37173486	(E.pallida:0.38158222	(N.vectensi:0.64111942	((((D.magna:0.14893457	D.pulex:0.20911219):1.22475521	(((L.polyphem:1.44333948	O.taurus:0.72116563):0.23648865	(T.cornetzi:0.30932204	O.abietinu:0.26627080):0.61813346):0.23104759	N.lugens:1.07710702):0.28292379):0.82120763	(L.anatina:1.75777917	((M.yessoens:0.84731233	(C.gigas:0.10522479	C.virginic:0.10355677):0.61390850):0.20537398	H.diversic:0.63447476):0.19462056):0.16898508):0.26457366	((S.kowalevs:1.45304482	(A.planci:0.62467462	S.purpurat:0.83082710):0.66890168):0.34577766	(P.marinus:0.82584676	((O.tshawyts:0.32887436	(C.carpio:0.07826989	D.rerio:0.08245029):0.24172506):0.22790343	(A.gueldens:0.20747946	((C.milii:0.13588868	(M.canis:0.06208570	(R.typus:0.03088493	H.ocellatu:0.03269203):0.03771231):0.10374261):0.28634599	(((R.temporar:0.27277869	X.laevis:0.20981309):0.22660277	(((O.hannah:0.11417572	(P.vitticep:0.02892945	(P.przewals:0.01600462	P.erythrur:0.00791569):0.03557913):0.07727050):0.16423040	((L.lapponic:0.02322080	C.caeruleu:0.03692568):0.00845243	(A.platyrhy:0.01533405	G.gallus:0.03423591):0.00645287):0.04816815):0.02719622	(((H.sapiens:0.00952787	M.fascicul:0.00086285):0.03685601	(C.hircus:0.02739260	D.leucas:0.01301583):0.01226200):0.00951486	(I.tridecem:0.01687511	(M.musculus:0.05223610	M.unguicul:0.04977117):0.04022158):0.01600488):0.11927022):0.08373495):0.09113365	(L.chalumna:0.20300730	P.annecten:0.36088409):0.01419435):0.05459816):0.07949997):0.20739305):0.40801157):0.88661712):0.06557608):2.79228405):0.35518950):0.26385630):0.50560867);
(S.pistilla:0.17652841	O.faveolat:0.27050918	(T.adhaeren:3.82888302	(E.pallida:0.42328830	(N.vectensi:0.65916336	(((S.kowalevs:1.61188747	(S.purpurat:0.81491126	A.planci:0.59113563):0.70498301):0.26508547	(P.marinus:0.81139619	((O.tshawyts:0.32319448	(C.carpio:0.08055543	D.rerio:0.08216702):0.24158076):0.22210646	(A.gueldens:0.18318207	((C.milii:0.14121405	(M.canis:0.06537666	(R.typus:0.02913008	H.ocellatu:0.03512540):0.03517978):0.10734743):0.27323010	(P.annecten:0.34983809	(L.chalumna:0.21254885	((X.laevis:0.21533764	R.temporar:0.25891317):0.23290497	(((O.hannah:0.11606831	(P.vitticep:0.02434862	(P.erythrur:0.00817803	P.przewals:0.01375232):0.03557791):0.07616970):0.16116474	(G.gallus:0.02666829	(A.platyrhy:0.01497023	(C.caeruleu:0.03448338	L.lapponic:0.02292578):0.01145040):0.01103384):0.04644469):0.03103630	(((M.fascicul:0.00076293	H.sapiens:0.00898807):0.03965042	(D.leucas:0.01318586	C.hircus:0.02764790):0.01121675):0.01249805	(I.tridecem:0.01590249	(M.unguicul:0.04815512	M.musculus:0.04988154):0.04385701):0.01784666):0.11276700):0.08274287):0.08309444):0.01877642):0.06226929):0.09586111):0.19149331):0.42559084):0.87165457):0.05553510	((L.anatina:1.64332193	(H.diversic:0.60186329	(M.yessoens:0.87010463	(C.virginic:0.10922322	C.gigas:0.09620419):0.66825171):0.18930374):0.16185289):0.16091476	((D.magna:0.15776422	D.pulex:0.20128957):1.09104869	((N.lugens:1.17796042	(O.abietinu:0.24651556	T.cornetzi:0.32288683):0.54714217):0.22793641	(O.taurus:0.68937940	L.polyphem:1.31490232):0.21146099):0.27857616):0.85327711):0.30189017):2.83349531):0.30414494):0.18499118):0.55109401);
(((E.pallida:0.37390613	N.vectensi:0.94537173):0.26172189	(T.adhaeren:2.11269350	((D.pulex:0.19221556	D.magna:0.16444382):1.07566158	(O.taurus:0.66457147	(((T.cornetzi:0.32882903	O.abietinu:0.22829496):0.58948029	(N.lugens:1.03962396	((H.diversic:0.59908788	((L.anatina:1.69407910	(C.virginic:0.10372824	C.gigas:0.10788337):0.55246391):0.14363981	M.yessoens:0.88664797):0.16062089):0.28080948	((S.kowalevs:1.69149056	(A.planci:0.57611957	S.purpurat:0.82925517):0.66266708):0.21491266	(P.marinus:0.74147247	((O.tshawyts:0.33600667	(D.rerio:0.08962770	C.carpio:0.07666736):0.24890628):0.24204458	(A.gueldens:0.19689727	((C.milii:0.12718479	(M.canis:0.06561142	(R.typus:0.02977771	H.ocellatu:0.03263569):0.04090284):0.10686841):0.29046061	(P.annecten:0.34850886	(L.chalumna:0.19838528	((R.temporar:0.26325701	X.laevis:0.20830762):0.22861776	(((O.hannah:0.12037991	(P.vitticep:0.02569248	(P.przewals:0.01505770	P.erythrur:0.00946870):0.03643286):0.07790016):0.16013675	(G.gallus:0.02904791	(A.platyrhy:0.01219650	(L.lapponic:0.02658404	C.caeruleu:0.03655419):0.00942898):0.01011751):0.04681551):0.03285556	(((H.sapiens:0.01013510	M.fascicul:0.00126204):0.03925479	(C.hircus:0.02533068	D.leucas:0.01467607):0.01055317):0.01144091	(I.tridecem:0.01687804	(M.musculus:0.04984437	M.unguicul:0.05246149):0.04240514):0.01882255):0.11529891):0.08623890):0.07981220):0.01922117):0.04701690):0.09389115):0.20412649):0.53675320):0.84358017):0.39219039):0.84662064):0.27411742):0.12310313	L.polyphem:1.47382922):0.22481066):0.30866403):2.26621392):1.16860875):0.50450095	S.pistilla:0.16753253	O.faveolat:0.25944243);
(O.faveolat:0.24450793	S.pistilla:0.17904863	((E.pallida:0.39840041	N.vectensi:0.92417561):0.21428898	(T.adhaeren:2.75388568	(((S.purpurat:0.82854590	A.planci:0.62115789):0.79479636	(P.marinus:0.74662640	((O.tshawyts:0.30654877	(D.rerio:0.09131754	C.carpio:0.07155601):0.23196255):0.23537322	(A.gueldens:0.19058938	((C.milii:0.12306249	(M.canis:0.06335916	(R.typus:0.02799841	H.ocellatu:0.03580638):0.03782407):0.10482024):0.27702862	(P.annecten:0.35707101	(L.chalumna:0.19884911	((R.temporar:0.27195437	X.laevis:0.20954750):0.23302239	(((O.hannah:0.11124282	(P.vitticep:0.02492028	(P.przewals:0.01666044	P.erythrur:0.00790187):0.03412703):0.07812394):0.15841323	(((L.lapponic:0.02667065	C.caeruleu:0.03731001):0.01065670	A.platyrhy:0.01151672):0.01093040	G.gallus:0.02781004):0.04813941):0.03158477	(((H.sapiens:0.00838647	M.fascicul:0.00116063):0.03996695	(C.hircus:0.02408502	D.leucas:0.01453138):0.01077813):0.01122432	(I.tridecem:0.01545763	(M.unguicul:0.04988397	M.musculus:0.04906806):0.04096924):0.01560493):0.10617887):0.08808380):0.07835942):0.02057991):0.05076026):0.09205970):0.19987242):0.43351290):0.86793497):0.05416074	(((H.diversic:0.55726895	(M.yessoens:0.91876510	(C.virginic:0.12686025	C.gigas:0.07671019):0.63266240):0.26113316):0.18683664	(S.kowalevs:1.60211429	L.anatina:1.42207726):0.38574044):0.22291538	(((L.polyphem:1.28628743	O.taurus:0.73021579):0.14708868	((O.abietinu:0.22621785	T.cornetzi:0.32233247):0.50765625	N.lugens:1.14187078):0.22879033):0.27661688	(D.pulex:0.20092132	D.magna:0.15461647):1.20963460):0.72060071):0.15579655):2.05431682):0.98565482):0.46433663);
(O.faveolat:0.26047984	S.pistilla:0.15228852	((E.pallida:0.39579798	N.vectensi:0.93573987):0.25410989	(T.adhaeren:2.39360815	(((P.marinus:0.77589816	((O.tshawyts:0.29031534	(D.rerio:0.07928796	C.carpio:0.08208955):0.23969728):0.22861441	(A.gueldens:0.18133597	((C.milii:0.13380879	(M.canis:0.06338734	(H.ocellatu:0.03206121	R.typus:0.03070748):0.03681677):0.09874172):0.27801630	(P.annecten:0.36325375	(L.chalumna:0.20519053	((X.laevis:0.20865151	R.temporar:0.28004472):0.24008330	(((O.hannah:0.11686351	(P.vitticep:0.02686596	(P.przewals:0.01248841	P.erythrur:0.00823707):0.03745033):0.07076477):0.15847698	((G.gallus:0.03553648	A.platyrhy:0.01366515):0.00522061	(C.caeruleu:0.03861583	L.lapponic:0.02360001):0.00881919):0.05089644):0.02706794	((I.tridecem:0.01791952	(M.unguicul:0.05080108	M.musculus:0.05252920):0.03940887):0.02119841	((M.fascicul:0.00083930	H.sapiens:0.00988900):0.03980100	(D.leucas:0.01295292	C.hircus:0.02674180):0.01233472):0.01010836):0.12162280):0.08067348):0.08178607):0.01443966):0.05445317):0.10564709):0.20717288):0.40277121):0.97623103	(S.kowalevs:1.56063196	(A.planci:0.60709860	S.purpurat:0.83866402):0.71082160):0.26723685):0.02514602	((L.anatina:1.67120937	((M.yessoens:0.88339238	(C.virginic:0.11783379	C.gigas:0.08643279):0.67852339):0.21403204	H.diversic:0.64430901):0.17621128):0.15002715	((D.pulex:0.18178634	D.magna:0.17249050):1.18662522	((O.taurus:0.74057783	L.polyphem:1.42993225):0.15638655	(N.lugens:1.14441776	(T.cornetzi:0.34148036	O.abietinu:0.22609873):0.60842673):0.22066534):0.31993971):0.79732999):0.28929865):1.86551222):0.95300491):0.49314112);
(O.faveolat:0.25981895	S.pistilla:0.17372780	((N.vectensi:0.96872013	E.pallida:0.38206985):0.30898755	((((S.kowalevs:1.70196593	(A.planci:0.61823389	S.purpurat:0.86037975):0.62564178):0.20850075	(P.marinus:0.77939244	((O.tshawyts:0.29700227	(D.rerio:0.08394334	C.carpio:0.07236218):0.24332235):0.24846472	(A.gueldens:0.18244627	((C.milii:0.12970219	(M.canis:0.05770712	(R.typus:0.02827850	H.ocellatu:0.03272164):0.03684634):0.10200692):0.28364486	(P.annecten:0.36115499	(L.chalumna:0.20981147	((X.laevis:0.21202585	R.temporar:0.25799435):0.24022008	(((O.hannah:0.11553662	(P.vitticep:0.02587099	(P.erythrur:0.00833087	P.przewals:0.01339964):0.03621096):0.07707835):0.16037559	((G.gallus:0.03553992	A.platyrhy:0.01487906):0.00448748	(L.lapponic:0.02466501	C.caeruleu:0.03729707):0.00615571):0.05110968):0.03028266	((C.hircus:0.02475259	D.leucas:0.01079934):0.00705489	((M.fascicul:0.00090813	H.sapiens:0.01108907):0.03566767	(I.tridecem:0.01759492	(M.unguicul:0.05017538	M.musculus:0.04484747):0.04018355):0.02686294):0.00716011):0.12050618):0.07580682):0.09275851):0.01461549):0.05107260):0.08886939):0.18602327):0.48323762):0.85317581):0.02694309	((L.anatina:1.69680443	(H.diversic:0.60934755	(M.yessoens:0.92935486	(C.virginic:0.10436462	C.gigas:0.09854359):0.63410118):0.21416905):0.12945039):0.18827785	(((T.cornetzi:0.36395063	O.abietinu:0.20726987):0.59423710	N.lugens:1.08625187):0.22581349	(L.polyphem:1.39832405	((D.magna:0.19433100	D.pulex:0.16973318):1.23154559	O.taurus:0.72112906):0.20762451):0.11251988):0.82621674):0.30747958):2.20363054	T.adhaeren:2.61557308):0.73910480):0.45847871);
(S.pistilla:0.17765023	O.faveolat:0.23537517	(T.adhaeren:3.49201503	(E.pallida:0.41529017	(N.vectensi:0.64101356	((((H.diversic:0.61277481	(M.yessoens:0.80275526	(C.virginic:0.12859250	C.gigas:0.08383841):0.64072760):0.19374184):0.22413009	L.anatina:1.55691982):0.16509200	((D.magna:0.16424534	D.pulex:0.19246560):1.19166243	(N.lugens:1.09012272	((O.abietinu:0.27579363	T.cornetzi:0.29838180):0.60045943	(L.polyphem:1.38381442	O.taurus:0.75219195):0.18497260):0.26946179):0.23948669):0.65595643):0.26062190	((S.kowalevs:1.58494239	(S.purpurat:0.80923170	A.planci:0.63351077):0.67288649):0.27117921	(P.marinus:0.81754464	((O.tshawyts:0.32265400	(C.carpio:0.07644360	D.rerio:0.08174617):0.24106122):0.28037132	(A.gueldens:0.20863343	((C.milii:0.12224960	(M.canis:0.06377649	(R.typus:0.02892126	H.ocellatu:0.03286863):0.03760459):0.10844402):0.28779376	(P.annecten:0.36363200	(L.chalumna:0.20560640	((X.laevis:0.20959575	R.temporar:0.26896493):0.22313750	(((O.hannah:0.11507740	(P.vitticep:0.02620956	(P.erythrur:0.00875331	P.przewals:0.01492585):0.03719926):0.07399578):0.14975440	(((C.caeruleu:0.04194018	L.lapponic:0.02568649):0.00970164	A.platyrhy:0.01549349):0.01127987	G.gallus:0.02605287):0.05227456):0.02711218	(((M.fascicul:0.00110666	H.sapiens:0.01072786):0.03747124	(D.leucas:0.01426785	C.hircus:0.02548779):0.01058197):0.01282401	(I.tridecem:0.01369216	(M.musculus:0.05149384	M.unguicul:0.04803671):0.03836469):0.01525398):0.11575756):0.08609908):0.08526751):0.01723761):0.04426819):0.08829131):0.16832661):0.38691353):0.87151675):0.05791563):2.42701389):0.30093088):0.10700143):0.63201229);
(O.faveolat:0.22946814	S.pistilla:0.18383449	((E.pallida:0.39196731	N.vectensi:0.96711915):0.27923770	(T.adhaeren:2.82486599	(((P.marinus:0.78366849	((O.tshawyts:0.32423815	(D.rerio:0.08471991	C.carpio:0.06763713):0.25015825):0.22489728	(A.gueldens:0.19032312	((C.milii:0.12734881	(M.canis:0.06318502	(R.typus:0.03047917	H.ocellatu:0.03237809):0.03715682):0.10060550):0.27853744	(P.annecten:0.35494644	(L.chalumna:0.19805686	((X.laevis:0.21860997	R.temporar:0.27030818):0.22713872	(((O.hannah:0.11438546	(P.vitticep:0.02603561	(P.przewals:0.01629757	P.erythrur:0.00887005):0.03533307):0.07383145):0.15768467	(((L.lapponic:0.02599830	C.caeruleu:0.03784599):0.01258321	A.platyrhy:0.01383448):0.01286384	G.gallus:0.02447461):0.04853192):0.03126421	(((H.sapiens:0.01040347	M.fascicul:0.00091134):0.04169952	(D.leucas:0.01298596	C.hircus:0.02379427):0.01030965):0.01317617	(I.tridecem:0.01318187	(M.musculus:0.04991529	M.unguicul:0.04720248):0.04501324):0.01655808):0.10879191):0.08639357):0.07950212):0.01758333):0.05457913):0.09496081):0.21273144):0.43959363):0.89687831	((A.planci:0.59015760	S.purpurat:0.82651273):0.65318689	S.kowalevs:1.50954357):0.19085774):0.07009077	((L.anatina:1.65051013	(H.diversic:0.64218294	(M.yessoens:0.92175924	(C.virginic:0.11453250	C.gigas:0.09160555):0.67492698):0.26089856):0.12488758):0.15695049	((D.pulex:0.18927280	D.magna:0.16988545):1.12275411	((O.taurus:0.75375431	(N.lugens:1.15231311	(O.abietinu:0.25911170	T.cornetzi:0.31176680):0.60468447):0.21876372):0.11004168	L.polyphem:1.43229969):0.23398444):0.71990188):0.29337655):1.81792359):1.01934764):0.50558493);
(S.pistilla:0.16629660	O.faveolat:0.26975195	((T.adhaeren:2.27071077	(((S.kowalevs:1.66489822	(S.purpurat:0.90642946	A.planci:0.55326318):0.75293256):0.30467768	(P.marinus:0.76739430	((O.tshawyts:0.31098311	(C.carpio:0.08439391	D.rerio:0.08304713):0.25799334):0.23612253	(A.gueldens:0.19651893	((C.milii:0.13583127	(M.canis:0.06529041	(R.typus:0.02738536	H.ocellatu:0.03657199):0.03635539):0.11180340):0.29236442	(P.annecten:0.36065286	(L.chalumna:0.19567057	((R.temporar:0.27406705	X.laevis:0.21220296):0.23106250	(((O.hannah:0.12028497	(P.vitticep:0.02772756	(P.przewals:0.01445631	P.erythrur:0.00883472):0.03505476):0.07929520):0.15129102	(((C.caeruleu:0.03814838	L.lapponic:0.02258425):0.01077576	A.platyrhy:0.01604994):0.01170402	G.gallus:0.02530557):0.04655494):0.03800295	(((H.sapiens:0.00978190	M.fascicul:0.00055271):0.04083209	(C.hircus:0.02517181	D.leucas:0.01325823):0.01284912):0.01269692	(I.tridecem:0.01752746	(M.unguicul:0.04960112	M.musculus:0.04984115):0.04034517):0.01542265):0.11625368):0.08219358):0.09032880):0.01207018):0.05757715):0.08956492):0.18692516):0.48449305):0.84245333):0.05745923	((L.anatina:1.71253559	((M.yessoens:0.85704632	(C.virginic:0.11717384	C.gigas:0.10175697):0.70087025):0.19507007	H.diversic:0.57504802):0.18759902):0.20654326	((D.pulex:0.16376200	D.magna:0.20100420):1.19451342	((O.taurus:0.72717534	L.polyphem:1.31276270):0.17639164	(N.lugens:1.19994921	(T.cornetzi:0.31262761	O.abietinu:0.23738402):0.61198588):0.19064186):0.29269742):0.67239354):0.27676656):1.94585098):0.84259476	(E.pallida:0.39515595	N.vectensi:0.97432872):0.25874003):0.49760151);
(O.faveolat:0.25992940	S.pistilla:0.16489599	((E.pallida:0.39510295	N.vectensi:1.01442314):0.27812950	(T.adhaeren:2.46419310	(((P.marinus:0.77554654	((O.tshawyts:0.32360432	(D.rerio:0.08077846	C.carpio:0.07941112):0.23120252):0.22890475	(A.gueldens:0.18855803	((C.milii:0.13320206	(M.canis:0.06390906	(H.ocellatu:0.03145073	R.typus:0.03093013):0.03898814):0.10593700):0.29104852	(P.annecten:0.36036306	(L.chalumna:0.20915173	((X.laevis:0.21243807	R.temporar:0.26993941):0.23190947	(((O.hannah:0.11134733	(P.vitticep:0.02574785	(P.erythrur:0.00776755	P.przewals:0.01582547):0.03734516):0.07721431):0.16486251	(G.gallus:0.02841912	((C.caeruleu:0.03871826	L.lapponic:0.02567883):0.01261703	A.platyrhy:0.01358910):0.01166069):0.05070787):0.02714749	(((M.fascicul:0.00084220	H.sapiens:0.01017248):0.03893099	(D.leucas:0.01010664	C.hircus:0.02554951):0.01249169):0.01257850	(I.tridecem:0.01608571	(M.unguicul:0.04791912	M.musculus:0.04929539):0.04279061):0.01927498):0.11328537):0.07304801):0.09069276):0.00941698):0.05282808):0.09367675):0.21539402):0.46285281):0.85160765	((A.planci:0.54575798	S.purpurat:0.90048417):0.70241008	S.kowalevs:1.55572560):0.27660287):0.05361336	(((D.pulex:0.17688641	D.magna:0.19536218):1.14502776	(((O.taurus:0.71168590	L.polyphem:1.31119860):0.24959553	(O.abietinu:0.23517680	T.cornetzi:0.31695291):0.62856147):0.24315047	N.lugens:1.06564527):0.24730813):0.69946904	(L.anatina:1.62582360	(H.diversic:0.57725558	(M.yessoens:0.86113231	(C.virginic:0.12580093	C.gigas:0.08295467):0.64127037):0.23009059):0.17030300):0.18842242):0.32135795):1.95466522):1.02543480):0.45409341);
(S.pistilla:0.16904201	O.faveolat:0.26281682	((E.pallida:0.43403110	N.vectensi:0.93086816):0.18341057	(T.adhaeren:2.64981413	(((P.marinus:0.79631532	((O.tshawyts:0.32213249	(D.rerio:0.08813666	C.carpio:0.07438949):0.24505352):0.24248399	(A.gueldens:0.20793538	((C.milii:0.14201089	(M.canis:0.06350036	(H.ocellatu:0.03552310	R.typus:0.02913330):0.03772132):0.10019950):0.27878204	(P.annecten:0.36533766	(L.chalumna:0.20941021	((X.laevis:0.21475868	R.temporar:0.27714168):0.23046324	(((O.hannah:0.10681942	(P.vitticep:0.02528289	(P.przewals:0.01541907	P.erythrur:0.00840723):0.03818999):0.08176738):0.15827740	(G.gallus:0.02781053	((C.caeruleu:0.03420988	L.lapponic:0.02399180):0.01079240	A.platyrhy:0.01552441):0.00823149):0.05040838):0.02410791	((I.tridecem:0.01362201	(M.unguicul:0.04611851	M.musculus:0.04990870):0.03557905):0.02121427	((H.sapiens:0.01003227	M.fascicul:0.00100111):0.04066537	(C.hircus:0.02588488	D.leucas:0.01291288):0.01079107):0.00804164):0.11361395):0.08712665):0.07648925):0.01275316):0.05394417):0.09078085):0.18663863):0.39746193):0.87076866	(S.kowalevs:1.47779023	(S.purpurat:0.86846199	A.planci:0.58314748):0.67608326):0.30476735):0.06577830	(((D.pulex:0.18598201	D.magna:0.17727743):1.21787449	(((T.cornetzi:0.30168197	O.abietinu:0.26423784):0.64023485	N.lugens:1.11758990):0.18170966	(O.taurus:0.77573542	L.polyphem:1.31872725):0.17087983):0.27097042):0.72969863	(L.anatina:1.62914305	(H.diversic:0.60958279	(M.yessoens:0.85296255	(C.virginic:0.13306972	C.gigas:0.07405175):0.67263824):0.20531580):0.17613372):0.13113108):0.27528656):2.09366568):0.84634041):0.52425894);
(O.faveolat:0.24671132	S.pistilla:0.17189621	((E.pallida:0.40936984	N.vectensi:0.96638267):0.19136842	(T.adhaeren:2.35815682	(((S.kowalevs:1.56898183	(S.purpurat:0.85307721	A.planci:0.53727229):0.67165733):0.29195718	(P.marinus:0.77338987	((O.tshawyts:0.32301524	(D.rerio:0.07772249	C.carpio:0.07625720):0.23556941):0.26541466	(A.gueldens:0.18030822	((C.milii:0.13063301	(M.canis:0.06484480	(H.ocellatu:0.03132682	R.typus:0.03245223):0.03891730):0.10200243):0.28214200	(P.annecten:0.35376303	(L.chalumna:0.20213726	((R.temporar:0.28616505	X.laevis:0.21570029):0.22396083	(((O.hannah:0.10668207	(P.vitticep:0.02500179	(P.przewals:0.01433495	P.erythrur:0.00798123):0.03700740):0.07411798):0.15779386	(G.gallus:0.02784630	((C.caeruleu:0.03776569	L.lapponic:0.02384064):0.01082541	A.platyrhy:0.01363586):0.01112922):0.05360182):0.03200820	((I.tridecem:0.01642440	(M.musculus:0.05115485	M.unguicul:0.04667510):0.04102748):0.01889291	((M.fascicul:0.00065391	H.sapiens:0.01013800):0.03726376	(C.hircus:0.02758502	D.leucas:0.01158669):0.00901283):0.01311162):0.11110372):0.08826670):0.08846574):0.01403695):0.05616248):0.10181959):0.18060836):0.41387832):0.94031272):0.08994272	((((N.lugens:1.23566057	(T.cornetzi:0.29750687	O.abietinu:0.25740669):0.59149739):0.19553166	(L.polyphem:1.22803910	O.taurus:0.79468121):0.17032678):0.23647714	(D.magna:0.19582559	D.pulex:0.18401536):1.15258522):0.73782351	(H.diversic:0.58245969	((C.gigas:0.08000718	C.virginic:0.13631386):0.64405143	(M.yessoens:0.81716526	L.anatina:1.64986427):0.18252257):0.20542881):0.30507385):0.29293167):1.90142768):0.96441333):0.50753194);
(O.faveolat:0.25542821	S.pistilla:0.17962846	((E.pallida:0.35517637	N.vectensi:0.94881579):0.38961093	(T.adhaeren:2.42029768	(((N.lugens:1.01049346	((T.cornetzi:0.32964046	O.abietinu:0.23130076):0.61486238	(L.polyphem:1.44693857	((D.magna:0.16711374	D.pulex:0.19793650):1.30574914	O.taurus:0.72778192):0.17542814):0.12456491):0.26718973):0.75994239	(L.anatina:1.57122732	((M.yessoens:0.88833041	(C.gigas:0.10294085	C.virginic:0.10553595):0.62170040):0.18799843	H.diversic:0.62406747):0.18450715):0.19246706):0.31007852	((S.kowalevs:1.53326477	(S.purpurat:0.89183546	A.planci:0.58861087):0.58712862):0.32632897	(P.marinus:0.75434875	((O.tshawyts:0.32904505	(D.rerio:0.08824782	C.carpio:0.07104069):0.23386826):0.24848835	(A.gueldens:0.18261144	((C.milii:0.12702644	(M.canis:0.06337393	(R.typus:0.03083551	H.ocellatu:0.03273078):0.03677732):0.10842380):0.28910684	(P.annecten:0.37315772	(L.chalumna:0.20824591	((R.temporar:0.26131141	X.laevis:0.20585421):0.24250319	(((O.hannah:0.11595014	(P.vitticep:0.02771864	(P.erythrur:0.00827664	P.przewals:0.01547093):0.03632149):0.08123996):0.15628448	(G.gallus:0.02466543	((C.caeruleu:0.03944182	L.lapponic:0.02520396):0.01158466	A.platyrhy:0.01298944):0.00995708):0.05436421):0.02746598	(((H.sapiens:0.01029988	M.fascicul:0.00109194):0.04025392	(C.hircus:0.02655497	D.leucas:0.01252158):0.01365547):0.00943854	(I.tridecem:0.01438111	(M.musculus:0.05097249	M.unguicul:0.05269474):0.04120324):0.01879446):0.11590137):0.07970040):0.08299679):0.01355607):0.04836749):0.10451388):0.19626232):0.48224682):0.88057245):0.05650023):1.93287010):0.80344360):0.34208181);
(S.pistilla:0.18839704	O.faveolat:0.24213199	((E.pallida:0.38099229	N.vectensi:0.93747627):0.24820014	(((((S.purpurat:0.83025897	A.planci:0.54447834):0.66643462	S.kowalevs:1.55779507):0.28811767	(P.marinus:0.80258485	((O.tshawyts:0.32088715	(D.rerio:0.08496508	C.carpio:0.07704255):0.23801833):0.26627073	(A.gueldens:0.18874367	((C.milii:0.12962786	(M.canis:0.06465595	(H.ocellatu:0.03262385	R.typus:0.02986809):0.03636804):0.10149340):0.28364652	(P.annecten:0.37722854	(L.chalumna:0.20514289	((X.laevis:0.21066781	R.temporar:0.26366603):0.23080888	(((O.hannah:0.12171659	(P.vitticep:0.02574936	(P.przewals:0.01572579	P.erythrur:0.00871070):0.03700468):0.07098568):0.14401365	(((L.lapponic:0.02619798	C.caeruleu:0.03755414):0.01133575	A.platyrhy:0.01271290):0.01090290	G.gallus:0.02478528):0.05548290):0.02799320	(((M.fascicul:0.00150062	H.sapiens:0.00962078):0.03668403	(C.hircus:0.02649602	D.leucas:0.01248406):0.01041004):0.01078892	(I.tridecem:0.01582271	(M.unguicul:0.05077004	M.musculus:0.05157585):0.04212617):0.01658355):0.11957315):0.09283674):0.07572055):0.01420965):0.05969658):0.09397113):0.18219217):0.44879468):0.93795936):0.07452478	(((N.lugens:1.08376514	((T.cornetzi:0.31166842	O.abietinu:0.23993509):0.65682682	(L.polyphem:1.27582775	O.taurus:0.72184218):0.19901610):0.23300221):0.27047595	(D.magna:0.16100476	D.pulex:0.20353121):1.22415439):0.67242715	((H.diversic:0.62104958	(M.yessoens:0.84644145	(C.gigas:0.08465614	C.virginic:0.11048021):0.70291677):0.21944866):0.22687315	L.anatina:1.67709263):0.18391159):0.24960939):1.80931545	T.adhaeren:2.51235205):1.03538866):0.47276412);
(O.faveolat:0.25645721	S.pistilla:0.16955347	((E.pallida:0.41324636	N.vectensi:0.95621671):0.22373967	(T.adhaeren:2.56209669	((((D.pulex:0.17594151	D.magna:0.20410916):1.09482617	(((O.abietinu:0.22053483	T.cornetzi:0.34235968):0.60231960	N.lugens:1.12328258):0.21927401	(L.polyphem:1.38612372	O.taurus:0.71639747):0.26177079):0.35933039):0.80348441	(((M.yessoens:0.86292550	(C.gigas:0.08368055	C.virginic:0.13276044):0.65581124):0.24231102	H.diversic:0.57332445):0.16404915	L.anatina:1.75188566):0.09146260):0.27374960	((S.kowalevs:1.57591795	(S.purpurat:0.86108072	A.planci:0.62692811):0.84280487):0.28371494	(P.marinus:0.81579773	((O.tshawyts:0.33439968	(C.carpio:0.07109906	D.rerio:0.09301687):0.23929364):0.24978315	(A.gueldens:0.20774522	((C.milii:0.13641147	(M.canis:0.06723331	(R.typus:0.02854752	H.ocellatu:0.03230727):0.03211943):0.10149782):0.28049342	(P.annecten:0.35227876	(L.chalumna:0.21098797	((X.laevis:0.21208186	R.temporar:0.27915492):0.22445304	(((O.hannah:0.11241439	(P.vitticep:0.02697037	(P.przewals:0.01492450	P.erythrur:0.00873999):0.03725859):0.07527567):0.16148249	(G.gallus:0.03026133	((L.lapponic:0.02385804	C.caeruleu:0.03585944):0.01024661	A.platyrhy:0.01551748):0.01059883):0.04862995):0.03300479	(((M.fascicul:0.00089663	H.sapiens:0.01005010):0.03961069	(C.hircus:0.02487430	D.leucas:0.01274073):0.01185885):0.01060829	(I.tridecem:0.01603539	(M.unguicul:0.04949925	M.musculus:0.05328774):0.04018797):0.01885904):0.10464825):0.08037279):0.08755608):0.01320425):0.05347681):0.08248220):0.16925729):0.46267558):0.90504672):0.09892219):2.24980331):0.55903022):0.52756904);
(O.faveolat:0.27941834	S.pistilla:0.16058391	((E.pallida:0.42464217	N.vectensi:0.92891685):0.31045249	(T.adhaeren:2.59334961	(((P.marinus:0.83117468	((O.tshawyts:0.33268371	(D.rerio:0.08352821	C.carpio:0.07318943):0.23097071):0.22344521	(A.gueldens:0.18433167	((C.milii:0.13062870	(M.canis:0.06382394	(H.ocellatu:0.03107850	R.typus:0.02993669):0.03728336):0.11106972):0.29893068	(P.annecten:0.35702847	(L.chalumna:0.20581846	((R.temporar:0.27360086	X.laevis:0.21889089):0.23465889	(((O.hannah:0.11370745	(P.vitticep:0.02502974	(P.przewals:0.01423597	P.erythrur:0.00899148):0.03668927):0.07369732):0.15087309	(((C.caeruleu:0.03522058	L.lapponic:0.02466872):0.01105869	A.platyrhy:0.01570764):0.00977659	G.gallus:0.02522255):0.04646428):0.03367342	(((H.sapiens:0.01053367	M.fascicul:0.00074195):0.04158849	(C.hircus:0.02570844	D.leucas:0.01366893):0.01149868):0.01078266	(I.tridecem:0.01490668	(M.musculus:0.04724474	M.unguicul:0.04801048):0.04149457):0.01652214):0.11377858):0.08710954):0.08649277):0.01448572):0.04199540):0.10768314):0.20445254):0.35691164):0.91421061	(S.kowalevs:1.55820394	(A.planci:0.62895945	S.purpurat:0.79582354):0.70741983):0.21270468):0.03412725	((L.anatina:1.67622491	(H.diversic:0.66740275	(M.yessoens:0.85512603	(C.virginic:0.14043421	C.gigas:0.07490707):0.66625676):0.15978165):0.28532978):0.14779534	((D.pulex:0.19089857	D.magna:0.16184077):1.13325993	(N.lugens:1.06377757	((O.abietinu:0.21358849	T.cornetzi:0.33764151):0.58328572	(L.polyphem:1.44515462	O.taurus:0.77002737):0.18923995):0.29914937):0.26381254):0.70252587):0.26642412):1.85426238):0.89971272):0.40692935);
(O.faveolat:0.24176558	S.pistilla:0.16928489	((E.pallida:0.40674809	N.vectensi:0.89811848):0.21388506	(T.adhaeren:2.39413198	(((H.diversic:0.59204275	(M.yessoens:0.85080254	(L.anatina:1.62935044	(C.virginic:0.12519395	C.gigas:0.07799974):0.55693824):0.14511403):0.20163772):0.28379010	(N.lugens:1.03956153	((L.polyphem:1.43217132	(O.taurus:0.70722727	(D.magna:0.18149732	D.pulex:0.18318955):1.21323225):0.15957512):0.13676197	(O.abietinu:0.27724302	T.cornetzi:0.28950093):0.63551399):0.27964547):0.71984641):0.32332214	((S.kowalevs:1.50888395	(A.planci:0.54197849	S.purpurat:0.92463365):0.70701377):0.23422395	(P.marinus:0.77697244	((O.tshawyts:0.32945679	(D.rerio:0.08619636	C.carpio:0.07635635):0.22913478):0.24187085	(A.gueldens:0.17919319	((C.milii:0.13534887	(M.canis:0.05869382	(H.ocellatu:0.03133927	R.typus:0.02813219):0.03388620):0.10542903):0.27415378	(P.annecten:0.36944916	(L.chalumna:0.20037116	((R.temporar:0.26634843	X.laevis:0.20309869):0.22970163	(((O.hannah:0.11558584	(P.vitticep:0.02394836	(P.erythrur:0.00960925	P.przewals:0.01527275):0.03886503):0.07488490):0.15629869	(((L.lapponic:0.02627094	C.caeruleu:0.03787497):0.01119138	A.platyrhy:0.01374033):0.01011479	G.gallus:0.02821041):0.04901591):0.02519662	(((H.sapiens:0.00979841	M.fascicul:0.00123955):0.03902503	(C.hircus:0.02577267	D.leucas:0.01315039):0.01117486):0.01177749	(I.tridecem:0.01441609	(M.musculus:0.04509856	M.unguicul:0.04726664):0.03932699):0.01586948):0.11863873):0.08168761):0.09164901):0.01128610):0.04361051):0.10888688):0.19078429):0.48089447):0.92359928):0.07589965):1.95611959):0.80094245):0.49794163);
(S.pistilla:0.19121601	O.faveolat:0.25198404	((T.adhaeren:2.47752540	(((S.kowalevs:1.70374518	(S.purpurat:0.86819442	A.planci:0.59140025):0.66830617):0.30360420	(P.marinus:0.78287020	((O.tshawyts:0.30793470	(D.rerio:0.08303366	C.carpio:0.07423505):0.23775177):0.24462996	(A.gueldens:0.19001833	((C.milii:0.13057051	(M.canis:0.06278962	(R.typus:0.02997108	H.ocellatu:0.03225067):0.03785598):0.10831271):0.28854902	(P.annecten:0.35329764	(L.chalumna:0.19917593	((R.temporar:0.26637572	X.laevis:0.22256894):0.22827912	(((O.hannah:0.11510763	(P.vitticep:0.02331583	(P.erythrur:0.00880223	P.przewals:0.01405871):0.03700401):0.07609728):0.15245289	(G.gallus:0.02693349	(A.platyrhy:0.01261222	(C.caeruleu:0.03742417	L.lapponic:0.02649763):0.01076824):0.01043469):0.04764086):0.03028642	(((M.fascicul:0.00040226	H.sapiens:0.01136062):0.03825667	(C.hircus:0.02603233	D.leucas:0.01317145):0.01017111):0.01207572	(I.tridecem:0.01553207	(M.musculus:0.05161311	M.unguicul:0.04786591):0.04172123):0.01966104):0.11335329):0.07858725):0.08537528):0.01302101):0.05023681):0.09610761):0.20519188):0.43294209):0.97442927):0.09738955	((N.lugens:1.10596112	(((T.cornetzi:0.29556074	O.abietinu:0.25198555):0.56122549	L.polyphem:1.33060846):0.15603144	(O.taurus:0.71971270	(D.pulex:0.19839933	D.magna:0.15292858):1.28148756):0.22141338):0.23438988):0.77193944	(H.diversic:0.58440587	((C.gigas:0.08328214	C.virginic:0.11490089):0.67765512	(L.anatina:1.73379590	M.yessoens:0.76392102):0.17019847):0.18771732):0.25047662):0.23606193):1.92100989):0.97935535	(E.pallida:0.37782873	N.vectensi:0.95840474):0.23884626):0.46072428);
(O.faveolat:0.24849589	S.pistilla:0.17144663	((T.adhaeren:2.59580860	((((D.pulex:0.19797498	D.magna:0.17456821):1.14721398	(((T.cornetzi:0.30503505	O.abietinu:0.24756412):0.58997837	(O.taurus:0.76345208	L.polyphem:1.32323485):0.19201728):0.25371198	N.lugens:1.08135053):0.26304347):0.71109754	(L.anatina:1.70121423	(H.diversic:0.60108522	(M.yessoens:0.84565730	(C.virginic:0.12099453	C.gigas:0.08097116):0.62677302):0.21335964):0.20852392):0.13484972):0.24297505	((S.kowalevs:1.56233914	(A.planci:0.54384228	S.purpurat:0.80574066):0.72767290):0.19418756	(P.marinus:0.79714703	((A.gueldens:0.19077009	((C.milii:0.13350578	(M.canis:0.06348267	(R.typus:0.03070335	H.ocellatu:0.03168422):0.03960618):0.09950095):0.28604662	(P.annecten:0.35031004	(L.chalumna:0.21620340	((X.laevis:0.22057640	R.temporar:0.26296060):0.23275636	(((O.hannah:0.11756962	(P.vitticep:0.02767793	(P.przewals:0.01473886	P.erythrur:0.00935120):0.03539902):0.07627425):0.15548745	((A.platyrhy:0.01669102	G.gallus:0.03562700):0.00577524	(C.caeruleu:0.03352865	L.lapponic:0.02564633):0.00648596):0.05149681):0.02793162	(((M.fascicul:0.00091948	H.sapiens:0.01045850):0.03565676	(C.hircus:0.02612262	D.leucas:0.01353397):0.01260789):0.00941633	(I.tridecem:0.01465009	(M.unguicul:0.04936094	M.musculus:0.04877123):0.04058951):0.01422757):0.11819255):0.08295740):0.08444392):0.01560318):0.04386322):0.09279676):0.21699520	(O.tshawyts:0.30497165	(D.rerio:0.08288148	C.carpio:0.07906414):0.23372647):0.23282883):0.39080460):0.89627847):0.08931751):1.93487433):0.70926431	(E.pallida:0.42388561	N.vectensi:0.97641792):0.21719653):0.53147384);
(S.pistilla:0.17929803	O.faveolat:0.24625130	((E.pallida:0.43529328	N.vectensi:0.90192063):0.22052025	(T.adhaeren:2.29858968	(((((L.polyphem:1.29551610	O.taurus:0.70352641):0.26258432	(N.lugens:1.17274874	(O.abietinu:0.21629381	T.cornetzi:0.32480875):0.58348709):0.20117273):0.26529483	(D.magna:0.14823381	D.pulex:0.21479389):1.11779914):0.77109983	((H.diversic:0.62767302	(M.yessoens:0.86765288	(C.gigas:0.07937470	C.virginic:0.12513476):0.66746404):0.23546744):0.19502869	L.anatina:1.68830420):0.12301572):0.30088138	((S.kowalevs:1.51324172	(A.planci:0.58969416	S.purpurat:0.80216312):0.61153794):0.34943948	(P.marinus:0.79896044	((O.tshawyts:0.31458940	(D.rerio:0.08409027	C.carpio:0.07626968):0.24708033):0.27844465	(A.gueldens:0.19677275	((C.milii:0.13125565	(M.canis:0.06392094	(R.typus:0.02985999	H.ocellatu:0.03269856):0.04222798):0.10940639):0.28663365	(P.annecten:0.35660678	(L.chalumna:0.20742016	((X.laevis:0.21563768	R.temporar:0.26184654):0.22212476	(((O.hannah:0.10929214	(P.vitticep:0.02658658	(P.erythrur:0.01031844	P.przewals:0.01217764):0.03524215):0.07865311):0.15384141	(G.gallus:0.02716366	((C.caeruleu:0.03559866	L.lapponic:0.02370133):0.00967164	A.platyrhy:0.01692131):0.01071700):0.04848872):0.02820060	(((M.fascicul:0.00106773	H.sapiens:0.00994604):0.03923611	(C.hircus:0.02495632	D.leucas:0.01328552):0.00997682):0.00933607	(I.tridecem:0.01585838	(M.unguicul:0.04855173	M.musculus:0.05229742):0.04120488):0.01711598):0.11898441):0.08489687):0.08573199):0.01556549):0.05918966):0.08947074):0.16093990):0.45455591):0.96917486):0.03053538):1.72144229):1.03521160):0.50780671);
(O.faveolat:0.21899965	S.pistilla:0.19617151	((E.pallida:0.35870370	N.vectensi:0.97392924):0.28100328	(T.adhaeren:2.43144158	((((A.planci:0.62641618	S.purpurat:0.88145436):0.68506392	S.kowalevs:1.55234642):0.28104112	(P.marinus:0.78918501	((O.tshawyts:0.30793761	(C.carpio:0.08328963	D.rerio:0.08650059):0.24871373):0.28032756	(A.gueldens:0.18832977	((C.milii:0.13133383	(M.canis:0.05995870	(H.ocellatu:0.03475542	R.typus:0.02859172):0.03866722):0.11295762):0.29191989	(P.annecten:0.36984555	(L.chalumna:0.20523220	((R.temporar:0.27660894	X.laevis:0.22316483):0.22820663	(((O.hannah:0.12361448	(P.vitticep:0.02765440	(P.przewals:0.01559029	P.erythrur:0.00882567):0.03564963):0.07587742):0.15858043	(G.gallus:0.02821195	((L.lapponic:0.02538833	C.caeruleu:0.03611183):0.01026565	A.platyrhy:0.01313963):0.00984031):0.05138256):0.03349128	(((M.fascicul:0.00154248	H.sapiens:0.01007665):0.03550173	(D.leucas:0.01345542	C.hircus:0.02521344):0.01320683):0.01351076	(I.tridecem:0.01423453	(M.musculus:0.05089230	M.unguicul:0.04916794):0.04222659):0.01515465):0.11590690):0.08430201):0.08971149):0.01378210):0.04452246):0.09509004):0.17128212):0.46321237):0.96883575):0.07847281	(((D.pulex:0.19817986	D.magna:0.16335664):1.15725395	((O.taurus:0.70435120	L.polyphem:1.39933679):0.15557666	((T.cornetzi:0.32521562	O.abietinu:0.24318245):0.61392476	N.lugens:1.07944047):0.24060924):0.28110204):0.76149970	(L.anatina:1.67727265	(H.diversic:0.60200640	(M.yessoens:0.92084953	(C.virginic:0.11994328	C.gigas:0.08985717):0.64118633):0.23060018):0.19547464):0.14540526):0.26546338):1.89542725):0.94262594):0.41201441);
